# Supplementary material for: Gender differences in research fields of bioeconomy and rural development-based on sustainable systems in Latin America and Africa regions
Source: PLoS One. 2024 Aug 22;19(8):e0308713. doi: 10.1371/journal.pone.0308713 (PMC11340968; doi:10.1371/journal.pone.0308713)
Supplement: S1 Table — (XLSX) [file pone.0308713.s001.xlsx]

## Sheet: Sheet1
AUTHORS	GENDER IDENTIFICATION
AUTHOR 1	female
AUTHOR 2	male
AUTHOR 3	male
AUTHOR 4	male
AUTHOR 5	female
AUTHOR 6	male
AUTHOR 7	female
AUTHOR 8	male
AUTHOR 9	male
AUTHOR 10	female
AUTHOR 11	female
AUTHOR 12	male
AUTHOR 13	male
AUTHOR 14	male
AUTHOR 15	male
AUTHOR 16	male
AUTHOR 17	male
AUTHOR 18	male
AUTHOR 19	male
AUTHOR 20	male
AUTHOR 21	male
AUTHOR 22	male
AUTHOR 23	female
AUTHOR 24	male
AUTHOR 25	female
AUTHOR 26	female
AUTHOR 27	female
AUTHOR 28	female
AUTHOR 29	male
AUTHOR 30	female
AUTHOR 31	male
AUTHOR 32	male
AUTHOR 33	male
AUTHOR 34	male
AUTHOR 35	male
AUTHOR 36	female
AUTHOR 37	female
AUTHOR 38	male
AUTHOR 39	male
AUTHOR 40	male
AUTHOR 41	male
AUTHOR 42	female
AUTHOR 43	male
AUTHOR 44	female
AUTHOR 45	female
AUTHOR 46	female
AUTHOR 47	male
AUTHOR 48	female
AUTHOR 49	female
AUTHOR 50	male
AUTHOR 51	male
AUTHOR 52	female
AUTHOR 53	male
AUTHOR 54	female
AUTHOR 55	female
AUTHOR 56	female
AUTHOR 57	male
AUTHOR 58	male
AUTHOR 59	male
AUTHOR 60	male
AUTHOR 61	female
AUTHOR 62	female
AUTHOR 63	male
AUTHOR 64	female
AUTHOR 65	male
AUTHOR 66	female
AUTHOR 67	male
AUTHOR 68	male
AUTHOR 69	male
AUTHOR 70	male
AUTHOR 71	male
AUTHOR 72	male
AUTHOR 73	male
AUTHOR 74	male
AUTHOR 75	male
AUTHOR 76	male
AUTHOR 77	female
AUTHOR 78	male
AUTHOR 79	male
AUTHOR 80	female
AUTHOR 81	male
AUTHOR 82	female
AUTHOR 83	male
AUTHOR 84	male
AUTHOR 85	male
AUTHOR 86	male
AUTHOR 87	male
AUTHOR 88	male
AUTHOR 89	male
AUTHOR 90	male
AUTHOR 91	male
AUTHOR 92	male
AUTHOR 93	male
AUTHOR 94	female
AUTHOR 95	male
AUTHOR 96	female
AUTHOR 97	male
AUTHOR 98	female
AUTHOR 99	male
AUTHOR 100	male
AUTHOR 101	female
AUTHOR 102	female
AUTHOR 103	female
AUTHOR 104	male
AUTHOR 105	male
AUTHOR 106	female
AUTHOR 107	male
AUTHOR 108	male
AUTHOR 109	male
AUTHOR 110	male
AUTHOR 111	male
AUTHOR 112	male
AUTHOR 113	male
AUTHOR 114	female
AUTHOR 115	male
AUTHOR 116	male
AUTHOR 117	male
AUTHOR 118	male
AUTHOR 119	female
AUTHOR 120	male
AUTHOR 121	male
AUTHOR 122	female
AUTHOR 123	male
AUTHOR 124	male
AUTHOR 125	female
AUTHOR 126	female
AUTHOR 127	male
AUTHOR 128	male
AUTHOR 129	male
AUTHOR 130	male
AUTHOR 131	male
AUTHOR 132	male
AUTHOR 133	male
AUTHOR 134	female
AUTHOR 135	male
AUTHOR 136	male
AUTHOR 137	male
AUTHOR 138	female
AUTHOR 139	male
AUTHOR 140	male
AUTHOR 141	female
AUTHOR 142	female
AUTHOR 143	male
AUTHOR 144	male
AUTHOR 145	male
AUTHOR 146	male
AUTHOR 147	male
AUTHOR 148	male
AUTHOR 149	female
AUTHOR 150	female
AUTHOR 151	female
AUTHOR 152	female
AUTHOR 153	male
AUTHOR 154	female
AUTHOR 155	female
AUTHOR 156	male
AUTHOR 157	male
AUTHOR 158	male
AUTHOR 159	male
AUTHOR 160	female
AUTHOR 161	male
AUTHOR 162	male
AUTHOR 163	male
AUTHOR 164	female
AUTHOR 165	female
AUTHOR 166	male
AUTHOR 167	male
AUTHOR 168	male
AUTHOR 169	male
AUTHOR 170	male
AUTHOR 171	male
AUTHOR 172	female
AUTHOR 173	male
AUTHOR 174	female
AUTHOR 175	female
AUTHOR 176	male
AUTHOR 177	female
AUTHOR 178	male
AUTHOR 179	female
AUTHOR 180	female
AUTHOR 181	female
AUTHOR 182	male
AUTHOR 183	male
AUTHOR 184	male
AUTHOR 185	male
AUTHOR 186	male
AUTHOR 187	male
AUTHOR 188	female
AUTHOR 189	male
AUTHOR 190	male
AUTHOR 191	male
AUTHOR 192	female
AUTHOR 193	female
AUTHOR 194	male
AUTHOR 195	male
AUTHOR 196	male
AUTHOR 197	male
AUTHOR 198	male
AUTHOR 199	female
AUTHOR 200	female
AUTHOR 201	male
AUTHOR 202	male
AUTHOR 203	male
AUTHOR 204	male
AUTHOR 205	female
AUTHOR 206	male
AUTHOR 207	male
AUTHOR 208	male
AUTHOR 209	female
AUTHOR 210	male
AUTHOR 211	female
AUTHOR 212	male
AUTHOR 213	female
AUTHOR 214	male
AUTHOR 215	male
AUTHOR 216	female
AUTHOR 217	male
AUTHOR 218	female
AUTHOR 219	male
AUTHOR 220	male
AUTHOR 221	male
AUTHOR 222	male
AUTHOR 223	male
AUTHOR 224	male
AUTHOR 225	male
AUTHOR 226	male
AUTHOR 227	male
AUTHOR 228	male
AUTHOR 229	male
AUTHOR 230	female
AUTHOR 231	male
AUTHOR 232	male
AUTHOR 233	female
AUTHOR 234	male
AUTHOR 235	male
AUTHOR 236	female
AUTHOR 237	male
AUTHOR 238	female
AUTHOR 239	male
AUTHOR 240	male
AUTHOR 241	male
AUTHOR 242	male
AUTHOR 243	male
AUTHOR 244	female
AUTHOR 245	male
AUTHOR 246	female
AUTHOR 247	female
AUTHOR 248	female
AUTHOR 249	female
AUTHOR 250	male
AUTHOR 251	male
AUTHOR 252	male
AUTHOR 253	female
AUTHOR 254	male
AUTHOR 255	male
AUTHOR 256	male
AUTHOR 257	female
AUTHOR 258	male
AUTHOR 259	female
AUTHOR 260	male
AUTHOR 261	male
AUTHOR 262	male
AUTHOR 263	male
AUTHOR 264	female
AUTHOR 265	male
AUTHOR 266	female
AUTHOR 267	female
AUTHOR 268	female
AUTHOR 269	male
AUTHOR 270	female
AUTHOR 271	female
AUTHOR 272	male
AUTHOR 273	female
AUTHOR 274	male
AUTHOR 275	male
AUTHOR 276	male
AUTHOR 277	male
AUTHOR 278	male
AUTHOR 279	female
AUTHOR 280	male
AUTHOR 281	female
AUTHOR 282	female
AUTHOR 283	female
AUTHOR 284	female
AUTHOR 285	female
AUTHOR 286	female
AUTHOR 287	female
AUTHOR 288	female
AUTHOR 289	male
AUTHOR 290	male
AUTHOR 291	male
AUTHOR 292	female
AUTHOR 293	female
AUTHOR 294	male
AUTHOR 295	male
AUTHOR 296	male
AUTHOR 297	male
AUTHOR 298	male
AUTHOR 299	male
AUTHOR 300	male
AUTHOR 301	female
AUTHOR 302	female
AUTHOR 303	male
AUTHOR 304	female
AUTHOR 305	male
AUTHOR 306	male
AUTHOR 307	male
AUTHOR 308	male
AUTHOR 309	female
AUTHOR 310	male
AUTHOR 311	female
AUTHOR 312	male
AUTHOR 313	male
AUTHOR 314	male
AUTHOR 315	female
AUTHOR 316	male
AUTHOR 317	male
AUTHOR 318	male
AUTHOR 319	female
AUTHOR 320	male
AUTHOR 321	male
AUTHOR 322	male
AUTHOR 323	female
AUTHOR 324	female
AUTHOR 325	male
AUTHOR 326	female
AUTHOR 327	male
AUTHOR 328	male
AUTHOR 329	male
AUTHOR 330	female
AUTHOR 331	male
AUTHOR 332	male
AUTHOR 333	male
AUTHOR 334	female
AUTHOR 335	male
AUTHOR 336	female
AUTHOR 337	male
AUTHOR 338	female
AUTHOR 339	female
AUTHOR 340	male
AUTHOR 341	male
AUTHOR 342	male
AUTHOR 343	female
AUTHOR 344	male
AUTHOR 345	male
AUTHOR 346	male
AUTHOR 347	male
AUTHOR 348	female
AUTHOR 349	male
AUTHOR 350	male
AUTHOR 351	male
AUTHOR 352	male
AUTHOR 353	male
AUTHOR 354	female
AUTHOR 355	male
AUTHOR 356	female
AUTHOR 357	male
AUTHOR 358	male
AUTHOR 359	female
AUTHOR 360	male
AUTHOR 361	male
AUTHOR 362	male
AUTHOR 363	male
AUTHOR 364	male
AUTHOR 365	male
AUTHOR 366	male
AUTHOR 367	male
AUTHOR 368	male
AUTHOR 369	female
AUTHOR 370	male
AUTHOR 371	female
AUTHOR 372	male
AUTHOR 373	male
AUTHOR 374	male
AUTHOR 375	male
AUTHOR 376	female
AUTHOR 377	male
AUTHOR 378	male
AUTHOR 379	male
AUTHOR 380	female
AUTHOR 381	male
AUTHOR 382	male
AUTHOR 383	male
AUTHOR 384	male
AUTHOR 385	female
AUTHOR 386	male
AUTHOR 387	female
AUTHOR 388	male
AUTHOR 389	male
AUTHOR 390	female
AUTHOR 391	female
AUTHOR 392	male
AUTHOR 393	male
AUTHOR 394	female
AUTHOR 395	male
AUTHOR 396	male
AUTHOR 397	female
AUTHOR 398	female
AUTHOR 399	male
AUTHOR 400	female
AUTHOR 401	male
AUTHOR 402	male
AUTHOR 403	female
AUTHOR 404	male
AUTHOR 405	male
AUTHOR 406	male
AUTHOR 407	male
AUTHOR 408	male
AUTHOR 409	male
AUTHOR 410	female
AUTHOR 411	female
AUTHOR 412	male
AUTHOR 413	male
AUTHOR 414	male
AUTHOR 415	female
AUTHOR 416	female
AUTHOR 417	male
AUTHOR 418	male
AUTHOR 419	male
AUTHOR 420	male
AUTHOR 421	male
AUTHOR 422	male
AUTHOR 423	male
AUTHOR 424	male
AUTHOR 425	male
AUTHOR 426	female
AUTHOR 427	male
AUTHOR 428	male
AUTHOR 429	male
AUTHOR 430	male
AUTHOR 431	male
AUTHOR 432	female
AUTHOR 433	female
AUTHOR 434	male
AUTHOR 435	male
AUTHOR 436	male
AUTHOR 437	male
AUTHOR 438	male
AUTHOR 439	male
AUTHOR 440	male
AUTHOR 441	male
AUTHOR 442	male
AUTHOR 443	male
AUTHOR 444	male
AUTHOR 445	male
AUTHOR 446	male
AUTHOR 447	male
AUTHOR 448	female
AUTHOR 449	male
AUTHOR 450	male
AUTHOR 451	male
AUTHOR 452	male
AUTHOR 453	female
AUTHOR 454	female
AUTHOR 455	female
AUTHOR 456	male
AUTHOR 457	male
AUTHOR 458	male
AUTHOR 459	female
AUTHOR 460	male
AUTHOR 461	male
AUTHOR 462	male
AUTHOR 463	male
AUTHOR 464	male
AUTHOR 465	male
AUTHOR 466	male
AUTHOR 467	male
AUTHOR 468	male
AUTHOR 469	male
AUTHOR 470	female
AUTHOR 471	female
AUTHOR 472	male
AUTHOR 473	male
AUTHOR 474	male
AUTHOR 475	male
AUTHOR 476	male
AUTHOR 477	male
AUTHOR 478	male
AUTHOR 479	male
AUTHOR 480	male
AUTHOR 481	male
AUTHOR 482	female
AUTHOR 483	female
AUTHOR 484	female
AUTHOR 485	male
AUTHOR 486	male
AUTHOR 487	male
AUTHOR 488	male
AUTHOR 489	male
AUTHOR 490	male
AUTHOR 491	male
AUTHOR 492	male
AUTHOR 493	male
AUTHOR 494	male
AUTHOR 495	male
AUTHOR 496	male
AUTHOR 497	female
AUTHOR 498	male
AUTHOR 499	male
AUTHOR 500	male
AUTHOR 501	female
AUTHOR 502	female
AUTHOR 503	male
AUTHOR 504	male
AUTHOR 505	female
AUTHOR 506	male
AUTHOR 507	male
AUTHOR 508	male
AUTHOR 509	male
AUTHOR 510	male
AUTHOR 511	male
AUTHOR 512	male
AUTHOR 513	male
AUTHOR 514	male
AUTHOR 515	female
AUTHOR 516	male
AUTHOR 517	female
AUTHOR 518	female
AUTHOR 519	male
AUTHOR 520	male
AUTHOR 521	female
AUTHOR 522	male
AUTHOR 523	male
AUTHOR 524	female
AUTHOR 525	male
AUTHOR 526	female
AUTHOR 527	male
AUTHOR 528	male
AUTHOR 529	male
AUTHOR 530	female
AUTHOR 531	male
AUTHOR 532	male
AUTHOR 533	female
AUTHOR 534	male
AUTHOR 535	male
AUTHOR 536	male
AUTHOR 537	male
AUTHOR 538	male
AUTHOR 539	male
AUTHOR 540	male
AUTHOR 541	male
AUTHOR 542	male
AUTHOR 543	female
AUTHOR 544	male
AUTHOR 545	male
AUTHOR 546	male
AUTHOR 547	male
AUTHOR 548	male
AUTHOR 549	female
AUTHOR 550	male
AUTHOR 551	male
AUTHOR 552	female
AUTHOR 553	male
AUTHOR 554	male
AUTHOR 555	female
AUTHOR 556	male
AUTHOR 557	female
AUTHOR 558	male
AUTHOR 559	male
AUTHOR 560	female
AUTHOR 561	male
AUTHOR 562	male
AUTHOR 563	male
AUTHOR 564	male
AUTHOR 565	male
AUTHOR 566	female
AUTHOR 567	male
AUTHOR 568	male
AUTHOR 569	male
AUTHOR 570	female
AUTHOR 571	male
AUTHOR 572	male
AUTHOR 573	female
AUTHOR 574	male
AUTHOR 575	female
AUTHOR 576	male
AUTHOR 577	female
AUTHOR 578	male
AUTHOR 579	male
AUTHOR 580	male
AUTHOR 581	male
AUTHOR 582	male
AUTHOR 583	male
AUTHOR 584	female
AUTHOR 585	female
AUTHOR 586	male
AUTHOR 587	male
AUTHOR 588	male
AUTHOR 589	male
AUTHOR 590	male
AUTHOR 591	male
AUTHOR 592	male
AUTHOR 593	male
AUTHOR 594	female
AUTHOR 595	female
AUTHOR 596	female
AUTHOR 597	male
AUTHOR 598	female
AUTHOR 599	male
AUTHOR 600	male
AUTHOR 601	male
AUTHOR 602	male
AUTHOR 603	male
AUTHOR 604	female
AUTHOR 605	male
AUTHOR 606	male
AUTHOR 607	male
AUTHOR 608	male
AUTHOR 609	male
AUTHOR 610	male
AUTHOR 611	female
AUTHOR 612	male
AUTHOR 613	female
AUTHOR 614	female
AUTHOR 615	male
AUTHOR 616	female
AUTHOR 617	male
AUTHOR 618	male
AUTHOR 619	female
AUTHOR 620	male
AUTHOR 621	male
AUTHOR 622	female
AUTHOR 623	male
AUTHOR 624	female
AUTHOR 625	male
AUTHOR 626	female
AUTHOR 627	male
AUTHOR 628	female
AUTHOR 629	male
AUTHOR 630	male
AUTHOR 631	female
AUTHOR 632	male
AUTHOR 633	female
AUTHOR 634	female
AUTHOR 635	female
AUTHOR 636	male
AUTHOR 637	male
AUTHOR 638	male
AUTHOR 639	female
AUTHOR 640	male
AUTHOR 641	female
AUTHOR 642	male
AUTHOR 643	male
AUTHOR 644	male
AUTHOR 645	female
AUTHOR 646	male
AUTHOR 647	male
AUTHOR 648	male
AUTHOR 649	male
AUTHOR 650	male
AUTHOR 651	female
AUTHOR 652	female
AUTHOR 653	male
AUTHOR 654	female
AUTHOR 655	female
AUTHOR 656	male
AUTHOR 657	female
AUTHOR 658	male
AUTHOR 659	male
AUTHOR 660	male
AUTHOR 661	male
AUTHOR 662	male
AUTHOR 663	male
AUTHOR 664	male
AUTHOR 665	male
AUTHOR 666	male
AUTHOR 667	female
AUTHOR 668	male
AUTHOR 669	male
AUTHOR 670	female
AUTHOR 671	male
AUTHOR 672	female
AUTHOR 673	male
AUTHOR 674	male
AUTHOR 675	male
AUTHOR 676	male
AUTHOR 677	male
AUTHOR 678	male
AUTHOR 679	male
AUTHOR 680	male
AUTHOR 681	male
AUTHOR 682	male
AUTHOR 683	female
AUTHOR 684	male
AUTHOR 685	male
AUTHOR 686	male
AUTHOR 687	female
AUTHOR 688	male
AUTHOR 689	female
AUTHOR 690	male
AUTHOR 691	female
AUTHOR 692	female
AUTHOR 693	male
AUTHOR 694	male
AUTHOR 695	female
AUTHOR 696	male
AUTHOR 697	male
AUTHOR 698	male
AUTHOR 699	male
AUTHOR 700	male
AUTHOR 701	female
AUTHOR 702	female
AUTHOR 703	female
AUTHOR 704	female
AUTHOR 705	female
AUTHOR 706	male
AUTHOR 707	female
AUTHOR 708	male
AUTHOR 709	female
AUTHOR 710	male
AUTHOR 711	male
AUTHOR 712	female
AUTHOR 713	male
AUTHOR 714	female
AUTHOR 715	female
AUTHOR 716	male
AUTHOR 717	male
AUTHOR 718	male
AUTHOR 719	male
AUTHOR 720	female
AUTHOR 721	male
AUTHOR 722	female
AUTHOR 723	male
AUTHOR 724	female
AUTHOR 725	male
AUTHOR 726	male
AUTHOR 727	female
AUTHOR 728	male
AUTHOR 729	male
AUTHOR 730	male
AUTHOR 731	male
AUTHOR 732	male
AUTHOR 733	male
AUTHOR 734	female
AUTHOR 735	male
AUTHOR 736	female
AUTHOR 737	female
AUTHOR 738	female
AUTHOR 739	female
AUTHOR 740	male
AUTHOR 741	male
AUTHOR 742	female
AUTHOR 743	female
AUTHOR 744	male
AUTHOR 745	male
AUTHOR 746	male
AUTHOR 747	female
AUTHOR 748	male
AUTHOR 749	male
AUTHOR 750	female
AUTHOR 751	male
AUTHOR 752	male
AUTHOR 753	male
AUTHOR 754	male
AUTHOR 755	female
AUTHOR 756	male
AUTHOR 757	male
AUTHOR 758	male
AUTHOR 759	male
AUTHOR 760	male
AUTHOR 761	male
AUTHOR 762	female
AUTHOR 763	male
AUTHOR 764	male
AUTHOR 765	male
AUTHOR 766	male
AUTHOR 767	male
AUTHOR 768	male
AUTHOR 769	male
AUTHOR 770	male
AUTHOR 771	male
AUTHOR 772	male
AUTHOR 773	female
AUTHOR 774	male
AUTHOR 775	male
AUTHOR 776	female
AUTHOR 777	male
AUTHOR 778	female
AUTHOR 779	male
AUTHOR 780	male
AUTHOR 781	male
AUTHOR 782	female
AUTHOR 783	female
AUTHOR 784	male
AUTHOR 785	male
AUTHOR 786	female
AUTHOR 787	female
AUTHOR 788	female
AUTHOR 789	male
AUTHOR 790	male
AUTHOR 791	male
AUTHOR 792	male
AUTHOR 793	male
AUTHOR 794	female
AUTHOR 795	male
AUTHOR 796	male
AUTHOR 797	male
AUTHOR 798	male
AUTHOR 799	female
AUTHOR 800	male
AUTHOR 801	male
AUTHOR 802	male
AUTHOR 803	male
AUTHOR 804	male
AUTHOR 805	male
AUTHOR 806	male
AUTHOR 807	male
AUTHOR 808	male
AUTHOR 809	female
AUTHOR 810	male
AUTHOR 811	male
AUTHOR 812	female
AUTHOR 813	male
AUTHOR 814	male
AUTHOR 815	male
AUTHOR 816	male
AUTHOR 817	female
AUTHOR 818	female
AUTHOR 819	female
AUTHOR 820	male
AUTHOR 821	female
AUTHOR 822	male
AUTHOR 823	male
AUTHOR 824	male
AUTHOR 825	male
AUTHOR 826	male
AUTHOR 827	male
AUTHOR 828	male
AUTHOR 829	female
AUTHOR 830	male
AUTHOR 831	female
AUTHOR 832	male
AUTHOR 833	male
AUTHOR 834	male
AUTHOR 835	male
AUTHOR 836	male
AUTHOR 837	female
AUTHOR 838	male
AUTHOR 839	male
AUTHOR 840	male
AUTHOR 841	male
AUTHOR 842	male
AUTHOR 843	male
AUTHOR 844	male
AUTHOR 845	female
AUTHOR 846	female
AUTHOR 847	female
AUTHOR 848	male
AUTHOR 849	male
AUTHOR 850	male
AUTHOR 851	female
AUTHOR 852	male
AUTHOR 853	female
AUTHOR 854	male
AUTHOR 855	male
AUTHOR 856	male
AUTHOR 857	female
AUTHOR 858	male
AUTHOR 859	female
AUTHOR 860	female
AUTHOR 861	male
AUTHOR 862	male
AUTHOR 863	male
AUTHOR 864	female
AUTHOR 865	male
AUTHOR 866	male
AUTHOR 867	female
AUTHOR 868	female
AUTHOR 869	male
AUTHOR 870	male
AUTHOR 871	male
AUTHOR 872	female
AUTHOR 873	male
AUTHOR 874	female
AUTHOR 875	male
AUTHOR 876	female
AUTHOR 877	male
AUTHOR 878	female
AUTHOR 879	female
AUTHOR 880	female
AUTHOR 881	female
AUTHOR 882	male
AUTHOR 883	male
AUTHOR 884	female
AUTHOR 885	male
AUTHOR 886	male
AUTHOR 887	male
AUTHOR 888	male
AUTHOR 889	male
AUTHOR 890	female
AUTHOR 891	male
AUTHOR 892	female
AUTHOR 893	female
AUTHOR 894	male
AUTHOR 895	female
AUTHOR 896	male
AUTHOR 897	male
AUTHOR 898	male
AUTHOR 899	male
AUTHOR 900	male
AUTHOR 901	male
AUTHOR 902	female
AUTHOR 903	male
AUTHOR 904	male
AUTHOR 905	male
AUTHOR 906	male
AUTHOR 907	female
AUTHOR 908	male
AUTHOR 909	female
AUTHOR 910	male
AUTHOR 911	male
AUTHOR 912	male
AUTHOR 913	male
AUTHOR 914	male
AUTHOR 915	male
AUTHOR 916	female
AUTHOR 917	male
AUTHOR 918	female
AUTHOR 919	male
AUTHOR 920	female
AUTHOR 921	female
AUTHOR 922	female
AUTHOR 923	male
AUTHOR 924	male
AUTHOR 925	male
AUTHOR 926	female
AUTHOR 927	male
AUTHOR 928	female
AUTHOR 929	female
AUTHOR 930	female
AUTHOR 931	female
AUTHOR 932	male
AUTHOR 933	male
AUTHOR 934	male
AUTHOR 935	male
AUTHOR 936	male
AUTHOR 937	male
AUTHOR 938	male
AUTHOR 939	female
AUTHOR 940	male
AUTHOR 941	male
AUTHOR 942	female
AUTHOR 943	male
AUTHOR 944	male
AUTHOR 945	male
AUTHOR 946	male
AUTHOR 947	male
AUTHOR 948	male
AUTHOR 949	male
AUTHOR 950	male
AUTHOR 951	male
AUTHOR 952	female
AUTHOR 953	male
AUTHOR 954	male
AUTHOR 955	male
AUTHOR 956	male
AUTHOR 957	male
AUTHOR 958	male
AUTHOR 959	male
AUTHOR 960	male
AUTHOR 961	male
AUTHOR 962	male
AUTHOR 963	male
AUTHOR 964	male
AUTHOR 965	female
AUTHOR 966	male
AUTHOR 967	male
AUTHOR 968	male
AUTHOR 969	male
AUTHOR 970	male
AUTHOR 971	female
AUTHOR 972	male
AUTHOR 973	female
AUTHOR 974	male
AUTHOR 975	male
AUTHOR 976	male
AUTHOR 977	female
AUTHOR 978	female
AUTHOR 979	male
AUTHOR 980	male
AUTHOR 981	female
AUTHOR 982	male
AUTHOR 983	female
AUTHOR 984	male
AUTHOR 985	male
AUTHOR 986	male
AUTHOR 987	male
AUTHOR 988	male
AUTHOR 989	male
AUTHOR 990	male
AUTHOR 991	male
AUTHOR 992	male
AUTHOR 993	male
AUTHOR 994	male
AUTHOR 995	male
AUTHOR 996	male
AUTHOR 997	female
AUTHOR 998	female
AUTHOR 999	male
AUTHOR 1000	male
AUTHOR 1001	female
AUTHOR 1002	male
AUTHOR 1003	male
AUTHOR 1004	male
AUTHOR 1005	female
AUTHOR 1006	male
AUTHOR 1007	female
AUTHOR 1008	female
AUTHOR 1009	female
AUTHOR 1010	male
AUTHOR 1011	male
AUTHOR 1012	male
AUTHOR 1013	male
AUTHOR 1014	male
AUTHOR 1015	male
AUTHOR 1016	female
AUTHOR 1017	male
AUTHOR 1018	male
AUTHOR 1019	male
AUTHOR 1020	male
AUTHOR 1021	male
AUTHOR 1022	female
AUTHOR 1023	female
AUTHOR 1024	male
AUTHOR 1025	male
AUTHOR 1026	male
AUTHOR 1027	male
AUTHOR 1028	female
AUTHOR 1029	female
AUTHOR 1030	female
AUTHOR 1031	male
AUTHOR 1032	male
AUTHOR 1033	male
AUTHOR 1034	male
AUTHOR 1035	female
AUTHOR 1036	female
AUTHOR 1037	male
AUTHOR 1038	female
AUTHOR 1039	male
AUTHOR 1040	male
AUTHOR 1041	male
AUTHOR 1042	male
AUTHOR 1043	male
AUTHOR 1044	male
AUTHOR 1045	female
AUTHOR 1046	male
AUTHOR 1047	male
AUTHOR 1048	female
AUTHOR 1049	male
AUTHOR 1050	male
AUTHOR 1051	male
AUTHOR 1052	male
AUTHOR 1053	male
AUTHOR 1054	male
AUTHOR 1055	male
AUTHOR 1056	female
AUTHOR 1057	male
AUTHOR 1058	male
AUTHOR 1059	female
AUTHOR 1060	male
AUTHOR 1061	female
AUTHOR 1062	male
AUTHOR 1063	male
AUTHOR 1064	male
AUTHOR 1065	male
AUTHOR 1066	male
AUTHOR 1067	female
AUTHOR 1068	male
AUTHOR 1069	male
AUTHOR 1070	female
AUTHOR 1071	male
AUTHOR 1072	male
AUTHOR 1073	female
AUTHOR 1074	male
AUTHOR 1075	female
AUTHOR 1076	male
AUTHOR 1077	male
AUTHOR 1078	female
AUTHOR 1079	male
AUTHOR 1080	male
AUTHOR 1081	female
AUTHOR 1082	male
AUTHOR 1083	male
AUTHOR 1084	male
AUTHOR 1085	female
AUTHOR 1086	male
AUTHOR 1087	male
AUTHOR 1088	female
AUTHOR 1089	male
AUTHOR 1090	female
AUTHOR 1091	female
AUTHOR 1092	male
AUTHOR 1093	male
AUTHOR 1094	male
AUTHOR 1095	female
AUTHOR 1096	female
AUTHOR 1097	male
AUTHOR 1098	male
AUTHOR 1099	male
AUTHOR 1100	female
AUTHOR 1101	male
AUTHOR 1102	male
AUTHOR 1103	female
AUTHOR 1104	female
AUTHOR 1105	female
AUTHOR 1106	male
AUTHOR 1107	female
AUTHOR 1108	male
AUTHOR 1109	male
AUTHOR 1110	female
AUTHOR 1111	male
AUTHOR 1112	female
AUTHOR 1113	male
AUTHOR 1114	female
AUTHOR 1115	male
AUTHOR 1116	male
AUTHOR 1117	male
AUTHOR 1118	male
AUTHOR 1119	male
AUTHOR 1120	male
AUTHOR 1121	male
AUTHOR 1122	male
AUTHOR 1123	male
AUTHOR 1124	male
AUTHOR 1125	male
AUTHOR 1126	male
AUTHOR 1127	female
AUTHOR 1128	male
AUTHOR 1129	male
AUTHOR 1130	male
AUTHOR 1131	female
AUTHOR 1132	female
AUTHOR 1133	female
AUTHOR 1134	male
AUTHOR 1135	female
AUTHOR 1136	female
AUTHOR 1137	male
AUTHOR 1138	male
AUTHOR 1139	male
AUTHOR 1140	female
AUTHOR 1141	male
AUTHOR 1142	male
AUTHOR 1143	male
AUTHOR 1144	female
AUTHOR 1145	male
AUTHOR 1146	male
AUTHOR 1147	male
AUTHOR 1148	male
AUTHOR 1149	female
AUTHOR 1150	male
AUTHOR 1151	female
AUTHOR 1152	male
AUTHOR 1153	male
AUTHOR 1154	male
AUTHOR 1155	female
AUTHOR 1156	male
AUTHOR 1157	male
AUTHOR 1158	male
AUTHOR 1159	male
AUTHOR 1160	male
AUTHOR 1161	male
AUTHOR 1162	female
AUTHOR 1163	male
AUTHOR 1164	female
AUTHOR 1165	male
AUTHOR 1166	male
AUTHOR 1167	female
AUTHOR 1168	male
AUTHOR 1169	male
AUTHOR 1170	male
AUTHOR 1171	male
AUTHOR 1172	female
AUTHOR 1173	male
AUTHOR 1174	female
AUTHOR 1175	female
AUTHOR 1176	male
AUTHOR 1177	female
AUTHOR 1178	male
AUTHOR 1179	male
AUTHOR 1180	female
AUTHOR 1181	male
AUTHOR 1182	male
AUTHOR 1183	male
AUTHOR 1184	male
AUTHOR 1185	female
AUTHOR 1186	male
AUTHOR 1187	male
AUTHOR 1188	male
AUTHOR 1189	female
AUTHOR 1190	female
AUTHOR 1191	female
AUTHOR 1192	male
AUTHOR 1193	female
AUTHOR 1194	male
AUTHOR 1195	female
AUTHOR 1196	male
AUTHOR 1197	male
AUTHOR 1198	female
AUTHOR 1199	male
AUTHOR 1200	male
AUTHOR 1201	female
AUTHOR 1202	male
AUTHOR 1203	female
AUTHOR 1204	male
AUTHOR 1205	male
AUTHOR 1206	female
AUTHOR 1207	female
AUTHOR 1208	female
AUTHOR 1209	male
AUTHOR 1210	male
AUTHOR 1211	male
AUTHOR 1212	male
AUTHOR 1213	female
AUTHOR 1214	male
AUTHOR 1215	male
AUTHOR 1216	male
AUTHOR 1217	female
AUTHOR 1218	female
AUTHOR 1219	female
AUTHOR 1220	female
AUTHOR 1221	female
AUTHOR 1222	female
AUTHOR 1223	female
AUTHOR 1224	male
AUTHOR 1225	male
AUTHOR 1226	female
AUTHOR 1227	male
AUTHOR 1228	male
AUTHOR 1229	male
AUTHOR 1230	male
AUTHOR 1231	male
AUTHOR 1232	male
AUTHOR 1233	male
AUTHOR 1234	male
AUTHOR 1235	female
AUTHOR 1236	male
AUTHOR 1237	male
AUTHOR 1238	male
AUTHOR 1239	female
AUTHOR 1240	female
AUTHOR 1241	male
AUTHOR 1242	male
AUTHOR 1243	male
AUTHOR 1244	male
AUTHOR 1245	male
AUTHOR 1246	male
AUTHOR 1247	male
AUTHOR 1248	female
AUTHOR 1249	male
AUTHOR 1250	male
AUTHOR 1251	male
AUTHOR 1252	female
AUTHOR 1253	male
AUTHOR 1254	male
AUTHOR 1255	female
AUTHOR 1256	male
AUTHOR 1257	male
AUTHOR 1258	female
AUTHOR 1259	male
AUTHOR 1260	male
AUTHOR 1261	female
AUTHOR 1262	female
AUTHOR 1263	male
AUTHOR 1264	male
AUTHOR 1265	female
AUTHOR 1266	female
AUTHOR 1267	female
AUTHOR 1268	female
AUTHOR 1269	male
AUTHOR 1270	male
AUTHOR 1271	male
AUTHOR 1272	female
AUTHOR 1273	male
AUTHOR 1274	male
AUTHOR 1275	female
AUTHOR 1276	male
AUTHOR 1277	male
AUTHOR 1278	female
AUTHOR 1279	male
AUTHOR 1280	female
AUTHOR 1281	male
AUTHOR 1282	male
AUTHOR 1283	male
AUTHOR 1284	male
AUTHOR 1285	male
AUTHOR 1286	male
AUTHOR 1287	female
AUTHOR 1288	female
AUTHOR 1289	male
AUTHOR 1290	male
AUTHOR 1291	male
AUTHOR 1292	male
AUTHOR 1293	female
AUTHOR 1294	male
AUTHOR 1295	male
AUTHOR 1296	male
AUTHOR 1297	male
AUTHOR 1298	female
AUTHOR 1299	male
AUTHOR 1300	male
AUTHOR 1301	male
AUTHOR 1302	male
AUTHOR 1303	female
AUTHOR 1304	female
AUTHOR 1305	male
AUTHOR 1306	male
AUTHOR 1307	female
AUTHOR 1308	female
AUTHOR 1309	male
AUTHOR 1310	male
AUTHOR 1311	female
AUTHOR 1312	male
AUTHOR 1313	female
AUTHOR 1314	male
AUTHOR 1315	male
AUTHOR 1316	male
AUTHOR 1317	female
AUTHOR 1318	female
AUTHOR 1319	male
AUTHOR 1320	male
AUTHOR 1321	male
AUTHOR 1322	male
AUTHOR 1323	male
AUTHOR 1324	female
AUTHOR 1325	male
AUTHOR 1326	female
AUTHOR 1327	male
AUTHOR 1328	male
AUTHOR 1329	female
AUTHOR 1330	male
AUTHOR 1331	female
AUTHOR 1332	male
AUTHOR 1333	female
AUTHOR 1334	female
AUTHOR 1335	male
AUTHOR 1336	male
AUTHOR 1337	male
AUTHOR 1338	female
AUTHOR 1339	male
AUTHOR 1340	male
AUTHOR 1341	female
AUTHOR 1342	male
AUTHOR 1343	female
AUTHOR 1344	female
AUTHOR 1345	female
AUTHOR 1346	male
AUTHOR 1347	male
AUTHOR 1348	female
AUTHOR 1349	female
AUTHOR 1350	female
AUTHOR 1351	male
AUTHOR 1352	male
AUTHOR 1353	male
AUTHOR 1354	male
AUTHOR 1355	male
AUTHOR 1356	male
AUTHOR 1357	female
AUTHOR 1358	female
AUTHOR 1359	female
AUTHOR 1360	female
AUTHOR 1361	female
AUTHOR 1362	male
AUTHOR 1363	female
AUTHOR 1364	male
AUTHOR 1365	male
AUTHOR 1366	male
AUTHOR 1367	male
AUTHOR 1368	male
AUTHOR 1369	male
AUTHOR 1370	male
AUTHOR 1371	male
AUTHOR 1372	female
AUTHOR 1373	male
AUTHOR 1374	female
AUTHOR 1375	male
AUTHOR 1376	male
AUTHOR 1377	male
AUTHOR 1378	female
AUTHOR 1379	male
AUTHOR 1380	male
AUTHOR 1381	male
AUTHOR 1382	male
AUTHOR 1383	female
AUTHOR 1384	male
AUTHOR 1385	female
AUTHOR 1386	male
AUTHOR 1387	female
AUTHOR 1388	male
AUTHOR 1389	female
AUTHOR 1390	male
AUTHOR 1391	male
AUTHOR 1392	male
AUTHOR 1393	male
AUTHOR 1394	female
AUTHOR 1395	male
AUTHOR 1396	male
AUTHOR 1397	female
AUTHOR 1398	female
AUTHOR 1399	male
AUTHOR 1400	female
AUTHOR 1401	female
AUTHOR 1402	male
AUTHOR 1403	male
AUTHOR 1404	male
AUTHOR 1405	male
AUTHOR 1406	male
AUTHOR 1407	male
AUTHOR 1408	male
AUTHOR 1409	female
AUTHOR 1410	male
AUTHOR 1411	female
AUTHOR 1412	male
AUTHOR 1413	female
AUTHOR 1414	male
AUTHOR 1415	male
AUTHOR 1416	female
AUTHOR 1417	male
AUTHOR 1418	female
AUTHOR 1419	male
AUTHOR 1420	male
AUTHOR 1421	male
AUTHOR 1422	female
AUTHOR 1423	female
AUTHOR 1424	male
AUTHOR 1425	male
AUTHOR 1426	male
AUTHOR 1427	male
AUTHOR 1428	female
AUTHOR 1429	female
AUTHOR 1430	male
AUTHOR 1431	female
AUTHOR 1432	male
AUTHOR 1433	male
AUTHOR 1434	male
AUTHOR 1435	female
AUTHOR 1436	male
AUTHOR 1437	male
AUTHOR 1438	female
AUTHOR 1439	male
AUTHOR 1440	male
AUTHOR 1441	male
AUTHOR 1442	male
AUTHOR 1443	female
AUTHOR 1444	male
AUTHOR 1445	male
AUTHOR 1446	female
AUTHOR 1447	female
AUTHOR 1448	female
AUTHOR 1449	male
AUTHOR 1450	male
AUTHOR 1451	male
AUTHOR 1452	male
AUTHOR 1453	male
AUTHOR 1454	male
AUTHOR 1455	male
AUTHOR 1456	female
AUTHOR 1457	male
AUTHOR 1458	female
AUTHOR 1459	male
AUTHOR 1460	female
AUTHOR 1461	male
AUTHOR 1462	male
AUTHOR 1463	female
AUTHOR 1464	male
AUTHOR 1465	male
AUTHOR 1466	male
AUTHOR 1467	female
AUTHOR 1468	male
AUTHOR 1469	male
AUTHOR 1470	female
AUTHOR 1471	female
AUTHOR 1472	male
AUTHOR 1473	male
AUTHOR 1474	female
AUTHOR 1475	male
AUTHOR 1476	female
AUTHOR 1477	female
AUTHOR 1478	female
AUTHOR 1479	male
AUTHOR 1480	male
AUTHOR 1481	female
AUTHOR 1482	male
AUTHOR 1483	male
AUTHOR 1484	male
AUTHOR 1485	male
AUTHOR 1486	male
AUTHOR 1487	male
AUTHOR 1488	male
AUTHOR 1489	female
AUTHOR 1490	male
AUTHOR 1491	female
AUTHOR 1492	female
AUTHOR 1493	male
AUTHOR 1494	male
AUTHOR 1495	male
AUTHOR 1496	male
AUTHOR 1497	male
AUTHOR 1498	male
AUTHOR 1499	male
AUTHOR 1500	female
AUTHOR 1501	male
AUTHOR 1502	female
AUTHOR 1503	male
AUTHOR 1504	male
AUTHOR 1505	male
AUTHOR 1506	male
AUTHOR 1507	male
AUTHOR 1508	male
AUTHOR 1509	male
AUTHOR 1510	male
AUTHOR 1511	male
AUTHOR 1512	male
AUTHOR 1513	female
AUTHOR 1514	male
AUTHOR 1515	male
AUTHOR 1516	male
AUTHOR 1517	female
AUTHOR 1518	male
AUTHOR 1519	male
AUTHOR 1520	male
AUTHOR 1521	female
AUTHOR 1522	male
AUTHOR 1523	female
AUTHOR 1524	male
AUTHOR 1525	male
AUTHOR 1526	female
AUTHOR 1527	female
AUTHOR 1528	female
AUTHOR 1529	male
AUTHOR 1530	male
AUTHOR 1531	male
AUTHOR 1532	female
AUTHOR 1533	male
AUTHOR 1534	female
AUTHOR 1535	female
AUTHOR 1536	female
AUTHOR 1537	male
AUTHOR 1538	male
AUTHOR 1539	female
AUTHOR 1540	male
AUTHOR 1541	male
AUTHOR 1542	male
AUTHOR 1543	male
AUTHOR 1544	male
AUTHOR 1545	male
AUTHOR 1546	male
AUTHOR 1547	male
AUTHOR 1548	male
AUTHOR 1549	male
AUTHOR 1550	female
AUTHOR 1551	female
AUTHOR 1552	male
AUTHOR 1553	male
AUTHOR 1554	male
AUTHOR 1555	female
AUTHOR 1556	female
AUTHOR 1557	female
AUTHOR 1558	female
AUTHOR 1559	female
AUTHOR 1560	male
AUTHOR 1561	male
AUTHOR 1562	male
AUTHOR 1563	male
AUTHOR 1564	male
AUTHOR 1565	female
AUTHOR 1566	male
AUTHOR 1567	male
AUTHOR 1568	male
AUTHOR 1569	female
AUTHOR 1570	female
AUTHOR 1571	male
AUTHOR 1572	male
AUTHOR 1573	male
AUTHOR 1574	female
AUTHOR 1575	male
AUTHOR 1576	male
AUTHOR 1577	male
AUTHOR 1578	male
AUTHOR 1579	female
AUTHOR 1580	male
AUTHOR 1581	male
AUTHOR 1582	female
AUTHOR 1583	female
AUTHOR 1584	female
AUTHOR 1585	male
AUTHOR 1586	male
AUTHOR 1587	male
AUTHOR 1588	female
AUTHOR 1589	male
AUTHOR 1590	male
AUTHOR 1591	male
AUTHOR 1592	female
AUTHOR 1593	male
AUTHOR 1594	female
AUTHOR 1595	male
AUTHOR 1596	male
AUTHOR 1597	male
AUTHOR 1598	female
AUTHOR 1599	male
AUTHOR 1600	male
AUTHOR 1601	male
AUTHOR 1602	male
AUTHOR 1603	male
AUTHOR 1604	male
AUTHOR 1605	male
AUTHOR 1606	male
AUTHOR 1607	male
AUTHOR 1608	male
AUTHOR 1609	female
AUTHOR 1610	male
AUTHOR 1611	male
AUTHOR 1612	male
AUTHOR 1613	female
AUTHOR 1614	male
AUTHOR 1615	male
AUTHOR 1616	male
AUTHOR 1617	male
AUTHOR 1618	female
AUTHOR 1619	male
AUTHOR 1620	male
AUTHOR 1621	male
AUTHOR 1622	male
AUTHOR 1623	female
AUTHOR 1624	male
AUTHOR 1625	male
AUTHOR 1626	female
AUTHOR 1627	male
AUTHOR 1628	female
AUTHOR 1629	male
AUTHOR 1630	male
AUTHOR 1631	male
AUTHOR 1632	female
AUTHOR 1633	female
AUTHOR 1634	male
AUTHOR 1635	male
AUTHOR 1636	male
AUTHOR 1637	female
AUTHOR 1638	male
AUTHOR 1639	female
AUTHOR 1640	male
AUTHOR 1641	female
AUTHOR 1642	female
AUTHOR 1643	female
AUTHOR 1644	male
AUTHOR 1645	male
AUTHOR 1646	male
AUTHOR 1647	male
AUTHOR 1648	female
AUTHOR 1649	male
AUTHOR 1650	male
AUTHOR 1651	male
AUTHOR 1652	female
AUTHOR 1653	female
AUTHOR 1654	male
AUTHOR 1655	female
AUTHOR 1656	female
AUTHOR 1657	male
AUTHOR 1658	male
AUTHOR 1659	male
AUTHOR 1660	male
AUTHOR 1661	female
AUTHOR 1662	female
AUTHOR 1663	male
AUTHOR 1664	female
AUTHOR 1665	male
AUTHOR 1666	female
AUTHOR 1667	male
AUTHOR 1668	female
AUTHOR 1669	female
AUTHOR 1670	female
AUTHOR 1671	male
AUTHOR 1672	male
AUTHOR 1673	female
AUTHOR 1674	female
AUTHOR 1675	male
AUTHOR 1676	male
AUTHOR 1677	male
AUTHOR 1678	male
AUTHOR 1679	male
AUTHOR 1680	male
AUTHOR 1681	male
AUTHOR 1682	female
AUTHOR 1683	male
AUTHOR 1684	male
AUTHOR 1685	female
AUTHOR 1686	male
AUTHOR 1687	male
AUTHOR 1688	male
AUTHOR 1689	female
AUTHOR 1690	female
AUTHOR 1691	male
AUTHOR 1692	male
AUTHOR 1693	female
AUTHOR 1694	female
AUTHOR 1695	male
AUTHOR 1696	female
AUTHOR 1697	male
AUTHOR 1698	male
AUTHOR 1699	male
AUTHOR 1700	male
AUTHOR 1701	male
AUTHOR 1702	female
AUTHOR 1703	male
AUTHOR 1704	female
AUTHOR 1705	male
AUTHOR 1706	male
AUTHOR 1707	male
AUTHOR 1708	male
AUTHOR 1709	male
AUTHOR 1710	female
AUTHOR 1711	male
AUTHOR 1712	male
AUTHOR 1713	male
AUTHOR 1714	male
AUTHOR 1715	male
AUTHOR 1716	female
AUTHOR 1717	male
AUTHOR 1718	male
AUTHOR 1719	male
AUTHOR 1720	male
AUTHOR 1721	male
AUTHOR 1722	female
AUTHOR 1723	male
AUTHOR 1724	male
AUTHOR 1725	female
AUTHOR 1726	male
AUTHOR 1727	male
AUTHOR 1728	male
AUTHOR 1729	male
AUTHOR 1730	male
AUTHOR 1731	male
AUTHOR 1732	male
AUTHOR 1733	female
AUTHOR 1734	female
AUTHOR 1735	male
AUTHOR 1736	male
AUTHOR 1737	male
AUTHOR 1738	male
AUTHOR 1739	male
AUTHOR 1740	male
AUTHOR 1741	male
AUTHOR 1742	female
AUTHOR 1743	male
AUTHOR 1744	male
AUTHOR 1745	male
AUTHOR 1746	male
AUTHOR 1747	female
AUTHOR 1748	male
AUTHOR 1749	male
AUTHOR 1750	female
AUTHOR 1751	male
AUTHOR 1752	female
AUTHOR 1753	male
AUTHOR 1754	female
AUTHOR 1755	female
AUTHOR 1756	female
AUTHOR 1757	male
AUTHOR 1758	male
AUTHOR 1759	male
AUTHOR 1760	male
AUTHOR 1761	female
AUTHOR 1762	male
AUTHOR 1763	male
AUTHOR 1764	female
AUTHOR 1765	male
AUTHOR 1766	male
AUTHOR 1767	male
AUTHOR 1768	male
AUTHOR 1769	female
AUTHOR 1770	female
AUTHOR 1771	female
AUTHOR 1772	female
AUTHOR 1773	male
AUTHOR 1774	male
AUTHOR 1775	male
AUTHOR 1776	female
AUTHOR 1777	female
AUTHOR 1778	female
AUTHOR 1779	male
AUTHOR 1780	male
AUTHOR 1781	male
AUTHOR 1782	male
AUTHOR 1783	male
AUTHOR 1784	female
AUTHOR 1785	male
AUTHOR 1786	male
AUTHOR 1787	male
AUTHOR 1788	male
AUTHOR 1789	female
AUTHOR 1790	female
AUTHOR 1791	male
AUTHOR 1792	male
AUTHOR 1793	male
AUTHOR 1794	male
AUTHOR 1795	female
AUTHOR 1796	female
AUTHOR 1797	male
AUTHOR 1798	male
AUTHOR 1799	female
AUTHOR 1800	male
AUTHOR 1801	male
AUTHOR 1802	male
AUTHOR 1803	female
AUTHOR 1804	male
AUTHOR 1805	female
AUTHOR 1806	female
AUTHOR 1807	female
AUTHOR 1808	male
AUTHOR 1809	male
AUTHOR 1810	male
AUTHOR 1811	female
AUTHOR 1812	female
AUTHOR 1813	male
AUTHOR 1814	male
AUTHOR 1815	male
AUTHOR 1816	male
AUTHOR 1817	female
AUTHOR 1818	male
AUTHOR 1819	male
AUTHOR 1820	female
AUTHOR 1821	male
AUTHOR 1822	female
AUTHOR 1823	female
AUTHOR 1824	male
AUTHOR 1825	male
AUTHOR 1826	female
AUTHOR 1827	male
AUTHOR 1828	female
AUTHOR 1829	male
AUTHOR 1830	male
AUTHOR 1831	female
AUTHOR 1832	female
AUTHOR 1833	female
AUTHOR 1834	female
AUTHOR 1835	male
AUTHOR 1836	male
AUTHOR 1837	male
AUTHOR 1838	male
AUTHOR 1839	female
AUTHOR 1840	male
AUTHOR 1841	male
AUTHOR 1842	male
AUTHOR 1843	female
AUTHOR 1844	male
AUTHOR 1845	male
AUTHOR 1846	male
AUTHOR 1847	male
AUTHOR 1848	female
AUTHOR 1849	male
AUTHOR 1850	female
AUTHOR 1851	male
AUTHOR 1852	female
AUTHOR 1853	male
AUTHOR 1854	female
AUTHOR 1855	female
AUTHOR 1856	male
AUTHOR 1857	male
AUTHOR 1858	female
AUTHOR 1859	male
AUTHOR 1860	female
AUTHOR 1861	male
AUTHOR 1862	male
AUTHOR 1863	female
AUTHOR 1864	male
AUTHOR 1865	male
AUTHOR 1866	male
AUTHOR 1867	female
AUTHOR 1868	male
AUTHOR 1869	male
AUTHOR 1870	male
AUTHOR 1871	male
AUTHOR 1872	male
AUTHOR 1873	male
AUTHOR 1874	male
AUTHOR 1875	female
AUTHOR 1876	male
AUTHOR 1877	male
AUTHOR 1878	male
AUTHOR 1879	male
AUTHOR 1880	male
AUTHOR 1881	male
AUTHOR 1882	male
AUTHOR 1883	male
AUTHOR 1884	male
AUTHOR 1885	male
AUTHOR 1886	male
AUTHOR 1887	male
AUTHOR 1888	female
AUTHOR 1889	male
AUTHOR 1890	male
AUTHOR 1891	male
AUTHOR 1892	male
AUTHOR 1893	female
AUTHOR 1894	male
AUTHOR 1895	male
AUTHOR 1896	male
AUTHOR 1897	male
AUTHOR 1898	female
AUTHOR 1899	male
AUTHOR 1900	male
AUTHOR 1901	female
AUTHOR 1902	female
AUTHOR 1903	male
AUTHOR 1904	male
AUTHOR 1905	male
AUTHOR 1906	female
AUTHOR 1907	female
AUTHOR 1908	female
AUTHOR 1909	female
AUTHOR 1910	male
AUTHOR 1911	female
AUTHOR 1912	female
AUTHOR 1913	male
AUTHOR 1914	female
AUTHOR 1915	male
AUTHOR 1916	male
AUTHOR 1917	male
AUTHOR 1918	male
AUTHOR 1919	male
AUTHOR 1920	female
AUTHOR 1921	female
AUTHOR 1922	male
AUTHOR 1923	female
AUTHOR 1924	female
AUTHOR 1925	male
AUTHOR 1926	male
AUTHOR 1927	female
AUTHOR 1928	male
AUTHOR 1929	female
AUTHOR 1930	male
AUTHOR 1931	male
AUTHOR 1932	female
AUTHOR 1933	male
AUTHOR 1934	male
AUTHOR 1935	male
AUTHOR 1936	male
AUTHOR 1937	female
AUTHOR 1938	male
AUTHOR 1939	male
AUTHOR 1940	female
AUTHOR 1941	male
AUTHOR 1942	female
AUTHOR 1943	male
AUTHOR 1944	male
AUTHOR 1945	male
AUTHOR 1946	female
AUTHOR 1947	female
AUTHOR 1948	male
AUTHOR 1949	male
AUTHOR 1950	female
AUTHOR 1951	male
AUTHOR 1952	male
AUTHOR 1953	male
AUTHOR 1954	male
AUTHOR 1955	female
AUTHOR 1956	male
AUTHOR 1957	female
AUTHOR 1958	female
AUTHOR 1959	male
AUTHOR 1960	male
AUTHOR 1961	male
AUTHOR 1962	male
AUTHOR 1963	female
AUTHOR 1964	male
AUTHOR 1965	male
AUTHOR 1966	male
AUTHOR 1967	male
AUTHOR 1968	male
AUTHOR 1969	male
AUTHOR 1970	male
AUTHOR 1971	male
AUTHOR 1972	male
AUTHOR 1973	male
AUTHOR 1974	male
AUTHOR 1975	male
AUTHOR 1976	male
AUTHOR 1977	female
AUTHOR 1978	male
AUTHOR 1979	male
AUTHOR 1980	female
AUTHOR 1981	male
AUTHOR 1982	female
AUTHOR 1983	male
AUTHOR 1984	female
AUTHOR 1985	male
AUTHOR 1986	male
AUTHOR 1987	male
AUTHOR 1988	female
AUTHOR 1989	male
AUTHOR 1990	female
AUTHOR 1991	male
AUTHOR 1992	male
AUTHOR 1993	male
AUTHOR 1994	male
AUTHOR 1995	female
AUTHOR 1996	female
AUTHOR 1997	male
AUTHOR 1998	male
AUTHOR 1999	male
[truncated: 2,821 more rows]
