# Supplementary material for: Gender differences in research fields of bioeconomy and rural development-based on sustainable systems in Latin America and Africa regions
Source: PLoS One. 2024 Aug 22;19(8):e0308713. doi: 10.1371/journal.pone.0308713 (PMC11340968; doi:10.1371/journal.pone.0308713)
Supplement: S1 File — (XLSX) [file pone.0308713.s003.xlsx]

## Sheet: Sheet1
AF																										COUNTRY	AB	BP	CA	CL	CT	CY	D2	DA	DE	DI	DT	EA	EI	EP	ER	FU	FX	GA	GP	HC	HO	HP	ID
FIRST AUTHOR	SECOND AUTHOR																									SPAIN		51						2022-08-10			ARTICLE			67				CB090
FIRST AUTHOR	SECOND AUTHOR	THIRD AUTHOR																								ENGLAND		15						2022-08-10			ARTICLE			22				FV942
FIRST AUTHOR	SECOND AUTHOR	THIRD AUTHOR																								CHILE	AGRICULTURAL DEVELOPMENT PROJECTS IN THE FERTILE AND MOST WELL-WATERED AREAS OF ARID AND SEMI-ARID AFRICA USUALLY DENY ACCESS TO NOMADIC PASTORALISTS WHOSE PRODUCTION SYSTEM AND LIVELIHOOD DEPEND UPON SUCH AREAS IN THE DRY SEASON AND DURING FREQUENT DROUGHTS. THE RESULT CAN BE DEGRADATION OF RANGE RESOURCES THROUGH OVERGRAZING, AND GREATER VULNERABILITY OF PASTORALISTS. RECENT CALLS FOR "COMPATIB…	223						2022-08-10	TRANSHUMANT PASTORALISM; SEMIARID; EAST AFRICA; IRRIGATION; LAND USE; CARRYING CAPACITY; SOMALIA	10.1007/BF00889154	ARTICLE			246				GT752					LIVESTOCK
FIRST AUTHOR	SECOND AUTHOR	THIRD AUTHOR																								URUGUAY	ALL APPROACHES TO RURAL DEVELOPMENT IN AFRICA IMPLICITLY REQUIRE MORE RESPONSIBILITY AND INPUT FROM WOMEN. AS A RESULT WOMEN'S WORKLOADS IN RURAL AREAS HAVE INCREASED DRAMATICALLY. ONE OF THE MOST TIME- AND ENERGY- CONSUMING TASKS PERFORMED BY WOMEN IS THE PREPARATION OF GRAIN. USING THE GAMBIA AS AN EXAMPLE, THIS RESEARCH INVESTIGATES THE RESULTS OF THE INTRODUCTION OF VILLAGE CEREAL MILLS ON TH…	203						2022-08-10		10.1093/cdj/29.3.203	ARTICLE			214				NV146
FIRST AUTHOR	SECOND AUTHOR																									ITALY	THE RDBS AROSE TO ATTEND DIRECTLY THE DEVELOPMENT NEEDS IN CERTAIN GEOGRAPHICAL AREAS, IN SOME OF THEM (AFRICA AND ASIA) THE END OF THE COLONIAL ERA OPENED THE WAY TO THE EMERGING OF NEW STATES AND NEW INTERNATIONAL RELATIONS. IN THIS WAY AROSE THE BID, THE BAFD AND THE BASD. THE COLLAPSE OF THE CENTRALLY PLANNED ECONOMIES IS THE ORIGIN OF THE BERD TO SUPPORT THE EAST COUNTRIES IN ITS DEVELOPMENT…	79						2022-08-10			ARTICLE			+				V51SK
FIRST AUTHOR	SECOND AUTHOR	THIRD AUTHOR																								SPAIN	BECAUSE FOOD INSECURITY IS PRIMARILY A PROBLEM OF LOW HOUSEHOLD INCOMES AND POVERTY, AND NOT JUST INADEQUATE FOOD PRODUCTION, PROJECTS AND PROGRAMS FOR FOOD INSECURE AFRICAN FARMERS WHICH AIM AT INCREASING PRODUCTION OF SUBSISTENCE CROPS MAY BE INEFFECTIVE. INSTEAD, GOVERNMENT SHOULD LOOK FOR WAYS TO IMPROVE RETURNS TO FARMERS' RESOURCES IN A BROADER CONTEXT, WHICH MAY INCLUDE EXPANDED OPPORTUNIT…	177						2022-08-10	FOOD SECURITY; LIVELIHOOD STRATEGIES; WOMEN; INCOME DIVERSIFICATION	10.1016/S0306-9192(00)00045-2	ARTICLE		1873-5657	207				409PB					SUB-SAHARAN AFRICA; AGRICULTURAL-DEVELOPMENT; STRUCTURAL ADJUSTMENT; CROPPING SYSTEMS; WESTERN KENYA; MAIZE; IMPACTS; HIGHLANDS; PROGRAMS; MALAWI
FIRST AUTHOR	SECOND AUTHOR	THIRD AUTHOR																								CHILE	THIS PAPER PRESENTS A FRAMEWORK FOR CONCEPTUALISING CROP-LIVESTOCK INTEGRATION ALONG FOUR DIMENSIONS: SPACE, TIME, MANAGEMENT AND OWNERSHIP. THE FRAMEWORK HIGHLIGHTS THE FACT THAT BENEFITS FROM CROP-LIVESTOCK INTERACTIONS CAN BE GAINED BY INTEGRATION ALONG ONE, SOME OR ALL OF THESE DIMENSIONS, ALTHOUGH THE SPACE DIMENSION IS PARTICULARLY IMPORTANT. THE IMPLICATIONS OF FOUR FACTORS-THE 'SUSTAINABI…	253						2022-08-10	INTENSIFICATION; MIXED FANNING; RURAL DEVELOPMENT; SUSTAINABILITY	10.1016/S0264-8377(03)00021-8	ARTICLE		1873-5754	264				708LT					AGRICULTURAL-DEVELOPMENT
FIRST AUTHOR	SECOND AUTHOR																									COLOMBIA	THIS PAPER PRESENTS THE TREND OF AGRICULTURAL EXTENSION SYSTEMS USED IN THE NIGERIAN AGRICULTURE. THE PLURALISTIC NATURE OF THESE SYSTEMS IS PARTLY DUE TO THE DONOR INDUCED AND THE PECULIAR SOCIO-CULTURAL MILIEU OF THE OPERATORS OF THESE SYSTEMS. THE POTENTIALS OF A NEW ERA OF SUPPORT FOR NATIONAL EXTENSION PROGRAMS, A NUMBER OF SERIOUS ISSUES WITHIN THE DOMAIN OF EXTENSION PRACTICE PROGRAM REMAI…	276						2022-08-10	EXTENSION SYSTEMS; AFRICA; AGRICULTURAL GROWTH; INFORMATION AND COMMUNICATION; NON-GOVERNMENTAL ORGANIZATIONS		ARTICLE			280				V26WF
FIRST AUTHOR	SECOND AUTHOR	THIRD AUTHOR	FOURTH AUTHOR	FIFTH AUTHOR	SIXTH AUTHOR	SEVENTH AUTHOR	EIGHTH AUTHOR	NINTH AUTHOR																		COLOMBIA		1289						2022-08-10		10.1111/j.1467-8276.2005.00821.x	ARTICLE		1467-8276	1297				V44NX
FIRST AUTHOR																										SPAIN	THIS ARTICLE DISCUSSES THE EXPERIENCE OF SIX CONDITIONAL CASH TRANSFER PROGRAMMES IN LATIN AMERICA, A MODEL OF SOCIAL SAFETY-NETS WHICH HAS GROWN TO DOMINATE THE SOCIAL PROTECTION SECTOR IN THE REGION DURING THE PAST DECADE. WHILE THEY HAVE BEEN GENERALLY SUCCESSFUL IN TERMS OF ACHIEVING THEIR CORE OBJECTIVE, IT IS STILL NOT CLEAR WHETHER THESE PROGRAMMES CONSTITUTE THE MOST COST-EFFICIENT OR SUS…	513						2022-08-10		10.1111/j.1467-7679.2006.00345.x	ARTICLE		1467-7679	536				074ST					SCHOOL ENROLLMENT; POOR; ATTENDANCE; QUALITY; MEXICO; HEALTH; IMPACT
FIRST AUTHOR	SECOND AUTHOR																									MEXICO	SEVERAL APPROACHES TO THE STUDY OF POVERTY ARE DISCUSSED, TO LEARN FROM THEIR STRENGTHS AS WELL AS THEIR WEAKNESSES. FOR THIS PURPOSE THE CONCEPTS OF MARGINALITY, SOCIAL EXCLUSION, NEW RURALITY AND RURAL LIVELIHOODS, AS WELL AS THE ETHNIC AND GENDER DIMENSIONS OF POVERTY, ARE EXAMINED. THE DEBATE ON THE PEASANTIZATION (CAPITALIZATION) OR PROLETARIANIZATION (PAUPERIZATION) OF THE PEASANTRY SETS TH…	455						2022-08-10	POVERTY STUDIES; RURAL POVERTY; POVERTY REDUCTION DEVELOPMENT STRATEGIES; RURAL DEVELOPMENT; LATIN AMERICAN PEASANTS	10.1111/j.1471-0366.2006.00132.x	REVIEW		1471-0366	508				122XB					AGRARIAN-REFORM; CHILE; LIVELIHOODS; POLICY; LABOR; POOR; LAND; EAST
FIRST AUTHOR	SECOND AUTHOR																									URUGUAY	THE RETREAT OF THE STATE FROM THE DEVELOPMENT PROCESS THROUGHOUT LATIN AMERICA HAS PLACED ADDED RESPONSIBILITY ON LOCAL COMMUNITIES TO IMPROVE LOCAL LIVING CONDITIONS. RESEARCH ON THE IMPACTS OF GLOBALIZATION AND TOURISM HAS TENDED TO HIGHLIGHT THE NEGATIVE REPERCUSSIONS OF SUCH ENGAGEMENTS, OFTEN PORTRAYING THE HOSTS AS HELPLESS VICTIMS OF SAVAGE CAPITALISM AND OVERBEARING TOURISTS. EXAMINATION …	136						2022-08-10	SMALL-SCALE DEVELOPMENT; TOURISM; CULTURE; RURAL GEOGRAPHY; COSTA RICA	10.1177/0094582X06294139	ARTICLE			146				096NL
FIRST AUTHOR	SECOND AUTHOR	THIRD AUTHOR	FOURTH AUTHOR																							PERU	THIS PAPER EXAMINES FARM AND HOUSEHOLD CHARACTERISTICS ASSOCIATED WITH A RAPID FERTILITY DECLINE IN A FOREST FRONTIER OF THE ECUADORIAN AMAZON. THE AMAZON BASIN AND OTHER RAINFORESTS IN THE TROPICS ARE AMONG THE LAST FRONTIERS IN THE ONGOING GLOBAL FERTILITY TRANSITION. THE PACE OF THIS TRANSITION ALONG AGRICULTURAL FRONTIERS WILL LIKELY HAVE MAJOR IMPLICATIONS FOR FUTURE FOREST TRANSITIONS, RURA…	17						2022-08-10	POPULATION; ENVIRONMENT; FERTILITY; AGRICULTURAL FRONTIER; AMAZON; LATIN AMERICA; ECUADOR	10.1007/s11111-007-0032-y	ARTICLE		1573-7810	39		EUNICE KENNEDY SHRIVER NATIONAL INSTITUTE OF CHILD HEALTH &HUMAN DEVELOPMENT [K01HD049008] FUNDING SOURCE: NIH REPORTER; NICHD NIH HHS [K01 HD049008-01] FUNDING SOURCE: MEDLINE		158NL					LAND-USE; PROXIMATE DETERMINANTS; CONTRACEPTIVE USE; FAMILY; POPULATION; FARM; MIGRATION; EDUCATION; DIFFERENTIALS; AVAILABILITY
FIRST AUTHOR																										MEXICO	THE ACCUMULATION OF RECENT DATA FROM ARCHAEOBOTANY, ARCHAEOZOOLOGY AND NEOLITHIC EXCAVATIONS FROM ACROSS SOUTH ASIA WARRANTS A NEW OVERVIEW OF EARLY AGRICULTURE IN THE SUBCONTINENT. THIS PAPER ATTEMPTS A SYNTHESIS OF THESE DATA WHILE RECOMMENDING FURTHER SYSTEMATIC WORK AND METHODOLOGICAL DEVELOPMENTS. THE EVIDENCE FOR ORIGINS AND DISPERSALS OF IMPORTANT CROPS AND LIVESTOCK FROM SOUTHWEST ASIA IN…	1						2022-08-10	NEOLITHIC; DOMESTICATION; INDIA; PAKISTAN; ARCHAEOBOTANY; ARCHAEOZOOLOGY	10.1007/s10963-006-9006-8	REVIEW		1573-7802	86				121UC					CULTIVATED RICE; THAR DESERT; INDEPENDENT DOMESTICATIONS; PHYTOLITH ANALYSIS; GENETIC DIVERSITY; FOOD-PRODUCTION; CLIMATE-CHANGE; PLANT REMAINS; GALLUS-GALLUS; CAPRA-HIRCUS
FIRST AUTHOR																										NETHERLANDS	IT IS OFTEN CONTENDED THAT RURAL DEVELOPMENT WORKS MOST EFFECTIVELY WHEN BENEFICIARY COMMUNITIES ARE ACTIVE PROJECT PARTICIPANTS, AND NOT THE PASSIVE RECIPIENTS OF ASSISTANCE. THIS PAPER ANALYSES PARTICIPATORY DEVELOPMENT THROUGH THE LENS OF PUBLIC GOODS THEORY. SOUTH AFRICA'S COMMUNITY WATER SUPPLY & SANITATION PROGRAMME IS DISCUSSED AS A CASE STUDY. CONCLUSIONS FROM OUR GAME-THEORETIC ANALYSIS …	301						2022-08-10	PUBLIC GOODS; SOCIAL NORMS AND SOCIAL CAPITAL	10.1111/j.1813-6982.2006.00068.x	ARTICLE			314				070QO					PUBLIC-GOODS; COOPERATION
FIRST AUTHOR	SECOND AUTHOR																									CZECH REPUBLIC	ALTHOUGH MOROCCO HAS EVOLVED INTO ONE OF THE WORLD'S LEADING EMIGRATION COUNTRIES, THE SYSTEMATIC STUDY OF THE DEVELOPMENTAL IMPACT OF MIGRATION IN MIGRANT-SENDING REGIONS IN MOROCCO AND THE MAGHREB HAS BEEN RELATIVELY NEGLECTED AFTER A TEMPORARY SURGE OF PESSIMISTIC STUDIES IN THE 1970S. EMPIRICAL WORK FROM THIS REGION HAS THEREFORE BEEN LARGELY ABSENT FROM THE LIVELY THEORETICAL DEBATE ON MIGRA…	565						2022-08-10	WAGE-LABOUR MIGRATION; REMITTANCES; INVESTMENTS; RURAL DEVELOPMENT; SOCIAL CHANGE; MIDDLE EAST AND NORTH AFRICA	10.1016/j.geoforum.2005.11.007	ARTICLE			580				065NP					INTERNATIONAL MIGRATION; LABOR MIGRATION
FIRST AUTHOR																										SPAIN	WILLIAM ARTHUR LEWIS, THE NOBEL PRIZE AWARDEE IN 1979, WAS ACTIVELY INVOLVED IN POLITICS AND POLICYMAKING. DURING WORLD WAR II, LEWIS WAS APPOINTED TO BE A YOUNG ADVISOR TO THE BRITISH COLONIAL OFFICE WHERE HE CAME INTO DIRECT COLLISION WITH THE MAINSTREAM LAISSEZ-FAIRE PHILOSOPHY. AFTER THE WAR, LEWIS TOOK THE LEAD IN A FABIAN CONFERENCE ON COLONIAL QUESTION, AND HIS ENCOUNTER WITH KWAME NKRUMAH…	329						2022-08-10	LEWIS MODEL; COLONIAL OFFICE; AGRICULTURAL REVOLUTION; ECONOMIC DUALISM; POLITICAL PLURALISM; FABIAN SOCIALISM	10.1111/j.1746-1049.2006.00020.x	ARTICLE		1746-1049	355				068KD
FIRST AUTHOR	SECOND AUTHOR																									COLOMBIA	IN THE SAVANNAH COTTON-GROWING ZONE OF CENTRAL AFRICA, POPULATION DENSITIES ARE HETEROGENEOUS AND INCREASING. WITHIN THIS REGION, ONE ENCOUNTERS DIFFERENT PRODUCTION SYSTEMS, SUCH AS SHIFTING CULTIVATION, ESPECIALLY IN THE CENTRAL AFRICAN REPUBLIC, WHILE CONTINUOUS CROPPING BECOMES DOMINANT IN CAMEROON AND CHAD. THE FAMILY FARM IS A FAMILY UNIT FOR PRODUCTION, CONSUMPTION, ACCUMULATION, AND RESID…	555						2022-08-10	FAMILY FARMS; COTTON; CENTRAL AFRICA; SAVANNAS; FARM MANAGEMENT	10.1684/agr.2006.0038	ARTICLE			561				130UH
FIRST AUTHOR	SECOND AUTHOR	THIRD AUTHOR	FOURTH AUTHOR	FIFTH AUTHOR	SIXTH AUTHOR	SEVENTH AUTHOR	EIGHTH AUTHOR	NINTH AUTHOR	TENTH AUTHOR	ELEVENTH AUTHOR	TWELFTH AUTHOR	THIRTEENTH AUTHOR	FOURTEENTH AUTHOR	FIFTEENTH AUTHOR	SIXTEENTH AUTHOR	SEVENTEENTH AUTHOR	EIGHTEENTH AUTHOR	NINETEENTH AUTHOR	TWENTIETH AUTHOR	TWENTY-FIRST AUTHOR	TWENTY-SECOND AUTHOR	TWENTY-THIRD AUTHOR	TWENTY-FORTH AUTHOR	TWENTY-FIFTH AUTHOR	TWENTY-SIXTH AUTHOR	ITALY	PURPOSE - THE PURPOSE OF THIS PAPER IS TO EXPLORE THE DYNAMICS OF INTER-FINN LEARNING AND THE WAYS IN WHICH "LEARNING NETWORKS" CAN BE ESTABLISHED AND FACILITATED. UNDERLYING THIS IS THE ARGUMENT THAT SIGNIFICANT TRACTION ON THE PROBLEM OF ORGANIZATIONAL LEARNING - IN THIS CASE AROUND PROCESS INNOVATIONS - CAN BE GAINED THROUGH DEPLOYING STRUCTURED AND PURPOSEFUL INTER-ORGANIZATIONAL LEARNING NET…	532						2022-08-10	LEARNING ORGANIZATIONS; NETWORKING; PROCESS MANAGEMENT; SOUTH AFRICA	10.1108/01443570610659892	ARTICLE		1758-6593	557		ECONOMIC AND SOCIAL RESEARCH COUNCIL [RES-331-27-0005, RES-331-25-0021-A] FUNDING SOURCE: RESEARCHFISH; ESRC [RES-331-27-0005] FUNDING SOURCE: UKRI		055DS
FIRST AUTHOR	SECOND AUTHOR																									ARGENTINA	THE PAPER TREATS THE ECONOMY OF CONTROLLING AN AFRICAN PEST RODENT, THE MULTIMAMMATE RAT, CAUSING MAJOR DAMAGE IN MAIZE PRODUCTION. AN ECOLOGICAL POPULATION MODEL IS PRESENTED AND USED AS A BASIS FOR THE ECONOMIC ANALYSES CARRIED OUT AT THE VILLAGE LEVEL USING DATA FROM TANZANIA. THIS MODEL INCORPORATES BOTH DENSITY-DEPENDENT AND DENSITY-INDEPENDENT (STOCHASTIC) FACTORS. RODENTS ARE CONTROLLED BY…	453						2022-08-10		10.1017/S1355770X06003044	ARTICLE		1469-4395	475				082ZW					MASTOMYS-NATALENSIS; POPULATION; RESOURCE; RATS
FIRST AUTHOR	SECOND AUTHOR																									MEXICO	FROM A LATIN AMERICAN VIEWPOINT-WHERE THE EUROPEAN UNION (EU) IS A REFERENCE POINT AS A TRANSNATIONAL INTEGRATION-IT IS REMARKED AT FIRST THE INCAPACITY TO REVERT REGIONAL ASYMMETRIES SO AS TO BUILD A EUROPE FOR ALL THE REGIONS AS SHOWN BY DOMINANT NEOLIBERAL AND NEOREGIONALIST AGENDAS INVOLVED IN THE EM INSTITUTIONAL BUILDING UP. TO EXPLAIN THAT, WE HIGHLIGHT THE LIMITATIONS OF THE REGIONALIST P…	97						2022-08-10	NEW REGIONALISM; EUROPEAN UNION; REGIONAL DEVELOPMENT		REVIEW		0717-6236	118				162HC					EUROPEAN-UNION; GLOBALIZATION; CONVERGENCE; INTEGRATION; INNOVATION; STATE
FIRST AUTHOR																										ARGENTINA	THE DISCOURSE ON HOW TO REDUCE GREENHOUSE GAS EMISSIONS IN CITIES IS DOMINATED BY ECOLOGICAL MODERNIZATION THEORY, WHICH FOCUSES PRIMARILY ON TECHNOLOGICAL APPROACHES SUPPORTED BY MARKET MECHANISMS TO CURB CARBON EMISSIONS. THIS DISCOURSE HAS CONTRIBUTED TO A RESEARCH AND MANAGEMENT AGENDA. YET THIS IS BASED PRIMARILY ON PERCEPTIONS AND PRECEDENTS DRAWN FROM HIGH-INCOME NATIONS. THIS PAPER DRAWS …	159						2022-08-10	ECO-CITIES; ECOLOGICAL CITIES; ECOLOGICAL MODERNIZATION; GHG EMISSIONS; URBANIZATION	10.1177/0956247807076915	ARTICLE		1746-0301	175				166VO					DEVELOPING-COUNTRIES; REGIONAL-DEVELOPMENT; CITY
FIRST AUTHOR																										NETHERLANDS	THE IMPORTANT REDUCTION OF FERTILITY LEVELS IS A KNOWN FACT IN MEXICO, BUT TERRITORIAL DIFFERENCES ARE STILL NOTICED ON THIS MATTER, WHICH IS CONDITIONED TO RULING UNEVEN REGIONAL DEVELOPMENT AND ITS REPERCUSSION IN THE LOCAL DEMOGRAPHIC SITUATION. IN THIS WORKS THE REGIONAL ANALYSIS OF DIRECT DETERMINANTS OF THE FECUNDITY LEVELS IS APPROACHED, AS A MEANS TO BETTER UNDERSTAND THE PROPOSED PROBLEM…	213						2022-08-10	REGIONAL FERTILITY; CONTRACEPTION; SEXUAL RELATIONS; POSTPARTUM INFERTILITY; ABORTION; MEXICO		ARTICLE			245				270LH
FIRST AUTHOR	SECOND AUTHOR																									USA	THIS PAPER EMPIRICALLY DOCUMENTS THE EFFECTS OF SUBSIDIZING PRIVATE GOODS TO THE DETRIMENT OF THE GOVERNMENT'S SUPPLY OF PUBLIC GOODS. WE USE A NEW DATA SET FROM THE RURAL SECTOR IN FIFTEEN LATIN AMERICAN COUNTRIES OVER THE PERIOD 1985-2001 COLLECTED USING A METHODOLOGY THAT ALLOWS US TO SEPARATE GOVERNMENT SUBSIDIES TO PRIVATE GOODS FROM EXPENDITURES IN THE PROVISION OF PUBLIC GOODS. THE ECONOME…	1071						2022-08-10	PUBLIC GOODS; SUBSIDIES; RURAL DEVELOPMENT; GOVERNMENT EXPENDITURES	10.1016/j.jpubeco.2006.10.004	ARTICLE			1094				162LT					GROWTH
FIRST AUTHOR	SECOND AUTHOR																									SPAIN	RURAL NONFARM EMPLOYMENT (RNFE) HAS BECOME A TOPIC OF MAJOR IMPORTANCE IN RURAL DEVELOPMENT, AS BY THE MID 2000S, RNFE CONSTITUTED 35% OF RURAL INCOMES IN AFRICA AND 50% IN BOTH ASIA AND LATIN AMERICA. THE TRADITIONAL VIEW OF RNFE WAS A SLEEPY HINTERLAND ACTIVITY CUT OFF FROM CHANGES IN THE NATIONAL, LET ALONE THE GLOBAL ECONOMY. THAT VIEW WAS ASSAILED BY SWEEPING CHANGES IN RURAL AREAS STARTING …	173		BRISBANE, AUSTRALIA	26TH MEETING OF THE INTERNATIONAL-ASSOCIATION-OF-AGRICULTURAL-ECONOMISTS (IAAE)	AUG 12-18, 2006		2022-08-10	GLOBALIZATION; RURAL NONFARM EMPLOYMENT; RURAL TOWNS; SUPERMARKETS	10.1111/j.1574-0862.2007.00243.x	ARTICLE; PROCEEDINGS PAPER		1574-0862	184				245MZ					DIVERSIFICATION; SUPERMARKETS; INEQUALITY; LABOR; RISE
FIRST AUTHOR	SECOND AUTHOR	THIRD AUTHOR	FOURTH AUTHOR	FIFTH AUTHOR																						MEXICO	BACKGROUND. OPTIMAL FEEDING OF INFANTS AND YOUNG CHILDREN IN DEVELOPING COUNTRIES INCLUDES DAILY FEEDING OF ANIMAL-SOURCEFOODS. OBJECTIVE. TO EVALUATE CONSTRAINTS ON THE AVAILABILITY OF ANIMAL-SOURCEFOODS AT THE COMMUNITY LEVEL, ACCESS TO ANIMAL-SOURCE FOODS AT THE HOUSEHOLD LEVEL, AND INTAKE OF ANIMAL-SOURCE FOODS AT THE INDIVIDUAL LEVEL AMONG CHILDREN UNDER 3 YEARS OF AGE IN CASE STUDIES IN FIV…	215						2022-08-10	ANIMAL AGRICULTURE; ANIMAL-SOURCE FOOD; CHILD NUTRITION; COMPLEMENTARY FEEDING PRACTICES; CONSTRAINTS; DEVELOPING COUNTRIES; RURAL DEVELOPMENT	10.1177/156482650702800211	ARTICLE		1564-8265	229				174VC					FAMILY CHARACTERISTICS; KENYAN CHILDREN; LINEAR GROWTH; CONSUMPTION; NUTRITION; WEIGHT; WOMEN; SUPPLEMENTATION; INTERVENTION; IMPACT
FIRST AUTHOR	SECOND AUTHOR																									USA	OVER THE NEXT 20-25 YR, GLOBAL FOOD DEMAND IS EXPECTED TO INCREASE BY AROUND 50%, LARGELY DUE TO DEMAND IN DEVELOPING COUNTRIES. THE CHALLENGE IS TO INCREASE PRODUCTION WITHOUT DAMAGING THE NATURAL RESOURCE BASE. VARIOUS TECHNOLOGIES FOR INTEGRATED NATURAL RESOURCE MANAGEMENT (INRM) HAVE BEEN DEVELOPED, BUT ADOPTION HAS BEEN POOR, FOR VARIOUS REASONS-TECHNICAL, SOCIO-ECONOMIC, AND INSTITUTIONAL. …	399		DURBAN, SOUTH AFRICA	4TH INTERNATIONAL WEED SCIENCE CONGRESS	JUN, 2004		2022-08-10	INTEGRATED NATURAL RESOURCE MANAGEMENT; AGRICULTURAL DEVELOPMENT; SUB-SAHARAN AFRICA; SOIL FERTILITY; PARTICIPATORY RESEARCH	10.1016/j.cropro.2006.04.029	ARTICLE; PROCEEDINGS PAPER			407				136RU					MANAGEMENT; SYSTEMS; TROPICS; AFRICA
FIRST AUTHOR	SECOND AUTHOR	THIRD AUTHOR																								SPAIN	POSITIVE INTERNAL INNOVATION HAS LONG BEEN A CENTRAL ELEMENT OF AFRICAN AGRICULTURAL DEVELOPMENT, EVEN IF MODERN EFFORTS TO STIMULATE TECHNICAL, INSTITUTIONAL, AND POLICY INNOVATIONS IN AFRICAN AGRICULTURE HAVE TENDED TO LOOK OUTWARDS. THIS PAPER EXAMINES THE ROLE OF POSITIVE DEVIANCE IN KENYAN AGRICULTURE OVER THE LAST 75 YEARS TO CAST DOUBT ON THE ALLEGED AUTHORITATIVE SOURCES OF POLICY ADVICE …	454						2022-08-10	AFRICA; KENYA; POSITIVE DEVIANCE; CONDITIONALITY; AGRARIAN DEVELOPMENT	10.1016/j.worlddev.2006.04.003	ARTICLE			479				158IX					COLONIAL KENYA
FIRST AUTHOR	SECOND AUTHOR																									MEXICO	BACKGROUND. AMONG SMALL ANDEAN POTATO FARMERS, GREATER PESTICIDE USE AND BETTER LINKAGE TO MARKETS ARE PROMOTED AS WAYS TO IMPROVE FARM OUTPUTS AND INCOMES. THE HEALTH OF HOUSEHOLD MEMBERS IS ASSUMED TO IMPROVE WITH HIGHER INCOMES, ALTHOUGH EVIDENCE TO SUPPORT SUCH AN ASSUMPTION REMAINS SCARCE. OBJECTIVE. USING A MULTIDISCIPLINARY APPROACH, WE SOUGHT TO CHARACTERIZE AGRICULTURAL SYSTEMS PRODUCING…	S247						2022-08-10	AGRICULTURE; NUTRITIONAL STATUS; PESTICIDES; PUBLIC GOODS; LATIN AMERICA	10.1177/15648265070282S204	ARTICLE		1564-8265	S257				177XU					AGRICULTURAL COMMERCIALIZATION; FOOD SECURITY
FIRST AUTHOR	SECOND AUTHOR	THIRD AUTHOR	FOURTH AUTHOR	FIFTH AUTHOR	SIXTH AUTHOR																					CHILE	TO OVERCOME WIDESPREAD RURAL POVERTY, RAISE INCOMES AND IMPROVE FOOD SECURITY, SWAZILAND HAS BEGUN A PROCESS OF COMMERCIALISATION OF ITS SUBSISTENCE FARMS. THIS STRATEGY IS BASED UPON EXTENDING IRRIGATION ONTO CUSTOMARY TENURED LAND IN THE SEMI-ARID LOWVELD AND CONVERTING LAND TO SUGAR CANE PRODUCTION. THE PAPER DEMONSTRATES THAT IF FARMERS ADOPT AN IRRIGATED HOME GARDEN AS A SUPPLEMENT TO THE CA…	641						2022-08-10	RURAL DEVELOPMENT; SWAZILAND; HOUSEHOLD SURVEY; IRRIGATION; EUROPEAN UNION; FOOD SECURITY	10.1111/j.1467-9663.2007.00430.x	ARTICLE		1467-9663	651				240HN					RURAL-DEVELOPMENT; FOOD SECURITY; CASH CROPS; PRODUCTIVITY; AGRICULTURE; STRATEGIES; POVERTY; AFRICA; SCALE
FIRST AUTHOR	SECOND AUTHOR																									ARGENTINA	LIVELIHOOD DIVERSIFICATION IS ESSENTIAL TO FOOD SECURITY AND IMPROVED INCOMES FOR HUMAN DEVELOPMENT IN AFRICAN RURAL COMMUNITIES. UGANDA'S AGRARIAN ECONOMY SUFFERS FROM LIMITED DIVERSIFICATION, ENVIRONMENTAL DEGRADATION, LOW INCOMES, AND MULTIFACETED NEGATIVE IMPACTS OF AIDS. EFFORTS TO STIMULATE AND SUPPORT INNOVATION IN AGRICULTURAL PRODUCTION TECHNOLOGY, FORMS OF SOCIAL ORGANIZATION, AND POOR …	604						2022-08-10	FOOD SECURITY; RURAL LIVELIHOODS; AGRICULTURE; DIVERSIFICATION; PARTNER ORGANIZATIONS; SUSTAINABLE DEVELOPMENT; AFRICA; UGANDA	10.1080/13504500709469758	ARTICLE		1745-2627	617				250ZO					POVERTY REDUCTION
FIRST AUTHOR	SECOND AUTHOR																									ECUADOR	CONTEXT IS A KEY FACTOR IN DEDIGNING AND DELIVERING ADULT LEARNING PROGRAMMES, AND IN MULTILINGUAL ENVIRONMENTS THE CHOICE OF LANGUAGE PLAYS A DECISIVE ROLE. FOUR PROGRAMMES, TWO IN ASIA (BHUTAN MYANMAR) AND TWO IN AFRICA (GHANA AND UGANDA), WHICH FOCUS ON LEARNING FOR DEVELOPMENT, INTEGRATE LANGUAGE CONSIDERATIONS IN DIFFERENT WAYS, RELATED BOTH TO THE BROADER SOCIO-POLITICAL CONTEST AND TO THE …	542						2022-08-10	LANGUAGE; MULTILINGUALISM; NON-FORMAL EDUCATION; ADULT LEARNING; LITERACY; RURAL DEVELOPMENT	10.1016/j.ijedudev.2006.10.008	ARTICLE		1873-4871	551				206DA
FIRST AUTHOR	SECOND AUTHOR																									COLOMBIA	WE DESCRIBE THE CONCEPT, STRATEGY, AND INITIAL RESULTS OF THE MILLENNIUM VILLAGES PROJECT AND IMPLICATIONS REGARDING SUSTAINABILITY AND SCALABILITY. OUR UNDERLYING HYPOTHESIS IS THAT THE INTERACTING CRISES OF AGRICULTURE, HEALTH, AND INFRASTRUCTURE IN RURAL AFRICA CAN BE OVERCOME THROUGH TARGETED PUBLIC-SECTOR INVESTMENTS TO RAISE RURAL PRODUCTIVITY AND, THEREBY, TO INCREASED PRIVATE-SECTOR SAVIN…	16775						2022-08-10	AGRICULTURE; ENVIRONMENT; HUNGER; MILLENNIUM DEVELOPMENT GOALS; POVERTY	10.1073/pnas.0700423104	ARTICLE			16780				224ZT					INTEGRATED RURAL-DEVELOPMENT; SOIL FERTILITY; HUNGER
FIRST AUTHOR	SECOND AUTHOR																									ECUADOR	CONVENTIONAL RESEARCH APPROACHES HAVE LOST CONSIDERABLE MOMENTUM AFTER THEIR ASTONISHING ACHIEVEMENTS DURING THE GREEN REVOLUTION. THE NEGATIVE SIDE OF FOCUSING RIGOROUSLY ON PRODUCTION IMPROVEMENT WAS EMINENT AROUND 1980 AND LED TO CONSIDERATIONS OF ENVIRONMENTAL, GENDER AND EQUITY ASPECTS MAKING AGRICULTURAL DEVELOPMENT MUCH MORE COMPLEX THAN PREVIOUSLY. IN THE SEARCH FOR NEW WAYS OF ADDRESSING…	119						2022-08-10	ACTION RESEARCH; AGRICULTURE; AGRO-FORESTRY; ANIMAL SCIENCE; CROSS-DISCIPLINARITY; DEVELOPING COUNTRIES; LIVESTOCK SYSTEMS; PARADIGMS; PARTICIPATION; POVERTY		ARTICLE			130		DEVELOPMENTAL RESEARCH COUNCIL IN DANIDA	THE AUTHORS ARE INDEBTED TO MANY DIFFERENT PARTIES. WE WANT TO THANK THE PARTICIPANTS OF THE WORKSHOP IN ARUSHA, TANZANIA (DECEMBER 2002) FOR THE CONDUCIVE ENVIRONMENT WITHIN WHICH THE PRESENT CONCEPTS CRYSTALLISED. WE ARE ALSO GRATEFUL TO THE NUMEROUS OTHER PEOPLE (FARMERS AND RESEARCHERS) WHO HAVE BEEN OUR TEACHERS, STUDENTS AND COLLABORATORS AND WITH WHOM, THROUGH TRIAL AND ERROR, WE HAVE GRAD…	358FZ					MANAGEMENT; HEALTH
FIRST AUTHOR																										AUSTRALIA	THIS ARTICLE CRITICALLY EXAMINES THE ISSUE OF GROWING FEMALE PARTICIPATION IN THE ARTISANAL AND SMALL-SCALE MINING (ASM) SECTOR, PARTICULARLY WITHIN ITS ILLEGAL SEGMENT, DRAWING UPON EXPERIENCES FROM BIRIM NORTH DISTRICT IN THE EASTERN REGION OF GHANA. ALTHOUGH AN ESTIMATED 50% OF THOSE EMPLOYED IN ASM ARE WOMEN, FEW RESEARCHERS HAVE INVESTIGATED WHAT ROLES WOMEN PLAY IN THE SECTOR, OR HOW THEIR …	29						2022-08-10	ARTISANAL MINING; SMALL-SCALE MINING; INFORMAL EMPLOYMENT; GENDER; GHANA	10.1016/j.resourpol.2007.03.002	ARTICLE		1873-7641	41		ESRC [NOT_APPLICABLE] FUNDING SOURCE: UKRI; ECONOMIC AND SOCIAL RESEARCH COUNCIL [NOT_APPLICABLE] FUNDING SOURCE: RESEARCHFISH		206CO					INCOME DIVERSIFICATION; MERCURY POLLUTION; GOLD; INDUSTRY; POVERTY; LIVELIHOODS; COMMUNITIES; STRATEGIES; AFRICA; POLICY
FIRST AUTHOR	SECOND AUTHOR																									SPAIN	THIS PAPER EXAMINES THE CHALLENGES FACING SMALL-SCALE FURNITURE MAKERS IN THE CITY OF MWANZA. TANZANIA, ASSESSES THE PROSPECTS FOR THESE FIRMS TO UPGRADE THEIR MANUFACTURING ACTIVITIES, AND EVALUATES THE DEGREE TO WHICH CLUSTERING ACTIVITIES ARE INFLUENCING THE PROSPECTS FOR UPGRADING. THROUGH IN-DEPTH OBSERVATIONS OF FIRMS AND INTERVIEWS WITH BUSINESS OWNERS, DATA ON THE DEMOGRAPHIC CHARACTERIST…	1754						2022-08-10	UPGRADING; INDUSTRY; CLUSTERS; FURNITURE; SUB-SAHARAN AFRICA; TANZANIA	10.1016/j.worlddev.2007.06.003	ARTICLE			1778				232QK					STRUCTURAL ADJUSTMENT; REGIONAL-DEVELOPMENT; DEVELOPING-COUNTRIES; ENTERPRISE CLUSTERS; LOW-INCOME; NETWORKS; KNOWLEDGE; GROWTH; INDUSTRIALIZATION; INTEGRATION
FIRST AUTHOR																										SPAIN	MARKET-BASED RURAL ELECTRIFICATION WITH SOLAR ENERGY IS INCREASINGLY COMMON IN DEVELOPING COUNTRIES. THIS ARTICLE REVOLVES AROUND THREE MAIN CLAIMS ABOUT SOLAR ELECTRIFICATION IN KENYA'S UNSUBSIDIZED MARKET: (1) THE BENEFITS OF SOLAR ELECTRIFICATION ARE CAPTURED PRIMARILY BY THE RURAL MIDDLE CLASS. (2) SOLAR ELECTRICITY PLAYS A MODEST ROLE IN SUPPORTING ECONOMICALLY PRODUCTIVE AND EDUCATION-RELAT…	144						2022-08-10	SOLAR ENERGY; RURAL DEVELOPMENT; AFRICA; KENYA	10.1016/j.worlddev.2006.10.001	ARTICLE			162				128AF					ENERGY; ELECTRICITY; SYSTEMS; AFRICA
FIRST AUTHOR	SECOND AUTHOR	THIRD AUTHOR																								CHILE	SASAKAWA GLOBAL 2000 (SG 2000), AN INTERNATIONAL NON-GOVERNMENTAL ORGANIZATION (NGO) FOR ASSISTING SMALL-SCALE FARMERS IN SUB-SAHARAN AFRICAN COUNTRIES TO INCREASE STAPLE FOOD CROP PRODUCTION, INTRODUCED CONSERVATION TILLAGE (CT) TECHNOLOGY TO GHANA IN 1993. IN COLLABORATION WITH THE NATIONAL CROP RESEARCH INSTITUTE (CRI) AND A PRIVATE COMPANY, SG 2000 HAS DEVELOPED A 'NO-TILL WITH MULCH' CULTIVA…	417		DURBAN, SOUTH AFRICA	4TH INTERNATIONAL WEED SCIENCE CONGRESS	JUN, 2004		2022-08-10	CONSERVATION TILLAGE; SUB-SAHARAN AFRICA; SASAKAWA GLOBAL 2000; HERBICIDES	10.1016/j.cropro.2006.06.017	ARTICLE; PROCEEDINGS PAPER			423				136RU
FIRST AUTHOR																										USA	THE AUTHORS MAKE TWO CONTRIBUTIONS TO THE DEBATE ON AID-EFFECTIVENESS, ILLUSTRATING THAT FOR IMPACT ON POVERTY WHAT MATTERS IS NOT JUST THE LEVEL BUT ALSO THE COMPOSITION AND STABILITY OF AID. ONE SPECIFIC IMPLICATION OF THIS FOR AID POLICY IS THAT AID MOST EFFECTIVELY REDUCES POVERTY IF IT SUPPORTS PUBLIC (AND OTHER) EXPENDITURES WHICH ARE SUPPORTIVE OF AGRICULTURAL DEVELOPMENT. REGRESSION ANALY…	139						2022-08-10		10.1111/j.1467-9361.2006.00354.x	ARTICLE		1467-9361	158				128DJ					POOR
FIRST AUTHOR	SECOND AUTHOR																									COLOMBIA	THIS PAPER FOCUSES ON A CASE-STUDY THAT SHOWS A DEGREE OF INCOMPATIBILITY BETWEEN COMMUNITY ENGAGEMENT AND INSTITUTIONAL RESEARCH CULTURE. THE PAPER DRAWS ON THE EXPERIENCE OF MANAGING A NATIONAL COMMUNITY PROGRAMME THROUGH THE BUREAUCRATIC STRUCTURES OF A TERTIARY INSTITUTION. IT EVALUATES THE OUTCOMES OF A POVERTY ALLEVIATION PROGRAMME FUNDED BY GOVERNMENT THAT BEGAN WITH IDEALISTIC AIMS - TO U…	37						2022-08-10	COMMUNITY ENGAGEMENT; PARTICIPATORY ACTION RESEARCH; VISUAL ARTS AND ECONOMIC EMPOWERMENT	10.1080/16823200709487177	ARTICLE			45				378GA
FIRST AUTHOR	SECOND AUTHOR	THIRD AUTHOR																								BRAZIL	IN RECENT YEARS, THE SO-CALLED 'RESOURCE CURSE' SYNDROME HAS GAINED INCREASING CURRENCY. GROWING EVIDENCE SUGGESTS THAT MANY AFRICAN COUNTRIES WITH SIGNIFICANT NATURAL WEALTH HAVE ACTUALLY REAPED LIMITED REWARDS, INSTEAD EXPERIENCING UNDERDEVELOPMENT, CORRUPTION, POLITICAL INSTABILITY, AND IN SOME CASES, VIOLENT CONFLICT. IN THE SMALL WEST AFRICAN STATE OF SIERRA LEONE, IT HAS BEEN SUGGESTED THAT…	104						2022-08-10	SIERRA LEONE; DIAMONDS; RESOURCE CURSE; DEVELOPMENT	10.1016/j.resourpol.2007.05.001	ARTICLE		1873-7641	115				258WY					CIVIL-WAR; ECONOMY
FIRST AUTHOR	SECOND AUTHOR																									COLOMBIA	WHY DO FARMERS INLENSIFY, THEIR AGRICULTURAL PRACTICES? RECENT REVISIONS OF AFRICAN ENVIRONMENTAL HISTORIOGRAPHICS HAVE GREATLY ENRICHED OUR UNDERSTANDING OF HUMAN-ENVIRONMENTAL INTERACTIONS. TO SIMPLY POINT AT POOR FARMING PRACTICES AS THE MAIN CAUSE OF DEFORESTATION, DESERTIFICATION AND 0 (TIER PROCESSES OF LAND DEGRADATION IS, FOR EXAMPLE, NO LONGER POSSIBLE. TILE CONTEMPORARY ANALYTICAL FOCUS…	249						2022-08-10	LANDSCAPE; AGRICULTURAL INTENSIFICATION; INCREMENTAL CHANGE; LANDESQUE CAPITAL; DETAILED MAPPING; PARTICIPATORY MAPPING; IRAQW	10.1111/j.1468-0467.2007.00252.x	ARTICLE			267				202PL					LAND-COVER CHANGE; CULTURAL LANDSCAPES; ENVIRONMENT; HISTORY; AFRICA; SOIL; SUSTAINABILITY; ARCHAEOLOGY; DYNAMICS; GROWTH
FIRST AUTHOR																										ARGENTINA	THE FAMININ AREA IN THE SEMI-ARID HAMADAN STATE, WESTERN IRAN IS FACING A SERIOUS DEFICIENCY IN GROUNDWATER RESOURCES DUE TO AN INCREASING DEMAND ASSOCIATED WITH RAPID POPULATION GROWTH AND AGRICULTURAL DEVELOPMENT. THE CHEMICAL COMPOSITION OF 78 WELL SAMPLES THROUGHOUT THE FAMININ AREA WAS DETERMINED WITH THE AIM OF EVALUATING THE CONCENTRATION OF THE BACKGROUND IONS AND IDENTIFYING THE MAJOR HY…	357						2022-08-10	ANTHROPOGENIC; CHEMICAL COMPOSITION; GROUNDWATER; HYDROCHEMISTRY; IRAN	10.1007/s10653-006-9080-y	ARTICLE			374				213GZ					MAJOR-ION CHEMISTRY; RECHARGE MECHANISMS; CALCAREOUS SOILS; WATER CHEMISTRY; RIVER SYSTEM; SOUTH-AFRICA; AQUIFER; EVOLUTION; GEOCHEMISTRY; HAMADAN
FIRST AUTHOR																										GERMANY	IN SOUTH AFRICA, INTERVENTIONS IN COMMUNAL RANGELANDS PROPOSED BY MOST AGRICULTURE-SECTOR INSTITUTIONS ARE STILL DOMINATED BY THE BELIEF THAT COMMUNAL HERDERS HAVE LITTLE TECHNICAL SKILLS AND BY THE TENETS OF "THE TRAGEDY OF THE COMMONS", ASSUMING THAT INDIVIDUAL LIVESTOCK KEEPERS ARE SELFISH, NORM FREE, AND AIMING AT MAXIMISING SHORT-TERM OFFTAKE AND THAT THERE IS NO CONSISTENT MANAGEMENT OF THE…	740						2022-08-10	COMMUNAL PASTORAL SYSTEMS; HERDER PRACTICES; PERCEPTIONS OF RANGELAND CONDITION; GRAZING MANAGEMENT MODELS; TRAGEDY OF THE COMMONS; AGRICULTURAL DEVELOPMENT; SOUTH AFRICA	10.1016/j.jaridenv.2006.11.005	ARTICLE		1095-922X	754				181IG					LAND-REFORM; PLANT DIVERSITY; SOUTH-AFRICA; LANDSCAPE; BIODIVERSITY; PASTORALISTS; ASSESSMENTS; VEGETATION; PAULSHOEK; COMMUNITY
FIRST AUTHOR	SECOND AUTHOR	THIRD AUTHOR																								ENGLAND	SUB-SAHARAN AFRICA CONTINUES TO FACE THE DAUNTING CHALLENGE OF ALLEVIATING POVERTY) DUE TO SLOW ECONOMIC GROWTH. IN SOUTHERN AFRICA, MOST COUNTRIES ARE ADOPTING POLICIES THAT PROMOTE THE INTEGRATION OF BIODIVERSITY CONSERVATION AND RURAL DEVELOPMENT TO CONTRIBUTE TO RURAL POVERTY ALLEVIATION. NUMEROUS APPROACHES HAVE BEEN UNDERTAKEN IN THIS ENDEAVOUR INCLUDING TRAN FRONTIER PARKS (TFPS) AND TRANS…	51						2022-08-10	BIODIVERSITY CONSERVATION; TRANSFRONTIER CONSERVATION AREAS; POVERTY ALLEVIATION	10.1111/j.1477-8947.2007.00130.x	ARTICLE		1477-8947	60				203BJ					WILDLIFE
FIRST AUTHOR	SECOND AUTHOR	THIRD AUTHOR																								COLOMBIA	THE DESERT LOCUST SCHISTOCERCA GREGARIA HAS BEEN CONSIDERED A MAJOR PEST SINCE ANCIENT TIMES, AS LOCUST SWARMS HOLDING MILLIONS OF INSECTS MOVE THROUGHOUT THE SAHEL, NORTHERN AFRICA, MIDDLE EAST AND SOUTHERN MEDITERRANEAN COUNTRIES. MOST RESEARCH HAS FOCUSED ON THE BIOLOGY OF THE SPECIES AND THE DEVELOPMENT OF STRATEGIES IN LOCUST CONTROL, BUT LITTLE IS KNOWN ABOUT THE PLACE OF LOCUST PULSES WITH…	323						2022-08-10	AFRICA; CONSERVATION; GENERALIST PREDATORS; PESTICIDES; PRIMARY CONSUMERS; PULSED RESOURCES; STABLE ISOTOPES	10.1111/j.1365-2664.2007.01279.x	ARTICLE		1365-2664	329				148HM					SCHISTOCERCA-GREGARIA; AFRICA; CONSERVATION; DYNAMICS; LAND; GRASSHOPPERS; LIMITATION; VEGETATION; PATTERNS; SAVANNA
FIRST AUTHOR	SECOND AUTHOR																									USA	PROJECTED ECONOMIC GROWTH FOR CHINA AND INDIA PRESENTS CONSIDERABLE OPPORTUNITIES AND DILEMMAS FOR THE AFRICAN REGION, ESPECIALLY FOR HUMAN DEVELOPMENT, RIGHTS AND SECURITY AROUND ITS OWN GROWTH CENTRE, SOUTH AFRICA. THIS ARTICLE JUXTAPOSES A SET OF OVERLAPPING PERSPECTIVES-EMERGING ECONOMIES VERSUS NICS, FRAGILE VERSUS DEVELOPMENTAL STATES, NEW REGIONALISMS, RESOURCE CONFLICTS AND NEW SOUTH-SOUT…	1255						2022-08-10		10.1080/01436590701591804	ARTICLE		1360-2241	1270				220FQ					INTERNATIONAL-RELATIONS
FIRST AUTHOR																										USA	DETAILED KNOWLEDGE ON POPULATION NUMBERS, HABITAT PREFERENCES AND THREATS IS LACKING FOR THE BLUE CRANE (ANTHROPOIDES PARADISEUS), WHICH IS ENDEMIC TO SOUTHERN AFRICA AND IS SOUTH AFRICA'S NATIONAL BIRD. USING THE SOUTH AFRICAN BIRD ATLAS PROJECT BLUE CRANE DISTRIBUTION AS THE ACCEPTED DISTRIBUTION OF THE SPECIES, THIS ANALYSIS HAS SHOWN THREE DISTINCT CORE AREAS FOR THE POPULATION DETERMINED BY …	205		ASSOC AMIS OISEAUX, DJERBA, TUNISIA	11TH PAN-AFRICAN ORNITOLOGICAL CONGRESS	NOV 20-25, 2004		2022-08-10		10.2989/OSTRICH.2007.78.2.14.94	ARTICLE; PROCEEDINGS PAPER		1727-947X	211				199AR			ASSOC AMIS OISEAUX		VULNERABILITY
FIRST AUTHOR	SECOND AUTHOR																									CANADA	IN IRRIGATION SYSTEMS ALL OVER THE WORLD, WATER IS NOT ONLY USED FOR THE IRRIGATION OF AGRICULTURAL CROPS, BUT FOR A WHOLE RANGE OF DOMESTIC AND OTHER PURPOSES AS WELL. WHEN GROUNDWATER IS UNAVAILABLE OR OF LOW QUALITY, PEOPLE MAY EVEN DEPEND ON THE IRRIGATION SYSTEM TO PROVIDE THEM WITH DRINKING WATER. EXAMPLES FROM DRY REGIONS IN DIFFERENT COUNTRIES HAVE SHOWN THAT WATER IN IRRIGATION CANALS IS…	43						2022-08-10	MULTIPLE USES OF WATER; IRRIGATION; WATER SUPPLY; HYGIENE; WATER MANAGEMENT; HEALTH	10.1002/ird.287	ARTICLE			51				149YY					DRINKING-WATER; SRI-LANKA; DOMESTIC USE; DIARRHEA; TRANSMISSION; AVAILABILITY; COUNTRIES; MOROCCO; RISK
FIRST AUTHOR	SECOND AUTHOR	THIRD AUTHOR																								COLOMBIA	ALTHOUGH THE RELATIONSHIP BETWEEN INTERNATIONAL TRADE AND INCOME INEQUALITY HAS BEEN WIDELY STUDIED IN DEVELOPING ECONOMIES AT THE NATIONAL LEVEL, LESS ATTENTION HAS BEEN PAID TO REGIONAL DIFFERENTIATION WITHIN THOSE COUNTRIES. THIS ARTICLE EXAMINES THE DIFFERENTIAL IMPACTS OF TRADE IN TWO DISTINCT REGIONS IN MOZAMBIQUE: THE RELATIVELY MORE DEVELOPED SOUTHERN PORTION AND THE MORE ISOLATED REGION …	111						2022-08-10	INEQUALITY; ECONOMIC GLOBALIZATION; REGIONAL DEVELOPMENT; MOZAMBIQUE		REVIEW		1944-8287	136				165OH					EARNINGS INEQUALITY; RESETTLEMENT AREAS; GROWTH; POVERTY; AFRICA; LABOR; GLOBALIZATION; DIVERGENCE; IMPACT; STATES
FIRST AUTHOR	SECOND AUTHOR	THIRD AUTHOR	FOURTH AUTHOR	FIFTH AUTHOR	SIXTH AUTHOR																					FRANCE	THIS PAPER EXAMINES SOCIAL, POLITICAL AND ECONOMIC PROCESSES WITHIN THE FORMER KANGWANE BANTUSTAN TO UNDERSTAND THE CHANGING RELATIONSHIPS BETWEEN SOCIETY AND SPACE IN THE POST-APARTHEID ERA. RESEARCH ON RURAL DEVELOPMENT AND RECONSTRUCTION IN SOUTH AFRICA ATTEST TO THE SPATIAL LEGACY OF APARTHEID WHILE SUGGESTING THAT DYNAMIC TRANSFORMATIONS ARE OCCURRING WITHIN THE FORMER BANTUSTANS. A CENTRAL …	13						2022-08-10	SOUTH AFRICA; KANGWANE; BANTUSTAN; HOMELAND; DEVELOPMENT; ENVIRONMENT; LIVELIHOOD	10.1111/j.1475-4959.2007.00228.x	ARTICLE		1475-4959	25				159GO					RURAL LIVELIHOODS; APARTHEID; POLITICS; PROVINCE; POVERTY; POLICY; LAND; AREA
FIRST AUTHOR	SECOND AUTHOR	THIRD AUTHOR	FOURTH AUTHOR	FIFTH AUTHOR	SIXTH AUTHOR	SEVENTH AUTHOR	EIGHTH AUTHOR																			USA	OVER THE PAST 15 YEARS INCOME SOURCES IN THE AMAZONIAN COMMUNITY OF CARVAO HAVE DIVERSIFIED TO INCLUDE GOVERNMENT SALARIES, RETIREMENT AND WELFARE BENEFITS, AND WAGES FROM AN EVOLVING INFORMAL SERVICE SECTOR. THESE NON-FARM INCOMES ARE NOW MORE IMPORTANT TO HOUSEHOLD INCOMES THAN THE SALE OF AGRICULTURAL PRODUCTS. OUT OF 80 HOUSEHOLDS ONLY THREE FAMILIES WERE FOUND TO DEPEND ALMOST ENTIRELY ON TH…	75						2022-08-10	AMAZONIA; AMAZONIAN; BRAZIL; CABOCLOS; DEAGRARIANIZATION; LIVELIHOOD DIVERSIFICATION; RURAL DEVELOPMENT	10.1007/s10460-006-9032-2	ARTICLE		1572-8366	92				139QG					STRATEGIES; EMPLOYMENT; ECONOMY; AFRICA
FIRST AUTHOR																										ARGENTINA	IN THE LITERATURE ON THE EVOLUTION OF FARMING SYSTEMS IN SUB-SAHARAN AFRICA, THE THESES OF MALTHUS AND BOSERUP SEEM TO OFFER CONTRASTING VIEWS ON RURAL DEVELOPMENT. THE PURPOSE OF THE PRESENT STUDY IS TO REVISIT THESE THESES AND EMPIRICALLY EXAMINE THEM THROUGH A CASE STUDY OF NORTHERN COTE D'LVOIRE. WE SURVEYED A SAMPLE OF FARMS IN FOUR VILLAGES IN THE DIKODOUGOU REGION DURING THREE AGRICULTURAL…	215						2022-08-10	EVOLUTION; FARMING SYSTEMS; POPULATION PRESSURE; COTE D'IVOIRE; EFFICIENCY; PRODUCTIVITY	10.1016/j.agsy.2006.05.006	ARTICLE			228				134JB					EFFICIENCY
FIRST AUTHOR																										BRAZIL	COMMUNAL CONSERVANCIES ARE A KEY AND INTEGRATED PART OF A BROADER COMMUNITY-BASED NATURAL RESOURCES MANAGEMENT PROGRAMME IN NAMIBIA SINCE 1998. CONSERVANCIES WERE DEVELOPED WITH WILDLIFE AS A FOCUS BECAUSE IT PROVIDES ACCESS TO RESOURCES PREVIOUSLY DENIED TO LOCAL COMMUNITIES AND OFFERS OPPORTUNITIES FOR PEOPLE IN RURAL AREAS TO IMPROVE THEIR LIVELIHOODS THROUGH THE SUSTAINABLE USE OF WILDLIFE, T…	26						2022-08-10	NATURE CONSERVATION; BIODIVERSITY; POVERTY ALLEVIATION; SOUTHERN AFRICA; NAMIBIA	10.3112/erdkunde.2007.01.03	ARTICLE			53				155EP
FIRST AUTHOR																										ARGENTINA	THIS ARTICLE EXAMINES THE ORIGINS AND EVOLUTION OF THE TERROIR APPROACH AS AN ORGANIZING IDEA IN DEVELOPMENT PLANNING IN WEST AFRICA. WE CONSIDER THE EVOLVING MEANING OF THE TERROIR CONCEPT IN THREE DISTINCT PERIODS: AS A RESEARCH APPROACH CRAFTED IN A FRENCH GEOGRAPHICAL SCHOOL; AS A SITE FOR RESEARCH-DEVELOPMENT PROGRAMMES, AND, MOST RECENTLY, AS A TOOL FOR CONSERVATION PLANNING, TERRITORIAL RE…	104						2022-08-10		10.1353/afr.2007.0015	ARTICLE		1750-0184	129				150RL					NATURAL-RESOURCE MANAGEMENT; COMMUNITY; GEOGRAPHIES; CONFLICT; WILDLIFE
FIRST AUTHOR	SECOND AUTHOR	THIRD AUTHOR	FOURTH AUTHOR																								ACCESS TO WATER AND LAND RESOURCES UNDERPINS THE SOCIO-ECONOMIC FABRIC OF MANY SOCIETIES IN THE SOUTHERN AFRICA REGION, WHICH IS CHARACTERIZED BROADLY AS UNDERDEVELOPED WITH WIDESPREAD FOOD INSECURITY, EXACERBATED BY PERSISTENT DROUGHTS, ERRATIC RAINFALLS AND INCREASING HUMAN POPULATIONS. THE AVAILABILITY OF LAND AND WATER RESOURCES IS INCREASINGLY DIMINISHING AND BECOMING A STUMBLING BLOCK TO TH…	1315		LILONGWE, SOUTH AFRICA	7TH WATERNET/WARFSA/GWP SA SYMPOSIUM	NOV 01-03, 2006		2022-08-10	RURAL LIVELIHOODS; LIVELIHOOD ASSETS; SOCIAL CAPITAL; COLLECTIVE ARRANGEMENTS; GREAT RUAHA RIVER CATCHMENT	10.1016/j.pce.2007.07.026	ARTICLE; PROCEEDINGS PAPER			1321				220LZ
FIRST AUTHOR																										ECUADOR	CENTRAL TO THE DEBATE SURROUNDING GLOBAL CLIMATE CHANGE AND PLIO-PLEISTOCENE HOMININ EVOLUTION IS THE DEGREE TO WHICH ORBITAL-SCALE CLIMATE PATTERNS INFLUENCE LOW-LATITUDE CONTINENTAL ECOSYSTEMS AND HOW THESE INFLUENCES CAN BE DISTINGUISHED FROM REGIONAL VOLCANO-TECTONIC EVENTS AND LOCAL ENVIRONMENTAL EFFECTS. THE PLIOCENE HADAR FORMATION OF ETHIOPIA PRESERVES A RECORD OF HOMININ PALEOENVIRONMENT…	515						2022-08-10	PLIOCENE; HOMININ EVOLUTION; AUSTRALOPITHECUS AFARENSIS; DEPOSITIONAL ENVIRONMENTS	10.1016/j.jhevol.2007.05.015	ARTICLE			527				320DL					AUSTRALOPITHECUS-AFARENSIS; AR-40/AR-39 AGES; AFRICAN CLIMATE; OLDUVAI GORGE; PLIOCENE; EVOLUTION; INSOLATION; AFAR; PALEOENVIRONMENTS; DISCOVERIES
FIRST AUTHOR	SECOND AUTHOR	THIRD AUTHOR																								COLOMBIA	CONFLICT BETWEEN PEOPLE AND WILDLIFE IS A MAJOR ISSUE IN BOTH WILDLIFE CONSERVATION AND RURAL DEVELOPMENT. IN AFRICAN RANGELANDS, SPECIES SUCH AS AFRICAN WILD DOGS (LYCAON PICTUS), CHEETAHS (ACINONYX JUBATUS), LIONS (PANTHERA LEO), LEOPARDS (PANTHERA PARDUS), AND SPOTTED HYAENAS (CROCUTA CROCUTA) MAY KILL LIVESTOCK AND ARE THEREFORE THEMSELVES KILLED BY LOCAL PASTORALISTS. SUCH CONFLICT HAS LED T…	1245						2022-08-10	AFRICAN WILD DOG; AFRICAN LION; CARNIVORE CONSERVATION; CHEETAH; COMMUNITY CONSERVATION; HUMAN-WILDLIFE CONFLICT; LIVESTOCK DEPREDATION; LIVESTOCK HUSBANDRY; PREDATOR CONTROL; VERTEBRATE PEST MANAGEMENT	10.1007/s10531-006-9124-8	ARTICLE		1572-9710	1260				162QJ					DOGS; DEPREDATION; LAIKIPIA; DENSITY; WILD
FIRST AUTHOR																										CHILE	INLAND VALLEYS ARE A WIDESPREAD TOPOGRAPHY IN WEST AFRICA AND HAVE SIGNIFICANT POTENTIAL FOR AGRICULTURAL DEVELOPMENT, ESPECIALLY WET RICE CULTIVATION. THIS STUDY INVESTIGATED THE PHYSICOCHEMICAL AND MORPHOLOGICAL PROPERTIES OF THE SOILS OF TWO INLAND VALLEYS IN ABAKALIKI AND BENDE, SOUTHEAST NIGERIA, WHERE THE SOILS ARE DERIVED FROM SHALE MATERIALS, AND DISCUSSES THEIR AGRICULTURAL POTENTIAL AS …	141						2022-08-10	GEOMORPHOLOGY; HYDROMORPHIC SOIL; INLAND VALLEYS; PHYSICOCHEMICAL PROPERTIES; SOUTHEAST NIGERIA; WATER MOVEMENT	10.1111/j.1747-0765.2007.00117.x	ARTICLE		1747-0765	149				141RK					WEST-AFRICA
FIRST AUTHOR	SECOND AUTHOR	THIRD AUTHOR																								ECUADOR	SAVANNAS COVER THE GREATER PART OF AFRICA AND AUSTRALIA AND ALMOST HALF OF SOUTH AMERICA AND CONTRIBUTE TO THE LIVELIHOODS OF MORE THAN 350 MILLION PEOPLE. WITH THE INTENSIFICATION OF LAND USE DURING THE SECOND HALF OF THE 20TH CENTURY, SAVANNAS HAVE BECOME INCREASINGLY DEGRADED THROUGH BUSH ENCROACHMENT AS A CONSEQUENCE OF INCREASED GRAZING PRESSURE. RESEARCH ON RANGELAND DYNAMICS, HOWEVER, PROV…	189		BRISBANE, AUSTRALIA	26TH MEETING OF THE INTERNATIONAL-ASSOCIATION-OF-AGRICULTURAL-ECONOMISTS (IAAE)	AUG 12-18, 2006		2022-08-10	EQUILIBRIUM; BIOECONOMICAL MODELING; RANGELAND MANAGEMENT; SUSTAINABLE STRATEGIES; STOCHASTIC CONDITIONS	10.1111/j.1574-0862.2007.00265.x	ARTICLE; PROCEEDINGS PAPER		1574-0862	200				231RT					STABILITY; FIRE
FIRST AUTHOR																										COLOMBIA		356						2022-08-10			BOOK REVIEW		1467-7660	358				166RP
FIRST AUTHOR	SECOND AUTHOR	THIRD AUTHOR	FOURTH AUTHOR	FIFTH AUTHOR	SIXTH AUTHOR																					USA	THIS SPECIAL SECTION BRINGS TOGETHER 4 OF THE 12 STUDIES CONDUCTED WITHIN A RESEARCH PROGRAM ANALYZING THE RELATIONSHIPS AMONG SOCIAL MOBILIZATION, GOVERNANCE. AND RURAL DEVELOPMENT IN CONTEMPORARY LATIN AMERICA. THE INTRODUCTION LIVES AN OVERVIEW OF THE CONTEMPORARY SIGNIFICANCE OF SOCIAL MOVEMENTS FOR RURAL DEVELOPMENT DYNAMICS IN THE REGION, AND OF THE PRINCIPAL INSIGHTS OF THE SECTION PAPERS …	2874						2022-08-10	SOCIAL MOVEMENTS; TERRITORIAL RURAL DEVELOPMENT; LATIN AMERICA; ENVIRONMENTAL GOVERNANCE; PARTICIPATION	10.1016/j.worlddev.2007.11.017	ARTICLE		1873-5991	2887		ECONOMIC AND SOCIAL RESEARCH COUNCIL [ES/D003040/1] FUNDING SOURCE: RESEARCHFISH; ESRC [ES/D003040/1] FUNDING SOURCE: UKRI		386RZ
FIRST AUTHOR	SECOND AUTHOR																									ENGLAND	THIS ARTICLE EXPLORES THE EMERGENCE OVER THE LAST DECADE OF A NEW APPROACH TO RURAL DEVELOPMENT STUDIES IN LATIN AMERICA KNOWN AS THE 'NEW RURALITY'. THE VARIOUS INTERPRETATIONS AND AMBIGUITIES OF THIS APPROACH AS WELL AS THE ENSUING DEBATES ARE DISCUSSED. ANALYSIS FOCUSES ON FOUR MAJOR TRANSFORMATIONS IN THE RURAL ECONOMY AND SOCIETY WHICH ARE USUALLY HIGHLIGHTED BY THE 'NEW RURALISTS'. THESE CH…	915						2022-08-10		10.1111/j.1467-7660.2008.00518.x	ARTICLE		1467-7660	943				389XY					STRATEGIES
FIRST AUTHOR	SECOND AUTHOR	THIRD AUTHOR																								MEXICO	BRAZIL IS THE LARGEST ECONOMY IN LATIN AMERICA AND THE WORLD'S LEADING PRODUCER AND EXPORTER OF COFFEE. SMALLHOLDERS ARE THE PREDOMINANT PRODUCERS OF BRAZILIAN COFFEE AND HAVE BEEN SIGNIFICANTLY IMPACTED BY POST-ISI (IMPORT SUBSTITUTION INDUSTRIALISATION) NEOLIBERAL REFORMS THAT SWEPT THE NATION'S AGRICULTURAL SECTOR BEGINNING IN THE 1980S. THESE REFORMS STIMULATED INCREASED COFFEE PRODUCTION WHI…	223						2022-08-10	BRAZIL; GLOBALISATION; NEOLIBERALISM; AGRICULTURAL DEVELOPMENT; SMALL-SCALE FARMING; COFFEE	10.1111/j.1475-4959.2008.00277.x	ARTICLE		1475-4959	234				340ZS					POLITICAL-ECONOMY; LATIN-AMERICA; MINAS-GERAIS; FAIR TRADE; NEOLIBERALISM; POLICY; GLOBALIZATION; AGROFORESTRY; STRUGGLE; GROWTH
FIRST AUTHOR	SECOND AUTHOR	THIRD AUTHOR	FOURTH AUTHOR	FIFTH AUTHOR	SIXTH AUTHOR																					COLOMBIA	THIS ARTICLE IS ABOUT THE GENDER DIMENSION WITHIN THE ANALYSIS OF THE TRANSFORMATION OF THE LATIN. AMERICAN RURAL TERRITORIES, CONTRIBUTING TO CONCEPTUAL DEBATE. SOME CONTRIBUTIONS ARE OFFERED. FROM THE FEMINIST THEORIES FOR THE COMPREHENSION OF THE GENDER RELATIONSHIPS IN THE RURAL SPACES,AND, SPECIALLY, OF THE WAY HOW RURAL MEN AND WOMEN, MAKE DECISIONS ON ECONOMIC RESOURCES (LAND AND INCOME, A…	71						2022-08-10	GENDER; RURAL TRANSFORMATIONS; LATIN AMERICA; RURAL DEVELOPMENT; RURAL HOUSEHOLDS; BARGAINING POWER		ARTICLE			91				V12YJ					GENDER
FIRST AUTHOR																											THIS RESEARCH DESCRIBES THE DEMOGRAPHIC AGING PROCESS OF THE RURAL COMMUNITIES IN TAMAULIPAS' IV DISTRICT, ONE OF THE REGIONS WITH THE GREATEST MARGINALIZATION INDEX IN MEXICO AND LATIN AMERICA. LIKEWISE, RURAL TOURISM IS PROPOSED AS AN ALTERNATIVE OF REGIONAL DEVELOPMENT THROUGH THE IMPLICATION OF AGED PEOPLE IN THE PLANNING AND DEVELOPMENT OF THE TOURIST SPACE. THE METHODOLOGY STARTS FROM A COM…	59						2022-08-10			ARTICLE			94				332YG
FIRST AUTHOR																										COLOMBIA	SOCIAL MOVEMENTS HAVE BEEN VIEWED AS VEHICLES THROUGH WHICH THE CONCERNS OF POOR AND MARGINALIZED GROUPS ARE GIVEN GREATER VISIBILITY WITHIN CIVIL SOCIETY, LAUDED FOR BEING THE MEANS TO ACHIEVE LOCAL EMPOWERMENT AND CITIZEN ACTIVISM, AND SEEN AS ESSENTIAL IN HOLDING THE STATE TO ACCOUNT AND CONSTITUTING IT GRASSROOTS MECHANISM FOR PROMOTING DEMOCRACY. HOWEVER, WITHIN DEVELOPMENT STUDIES LITTLE AT…	2888						2022-08-10	SOCIAL MOVEMENTS; RURAL DEVELOPMENT; EXTRACTIVE INDUSTRIES; PERU; ECUADOR; ANDES	10.1016/j.worlddev.2007.11.016	ARTICLE			2905		ESRC [ES/D003040/1] FUNDING SOURCE: UKRI; ECONOMIC AND SOCIAL RESEARCH COUNCIL [ES/D003040/1] FUNDING SOURCE: RESEARCHFISH		386RZ					POVERTY; NEOLIBERALISM; FRAMEWORK
FIRST AUTHOR	SECOND AUTHOR																									USA	RESEARCH SUGGESTS THAT EDUCATION HAS A LIMITED EFFECT ON SUBSISTENCE FARM PRODUCTIVITY. YET, RURAL INCOMES INCLUDE MORE THAN FARMING AS HOUSEHOLDS DIVERSIFY THEIR INCOME PORTFOLIOS. FURTHERMORE, EDUCATION MAY AFFECT THE NUMBER OF LABOR HOURS SUPPLIED. UTILIZING DATA FROM PERU, THIS PAPER FINDS THAT FARM HOUSEHOLDS BENEFIT FROM MORE EDUCATION BY FINDING MORE LUCRATIVE OPPORTUNITIES, CHARACTERIZED …	2421						2022-08-10	RURAL DEVELOPMENT; EDUCATION; LABOR SUPPLY; LATIN AMERICA; PERU	10.1016/j.worlddev.2008.04.001	ARTICLE		1873-5991	2439				375MD					EMPIRICAL-ANALYSIS; HOUSEHOLD INCOME; SELF-EMPLOYMENT; RETURNS; WAGES; IMPACT; WORK
FIRST AUTHOR																										AUSTRALIA	ANIMAL TRYPANOSOMOSIS IS ONE OF THE MOST SEVERE CONSTRAINTS TO AGRICULTURAL DEVELOPMENT IN SUB-SAHARAN AFRICA AND IS ALSO AN IMPORTANT DISEASE OF LIVESTOCK IN LATIN AMERICA AND ASIA. THE CAUSATIVE AGENTS ARE VARIOUS SPECIES OF PROTOZOAN PARASITES BELONGING TO THE GENUS TRYPANOSOMA, AMONG WHICH T. CONGOLENSE AND T. EVANSI ARE THE MAJOR PATHOGENIC SPECIES. THE EXTRACELLULAR POSITION OF TRYPANOSOMES…	337		MERIDA, MEXICO	9TH BIENNIAL CONFERENCE ON ANIMAL BIODIVERSITY AND EMERGING DISEASES -PREDICTION AND PREVENTION	JUN 17-22, 2007		2022-08-10	ANIMAL TRYPANOSOMOSIS; SECRETOME; VIRULENCE; PATHOGENICITY; PROTEOMICS; DIAGNOSIS; DRUG TARGETS	10.1196/annals.1428.097	ARTICLE; PROCEEDINGS PAPER			342		EUROPEAN COMMUNITY; CIRAD; IRD	THIS WORK WAS SUPPORTED BY GRANTS FROM THE EUROPEAN COMMUNITY (INCO-DEV TRYPADVAC 2 PL003716) AND FROM CIRAD AND IRD.	BIS01					AFRICAN TRYPANOSOMIASIS; BRUCEI; PROTEOMICS
FIRST AUTHOR																										ARGENTINA	AGRICULTURAL DEVELOPMENT LIES AT THE HEART OF POVERTY REDUCTION AND INCREASED FOOD SECURITY OF MOST DEVELOPING NATIONS. SUB-SAHARAN AFRICA (HEREAFTER REFERRED TO AS AFRICA) IS, HOWEVER, THE ONLY REGION IN THE WORLD WHERE PER CAPITA AGRICULTURAL PRODUCTIVITY HAS REMAINED STAGNANT OVER THE PAST 40 YEARS. IN ASIA AND LATIN AMERICA, THE USE OF TAILORED TECHNIQUES AND TECHNOLOGIES HAS TRANSFORMED AGRI…	218						2022-08-10	SOIL FERTILITY; FERTILIZERS; AGROFORESTRY; GREEN REVOLUTION; MILLENNIUM VILLAGES; MILLENNIUM DEVELOPMENT GOALS	10.1196/annals.1425.034	ARTICLE			232				BHY28					MANAGEMENT; PHOSPHORUS; FERTILIZER; RESOURCES; YIELD
FIRST AUTHOR																										CHINA	THIS PAPER PROPOSES A HOUSEHOLD MODEL THAT RELATES VARIOUS DEVELOPMENT INTERVENTIONS, SUCH AS INFRASTRUCTURE, TO RURAL DEVELOPMENT. THE MODEL IS THEN ESTIMATED USING DATA FROM A HOUSEHOLD SURVEY IN WHICH RURAL DEVELOPMENT OUTCOMES ARE MEASURED IN TERMS OF A PERCEPTION SCALE. HOUSEHOLD PERCEPTIONS ARE IMPORTANT EARLY LEAD INDICATORS OF RURAL DEVELOPMENT OUTCOMES THAT MANIFEST LATER. RURAL POVERTY …	1						2022-08-10		10.1016/j.progress.2008.04.001	ARTICLE			44				342YB					COMMUNITY-DRIVEN DEVELOPMENT; PARTICIPATION; AFRICA; INDIA; STATE; MODEL
FIRST AUTHOR																										CHILE	SINCE 1980, THE NUMBER OF UNDERNOURISHED PEOPLE IN EASTERN AND SOUTHERN AFRICA HAS MORE THAN DOUBLED. RURAL DEVELOPMENT STALLED AND RURAL POVERTY EXPANDED DURING THE 1990S. POPULATION GROWTH REMAINS VERY HIGH, AND DECLINING PER-CAPITA AGRICULTURAL CAPACITY RETARDS PROGRESS TOWARD MILLENNIUM DEVELOPMENT GOALS. ANALYSES OF IN SITU STATION DATA AND SATELLITE OBSERVATIONS OF PRECIPITATION HAVE IDENTI…	11081						2022-08-10	CLIMATE CHANGE; DROUGHT; FAMINE; PRECIPITATION	10.1073/pnas.0708196105	ARTICLE			11086		U.S. AGENCY FOR INTERNATIONAL DEVELOPMENT FAMINE EARLY WARNING SYSTEM NETWORK [04HQAG0001]; NATIONAL AERONAUTICS AND SPACE ADMINISTRATION [NNX07AG26G, NNG07HW21G]; NATIONAL SCIENCE FOUNDATION [ATM 0603555, ATM 0621237]; OFFICE OF SCIENCE, U.S. DEPARTMENT OF ENERGY	THIS RESEARCH WAS SUPPORTED BY THE U.S. AGENCY FOR INTERNATIONAL DEVELOPMENT FAMINE EARLY WARNING SYSTEM NETWORK UNDER U.S. GEOLOGICAL SURVEY COOPERATIVE AGREEMENT 04HQAG0001, THE NATIONAL AERONAUTICS AND SPACE ADMINISTRATION UNDER PRECIPITATION SCIENCE GRANT NNX07AG26G, NATIONAL AERONAUTICS AND SPACE ADMINISTRATION DECISION SUPPORT GRANT NNG07HW21G, AND BY THE NATIONAL SCIENCE FOUNDATION UNDER G…	339EK					CLIMATE-CHANGE; 20TH-CENTURY; ADAPTATION; MANAGEMENT; SCIENCE; SYSTEM
FIRST AUTHOR	SECOND AUTHOR																									USA	PURPOSE - THE PURPOSE OF THIS PAPER IS TO IDENTIFY IMPORTANT ELEMENTS OF A STRATEGY TO FACILITATE SMALL FARMER PARTICIPATION IN INTERNATIONAL SUPPLY CHAINS FOR FRESH PRODUCE. DESIGN/METHODOLOGY/APPROACH - THE STUDY EMPLOYS SURVEY DATA COLLECTED FROM A NATIONAL SAMPLE OF US FRESH PRODUCE IMPORTERS. THEIR CONCERNS AND SUGGESTIONS REGARDING POTENTIAL FOR TRANSACTIONS WITH SMALL MEXICAN FARMERS WERE …	199						2022-08-10	SUPPLY CHAIN MANAGEMENT; SMALL ENTERPRISES; AGRICULTURE; MEXICO; UNITED STATES OF AMERICA	10.1108/13598540810871244	ARTICLE			210				314TE					DEVELOPING-COUNTRIES; RURAL-DEVELOPMENT; LATIN-AMERICA; ORGANIZATION; INDUSTRY; TRUST
FIRST AUTHOR	SECOND AUTHOR																									USA	THE INTRODUCTION OF FARMER PARTICIPATORY APPROACHES OVER THE PAST DECADES HAS TO SOME EXTENT IMPROVED THE RELEVANCE AND UPTAKE OF RESEARCH RESULTS. WHILE R&D PRIORITIZATION INCREASINGLY INVOLVES MORE STAKEHOLDERS, INCLUDING THE PRIVATE SECTOR, POLICYMAKERS AND CIVIL SOCIETY, BUILDING ECOLOGICAL LITERACY AMONG ALL STAKEHOLDERS IS URGENT, ESPECIALLY FOR SUSTAINABLE AGRICULTURAL DEVELOPMENT. A CASE …	183						2022-08-10	CGIAR; ECOLOGICAL LITERACY; LEARNING; R&D PRIORITY SETTING; SOCIO-TECHNOLOGICAL SYSTEM	10.3763/ijas.2008.0369	ARTICLE		1747-762X	194		THE CONSERVATION, FOOD AND HEALTH FOUNDATION	WE THANK THE STAFF OF IRAG WHO WERE INVOLVED IN THE SURVEY, AND ARE INDEBTED TO ALL THE GROWERS AND FRUIT PICKERS INVOLVED IN THE RESEARCH. THE CONSERVATION, FOOD AND HEALTH FOUNDATION SPONSORED THIS WORK. THE STUDY WAS UNDERTAKEN THROUGH THE INLAND VALLEY CONSORTIUM (IVC), HOSTED BY THE AFRICA RICE CENTER (WARDA). IVC ALMS AT DEVELOPING APPROPRIATE TECHNOLOGIES TO HELP FARMERS TO PROFITABLY INCR…	437LJ					AGRICULTURAL-RESEARCH; WEAVER ANT; OECOPHYLLA-LONGINODA; KNOWLEDGE; FARMERS; INTERMEDIATION; CONSERVATION; TEPHRITIDAE; ADOPTION; POVERTY
FIRST AUTHOR																										CHILE	GHANA, LIKE MANY OTHER COUNTRIES IN SUB-SAHARAN AFRICA, LACKS A CLEARLY ARTICULATED URBAN DEVELOPMENT STRATEGY. URBAN GROWTH HAS BEEN RAPID BUT LARGELY UNCONTROLLED. GHANA'S ADOPTION OF A DECENTRALIZATION PROGRAMME IN 1988 FOCUSED SOME ATTENTION ON SMALL TOWNS. THE COUNTRY'S MORE RECENT ADOPTION OF THE MILLENNIUM DEVELOPMENT GOALS AND OTHER SPECIFIC POVERTY REDUCTION STRATEGIES REQUIRES MORE CONC…	453						2022-08-10		10.1111/j.1468-2427.2008.00794.x	ARTICLE			472				311RJ					RURAL-URBAN LINKAGES; DECENTRALIZATION; CITY
FIRST AUTHOR	SECOND AUTHOR	THIRD AUTHOR																								CHILE	QUANTITATIVE AND QUALITATIVE ANALYSES ARE USED TO ASSESS THE EXISTENCE OF VILLAGE ORGANIZATIONS (VOS), THEIR PERFORMANCE, AND MEMBERS' PARTICIPATION IN BENEFITS IN SENEGAL AND BURKINA FASO. VOS ARE CLASSIFIED INTO MARKET-ORIENTED (MOS) AND COMMUNITY-ORIENTED (COS). RESULTS SHOW THAT ORGANIZATIONS ARE PRESENT IN I MAJORITY OF VILLAGES AND INCLUDE A HIGH SHARE OF RURAL HOUSEHOLDS. DIFFUSION OF MOS …	2188						2022-08-10	VILLAGE ORGANIZATIONS; MANAGEMENT CAPACITY; RESOURCES; SENEGAL; BURKINA FASO	10.1016/j.worlddev.2007.10.010	ARTICLE			2204				375MD					POVERTY
FIRST AUTHOR	SECOND AUTHOR																									MEXICO	THIS PAPER EXAMINES THE ROLE OF POSTSECONDARY AGRICULTURAL EDUCATION AND TRAINING (AET) IN SUB-SAHARAN AFRICA IN THE CONTEXT OF THE REGION'S AGRICULTURAL INNOVATION SYSTEMS. SPECIFICALLY, THE PAPER LOOKS AT HOW AET IN SUB-SAHARAN AFRICA CAN CONTRIBUTE TO AGRICULTURAL DEVELOPMENT BY STRENGTHENING INNOVATIVE CAPACITY, OR THE ABILITY OF INDIVIDUALS AND ORGANISATIONS TO INTRODUCE NEW PRODUCTS AND PRO…	1						2022-08-10	AGRICULTURAL EDUCATION; AGRICULTURAL DEVELOPMENT; INNOVATION SYSTEMS; SUB-SAHARAN AFRICA	10.1016/j.agsy.2008.03.004	REVIEW			9				333OL					CAPACITY
FIRST AUTHOR	SECOND AUTHOR																									CHILE	THE CURRENT STUDY PROVIDES NEW INFORMATION ON THE ETIOLOGY OF ADOLESCENT PROBLEM BEHAVIORS IN AFRICAN AMERICAN YOUTH BY TESTING THE IMPORTANCE OF KNOWN PREDICTORS, NAMELY PARENTING MEASURES (MONITORING, SUPPORT, AND COMMUNICATION), PEERS, AND NEIGHBORHOOD CHARACTERISTICS ACROSS RURAL AND NON-RURAL DEVELOPMENTAL CONTEXTS. MORE SPECIFICALLY, THE STUDY EXAMINED WHETHER RURAL VERSUS NON-RURAL DEVELOP…	798						2022-08-10	AFRICAN AMERICAN ADOLESCENTS; RURAL VERSUS NON-RURAL; PARENTING; FAMILY PROCESS; NEIGHBORHOOD EFFECTS; VIOLENCE	10.1007/s10964-007-9239-6	ARTICLE		1573-6601	811				307MT					SUBSTANCE USE; SEXUAL-BEHAVIOR; SOCIAL-DISORGANIZATION; DELINQUENT PEERS; FAMILY-STRUCTURE; UNITED-STATES; RISK-FACTORS; SELF-CONTROL; NEIGHBORHOOD; URBAN
FIRST AUTHOR																										CANADA	THE ALLURING VISION THAT ECOTOURISM CAN DRIVE BOTH RURAL DEVELOPMENT AND ECOLOGICAL OBJECTIVES HAS TAKEN DEEP ROOT IN POST-APARTHEID SOUTH AFRICA WHERE SEVERE ECONOMIC INEQUALITIES PERSIST AS A RESULT OF DISPOSSESSION AND GROSSLY RESTRICTED ACCESS TO RESOURCES DURING THE COLONIAL AND APARTHEID YEARS. IT HAS JUSTIFIED THE ESTABLISHMENT OF EVER GROWING NUMBERS OF PUBLIC AND PRIVATE GAME RESERVES. H…	123						2022-08-10	PEOPLE-BASED CONSERVATION; RURAL DEVELOPMENT; PARADIGMATIC MODELS; POWER AND KNOWLEDGE		ARTICLE			130				381MH
FIRST AUTHOR	SECOND AUTHOR	THIRD AUTHOR	FOURTH AUTHOR	FIFTH AUTHOR																						USA	IN CONTRAST TO ITS STRATEGIC ROLE AS ESSENTIAL RESOURCE TO HELP ACHIEVE COMMUNITY DEVELOPMENT AND POVERTY ALLEVIATION IN THE SOUTHERN AFRICAN DEVELOPMENT COMMUNITY (SADC), GROUNDWATER HAS REMAINED A POORLY UNDERSTOOD AND MANAGED RESOURCE. THIS WAS THE FINDING OF A SCOPING STUDY REGARDING THE STATUS OF GROUNDWATER RESOURCES MANAGEMENT IN SADC. THE KEY PREMISE FOR THE ASSESSMENT WAS THAT GROUNDWATE…	699		CAPE TOWN, SOUTH AFRICA	INTERNATIONAL CONFERENCE ON INTEGRATED WATER RESOURCES MANAGEMENT	MAR 10-12, 2008		2022-08-10	GROUNDWATER; COMMUNITY DEVELOPMENT; SUSTAINABLE UTILISATION AND MANAGEMENT; IWRM		ARTICLE; PROCEEDINGS PAPER			706				421OJ
FIRST AUTHOR																										USA	THROUGHOUT HISTORY, AGRICULTURE-LED DEVELOPMENT STRATEGIES WITH STATE SUPPORT PROGRAMS HAVE BEEN ESSENTIAL TO ACHIEVING RAPID ECONOMY-WIDE GROWTH, POVERTY REDUCTION, AND STRUCTURAL TRANSFORMATION. YET OVER THE LAST THREE DECADES, THE DOMESTIC AND INTERNATIONAL POLICY ENVIRONMENTS HAVE CONTINUED TO DISCRIMINATE AGAINST AGRICULTURAL DEVELOPMENT IN THE POOREST COUNTRIES. THIS PAPER STUDIES THE CAUSE…	1342						2022-08-10	AGRICULTURAL DEVELOPMENT; URBAN BIAS; AGRICULTURAL POLICIES; FOREIGN AID	10.1016/j.worlddev.2007.07.001	REVIEW			1364				346EF					INCOME DIVERSIFICATION; PRODUCTIVITY GROWTH; ECONOMIC-GROWTH; PRO-POOR; POVERTY; INSTITUTIONS; EMPLOYMENT; POLICIES; AFRICA; TRADE
FIRST AUTHOR	SECOND AUTHOR																									NEW ZEALAND	THIS PAPER DRAWS ON EMPIRICAL MATERIAL GATHERED IN THE EASTERN CAPE PROVINCE, SOUTH AFRICA, AN AREA THAT INCLUDES WHAT USED TO BE KNOWN AS THE TRANSKEI, TO CONSIDER THE NATURE AND USEFULNESS OF THE CONCEPT 'MARGINALISATION'. IT SHOWS THAT STRUCTURAL FACTORS ALONE CANNOT ACCOUNT FOR THE MARGINALISATION OF INDIVIDUALS OR GROUPS WITHIN A COMMUNITY, AND THAT TO UNDERSTAND WHY SOME MAY BE MARGINALISED…	169		CAPE TOWN, SOUTH AFRICA	INTERNATIONAL CONFERENCE ON LIVING ON THE MARGINS	MAR, 2007		2022-08-10		10.1080/03768350802090550	ARTICLE; PROCEEDINGS PAPER		1470-3637	179				319XO
FIRST AUTHOR	SECOND AUTHOR																									RUSSIA	THE "NEOPATRIMONIAL" CHARACTER OF AFRICAN STATES HAS INCREASINGLY BEEN INVOKED TO EXPLAIN THE POLITICS OF AGRICULTURAL STAGNATION ACROSS THE CONTINENT. THIS ARTICLE SUMMARIZES THE LITERATURE ON NEOPATRIMONIALISM, REVIEWING HOW ANALYSTS HAVE APPLIED THE CONCEPT IN STUDIES OF FOOD AND AGRICULTURAL POLICIES IN AFRICA. IT THEN DRAWS OUT SOME OF THE KEY CONTRIBUTIONS OF SUCH AN APPROACH, AND DESCRIBES…	107						2022-08-10		10.1353/arw.0.0087	REVIEW		1555-2462	133				540SW					POLITICS; CLIENTELISM; POLICY; STATE; PATRIMONIALISM; RESISTANCE; PATRONAGE; REGIMES; FUTURE; RISK
FIRST AUTHOR	SECOND AUTHOR	THIRD AUTHOR	FOURTH AUTHOR																							USA	THE SINGLE INDUSTRIAL CHARCOAL PRODUCER IN CROATIA IS LOCATED IN BELISCE, EASTERN CROATIA. THERE ARE ALSO SEVERAL SMALL TO MEDIUM CHARCOAL PRODUCERS IN CROATIA USING TRADITONAL CHARCOL PRODUCTION TECHNIQUES. NAMELY, ALL PRODUCERS APART FROM BELISCE HAVE TRADITIONAL FACILITIES AND EQUIPMENTS WITH LOW PRODUCTIVITY AND CONVERSION EFFICIENCIES. THUS, THIS SECTOR REQUIRE RENOVATION AND MODERNIZATION I…	555						2022-08-10			ARTICLE			561				396DX
FIRST AUTHOR	SECOND AUTHOR	THIRD AUTHOR	FOURTH AUTHOR	FIFTH AUTHOR	SIXTH AUTHOR	SEVENTH AUTHOR																				SPAIN	THE CONVENTIONAL WISDOM IN AFRICA IS THAT ECONOMIC REFORMS MAY HAVE STIMULATED ECONOMIC GROWTH, BUT THE BENEFITS OF THIS GROWTH HAVE BEEN UNEVEN, FAVORING URBAN HOUSEHOLDS AND FARMERS WITH GOOD MARKET ACCESS. THIS IDEA, ALTHOUGH QUITE PLAUSIBLE, HAS RARELY BEEN TESTED EMPIRICALLY. IN THIS PAPER, WE DEVELOP A NEW APPROACH TO MEASURING TRENDS IN POVERTY AND INEQUALITY AND APPLY IT TO TANZANIA IN OR…	239						2022-08-10		10.1093/jae/ejm018	ARTICLE			276				270VC					POVERTY
FIRST AUTHOR	SECOND AUTHOR	THIRD AUTHOR	FOURTH AUTHOR	FIFTH AUTHOR	SIXTH AUTHOR																					COLOMBIA	LAND REFORMS IN BOTSWANA, UNLIKE THOSE IN OTHER SOUTHERN AFRICAN COUNTRIES, WERE NOT UNDERTAKEN WITH THE PRIMARY OBJECTIVE OF REDISTRIBUTING LAND, BUT RATHER WITH THE THREE OBJECTIVES OF INCREASING AGRICULTURAL PRODUCTIVITY, CONSERVING RANGE RESOURCES AND IMPROVING SOCIAL EQUITY IN RURAL BOTSWANA. WHILE THERE WAS MODEST SUCCESS WITH THE FIRST TWO GOALS, THE SAME CANNOT BE SAID FOR THE THIRD. AS I…	383						2022-08-10		10.1080/03768350802316179	ARTICLE			397				366UW
FIRST AUTHOR	SECOND AUTHOR	THIRD AUTHOR	FOURTH AUTHOR	FIFTH AUTHOR	SIXTH AUTHOR	SEVENTH AUTHOR	EIGHTH AUTHOR	NINTH AUTHOR																		NETHERLANDS	WHAT LESSONS FOR POLICY MAKERS AT NATIONAL AND INTERNATIONAL LEVEL CAN BE DRAWN FROM THE GROWING EXPERIENCES OF RECONCILING DEVELOPMENT AND CLIMATE CHANGE? THE KEY TO ACHIEVING THIS IS TO APPROACH THE PROBLEM FROM THE DEVELOPMENT PERSPECTIVE, SINCE THAT IS WHERE IN MOST COUNTRIES THE PRIORITY LIES. CURRENT KNOWLEDGE ON HOW TO REALIZE THE BENEFITS OF SUCH AN INTEGRATED APPROACH IS ASSESSED. THE FO…	103		PARIS, FRANCE	WORKSHOP ON DEVELOPMENT AND CLIMATE	SEP, 2006		2022-08-10	CLIMATE CHANGE VULNERABILITY; DEVELOPMENT; DISASTER REDUCTION; MAINSTREAMING; POLICY FORMATION; POVERTY REDUCTION; SUSTAINABLE DEVELOPMENT; SYNERGY	10.3763/cpol.2007.0436	ARTICLE; PROCEEDINGS PAPER			118				299PI					SUSTAINABLE DEVELOPMENT; DISASTER RISK; AFRICA; SCOPE
FIRST AUTHOR																										BRAZIL	ZIMBABWE'S CAMPFIRE PROGRAM WAS AN INFLUENTIAL EARLY EFFORT TO IMPLEMENT COMMUNITY-BASED WILDLIFE MANAGEMENT ON A NATIONAL SCALE. FROM ITS INCEPTION IN 1989 THROUGH 2000, INTERNATIONAL DONORS PROVIDED SUBSTANTIAL SUPPORT, AND RESEARCHERS STUDIED OUTCOMES CLOSELY. IN 2000, LOCAL CAMPFIRE PROJECTS BEGAN TO FEEL THE IMPACT OF TWO POWERFUL EXTERNAL SHOCKS: THE END OF INTERNATIONAL FUNDING, AND THE BE…	783						2022-08-10	CAMPFIRE; COMMUNITY-BASED WILDLIFE MANAGEMENT; GOVERNANCE; RESEARCH METHODS; RURAL DEVELOPMENT; SOUTHERN AFRICA; ZIMBABWE	10.1080/08941920701681961	ARTICLE		1521-0723	796				357NU					RESOURCE-MANAGEMENT; CONSERVATION; GOVERNANCE; POLITICS; PROGRAM; AREAS
FIRST AUTHOR	SECOND AUTHOR	THIRD AUTHOR	FOURTH AUTHOR																							SPAIN	VARIATIONS IN THE SUPPLY AND DEMAND OF TELECOMMUNICATIONS INFRASTRUCTURE IN THE UNITED STATES ARE WELL DOCUMENTED. HOWEVER, AMIDST WANING CONCERNS OF A BROADBAND DIGITAL DIVIDE, THE GEOGRAPHIC ASPECTS OF BROADBAND AVAILABILITY CONTINUE TO BE INTRIGUING. WHILE SOME AREAS BENEFIT FROM A ROBUST SELECTION OF BROADBAND PROVIDERS, CHOICES FOR CONSUMERS IN OTHER REGIONS ARE OFTEN LIMITED. THE PURPOSE OF…	212						2022-08-10	BROADBAND; SPATIAL ANALYSIS; REGIONAL DEVELOPMENT; DIGITAL DIVIDE; RURAL; EQUITY	10.1016/j.telpol.2008.01.001	ARTICLE		1879-3258	233				294QS					SUB-SAHARAN AFRICA; DIGITAL DIVIDE; TELECOMMUNICATIONS INFRASTRUCTURE; ECONOMIC-DEVELOPMENT; INTERNET; SERVICES; REGIONS; ACCESS; CITIES; CITY
FIRST AUTHOR	SECOND AUTHOR																									SPAIN	INDIA'S GREEN REVOLUTION HAS EVOLVED AT AN ENVIRONMENTAL COST, WHICH IS PERHAPS IRREVERSIBLE. THE ECONOMIC GROWTH HAS BECOME INCREASINGLY DEPENDANT UPON THE USE OF NON-RENEWABLE RESOURCES SUCH AS CHEMICAL FERTILIZERS, PESTICIDES, OIL AND COAL. INDIA NOW FOLLOWS A RAPID DEVELOPMENT PATH, WHICH IS SIMILAR TO THE PAST GROWTH PATTERNS OF MOST WESTERN NATIONS. WHETHER OR NOT SUCH A GROWTH BLUEPRINT WO…	503						2022-08-10		10.1016/j.futures.2007.10.008	EDITORIAL MATERIAL		1873-6378	506				310FR
FIRST AUTHOR																										COLOMBIA	THIS PAPER ARGUES THAT STAKEHOLDER CAPITALISM IS MORE APPROPRIATE TO NATURAL RESOURCE MANAGEMENT AND RURAL DEVELOPMENT IN AFRICA THAN OTHER VARIETIES OF CAPITALISM. IT EXAMINES DIFFERENT MANAGEMENT ARRANGEMENTS IN KENYAN LAKE VICTORIA FISHERIES RESOURCES TO ARGUE THAT WHILST STAKEHOLDER CAPITALISM IS STILL FAR FROM BEING THE MAINSTREAM MODEL OF CAPITALISM IN KENYA, THEORETICALLY AND EMPIRICALLY, …	64						2022-08-10	CO-MANAGEMENT; KENYA; FISHERIES MANAGEMENT; STAKEHOLDER CAPITALISM; SUSTAINABLE DEVELOPMENT		ARTICLE		1477-8947	76				283XF
FIRST AUTHOR	SECOND AUTHOR	THIRD AUTHOR																								COLOMBIA	MOST OF AFRICA'S PEOPLE LIVE IN RURAL AREAS AND DEPEND ON AGRICULTURE FOR THEIR LIVELIHOODS. THESE PREDOMINANTLY SMALL-SCALE FARMERS FACE MANY CHALLENGES, INCLUDING FOOD INSECURITY, RISING POVERTY, AND NATURAL RESOURCE DEGRADATION. TO INCREASE THE PRODUCTIVITY, PROFITABILITY, AND SUSTAINABILITY OF THEIR FARMS, THEY NEED GREATER ACCESS TO AFFORDABLE YIELD-ENHANCING INPUTS, INCLUDING WELL-ADAPTED S…	233						2022-08-10	AGRICULTURE; ECONOMIC DEVELOPMENT; CROPS; SOILS; FERTILIZER; MARKETS	10.1196/annals.1425.028	ARTICLE			242				BHY28
FIRST AUTHOR	SECOND AUTHOR																									COLOMBIA	AS THE REACH OF HIV/AIDS CONTINUES TO DEVASTATE COMMUNITIES AND CREATE POTENTIAL PRESSURES ON NATURAL RESOURCES, CONSERVATION ORGANIZATIONS HAVE INCREASINGLY BECOME INVOLVED IN EDUCATION AND OUTREACH TO ADDRESS THE DISEASE. THIS PAPER'S PURPOSE IS TO INVESTIGATE HOW INCREASING HIV INFECTION RATES AND AIDS DEATHS RELATE TO COMMUNITY-BASED CONSERVATION AND LIVELIHOOD STRATEGIES IN THE CAPRIVI REGIO…	186						2022-08-10	NAMIBIA; COMMUNITY-BASED NATURAL RESOURCE MANAGEMENT; HIV/AIDS EDUCATION; GENDER AND CONSERVATION	10.1007/s11111-008-0064-y	ARTICLE		1573-7810	203				323CL					AFRICA; HIV; SEXUALITY; STIGMA
FIRST AUTHOR	SECOND AUTHOR	THIRD AUTHOR																								COLOMBIA	SECURING SUSTAINABLE LIVELIHOOD CONDITIONS AND REDUCING THE RISK OF OUTMIGRATION IN SAVANNA ECOSYSTEMS HOSTED IN THE TROPICAL SEMIARID REGIONS IS OF FUNDAMENTAL IMPORTANCE FOR THE FUTURE OF HUMANITY IN GENERAL. ALTHOUGH PRECIPITATION IN TROPICAL DRYLANDS, OR SAVANNAS, IS GENERALLY MORE SIGNIFICANT THAN ONE MIGHT EXPECT, THESE REGIONS ARE SUBJECT TO CONSIDERABLE RAINFALL VARIABILITY WHICH CAUSES F…	93						2022-08-10	DESERTIFICATION; DROUGHT; AGRICULTURAL WATER MANAGEMENT; RESILIENCE; WATER RESOURCES	10.1111/j.1477-8947.2008.00177.x	ARTICLE			102				295SA					EAST-AFRICA; MANAGEMENT; YIELDS; SOIL
FIRST AUTHOR																										IRAN	FAR-FIELD COMPRESSIONAL STRESSES RESULTING FROM ARC COLLISIONS WITH THE NORTHEAST COAST OF AFRICA-ARABIA PROPAGATED ACROSS THE AFRICAN PLATE IN THE SANTONIAN (CA. 84 MA), AND LATER SIMILAR PULSES OCCURRED THROUGH MUCH OF THE CENOZOIC. WAVES OF INVERSION-RELATED FEATURES INCLUDING FOLDS, THRUSTS, AND IGNEOUS ACTIVITY DEVELOPED DURING THE COMPRESSIONAL EVENTS. STRUCTURES GENERATED WERE UNEVEN IN IN…	695						2022-08-10	NORTHEAST AFRICA; INVERSION; PROMONTORY; INDENTER; LIBYA; EGYPT; CYRENAICA; SIRT; WESTERN DESERT; EASTERN MEDITERRANEAN	10.1130/G24909A.1	ARTICLE			698				344QW					MEDITERRANEAN BASIN; CONTINENTAL-MARGIN; ARABIAN PLATFORM; PLATE TECTONICS; NEO-TETHYS; EVOLUTION; BELT; ARC; RECESSES; SALIENTS
FIRST AUTHOR	SECOND AUTHOR																									USA	SOCIAL CAPITAL HAS BECOME A CRITICAL ISSUE IN AGRICULTURAL DEVELOPMENT AS IT PLAYS AN IMPORTANT ROLE IN COLLECTIVE ACTION, SUCH AS, MANAGEMENT OF COMMON RESOURCES AND COLLECTIVE MARKETING. WHILST LITERATURE EXISTS ON THE ROLE OF SOCIAL CAPITAL IN THE USE AND ADOPTION OF IMPROVED AGRICULTURAL TECHNOLOGY, SUCH LITERATURE IS FRAUGHT WITH ISSUES OF THE MEASUREMENT OF SOCIAL CAPITAL BEYOND MEMBERSHIP …							2022-08-10	GENDER; SMALLHOLDER FARMERS; SOCIAL CAPITAL; SOIL MANAGEMENT		ARTICLE					USAID	THIS STUDY IS PART OF THE LIVELIHOODS IMPROVEMENT PROGRAMME IN THE CHINYANJA TRIANGLE. WE WOULD LIKE TO ACKNOWLEDGE USAID FOR THE FINANCIAL SUPPORT. WE WOULD LIKE TO THANK THE CITIZEN NETWORK FOR FOREIGN AFFAIRS (CNFA), TOTAL LAND CARE (TLC) IN MALAWI, MOZAMBIQUE, AND ZAMBIA AND THE DEPARTMENT OF AGRICULTURAL RESEARCH, ZAMBIA FOR THEIR SUPPORT WITH THE DATA COLLECTION.	392GQ					AGROFORESTRY TECHNOLOGIES; ADOPTION; HIGHLANDS; FARMER
FIRST AUTHOR	SECOND AUTHOR	THIRD AUTHOR																								ARGENTINA	RURAL DEVELOPMENT IS A PRIORITY IN UGANDA, EAST AFRICA AND TOURISM IS BEING PROMOTED THERE FOR THAT PURPOSE. HOWEVER, IN UGANDA'S BIGODI VILLAGE TOURISM APPEARS TO HAVE ENCOURAGED A DEPENDENCY ON WESTERNERS-A SITUATION CONTRARY TO DEVELOPMENT OBJECTIVES LIKE SELF-RELIANCE. THE RESEARCH PRESENTED HERE INVESTIGATED THE RELATIONSHIP BETWEEN TOURISM AND DEPENDENCY IN BIGODI. USING QUALITATIVE METHODS…	1206						2022-08-10	AFRICA; DEPENDENCY; DEVELOPMENT; LOCUS OF CONTROL; PARK MANAGEMENT	10.1016/j.tourman.2008.03.004	ARTICLE		1879-3193	1214				368TK					NATIONAL-PARK; ATTITUDES; STATE; CONSERVATION; LOCUS; COMMUNITY; SCALE; WORLD; LIFE
FIRST AUTHOR																										ARGENTINA	TRANSFRONTIER CONSERVATION HAS TAKEN SOUTHERN AFRICA BY STORM, WHERE THE MODUS OPERANDI REMAINS SIMPLE AND INTUITIVE: BY DISSOLVING BOUNDARIES, LOCAL BENEFITS GROW AS CONSERVATION AND DEVELOPMENT SPREAD REGIONALLY. HOWEVER, IN THE CASE OF SOUTH AFRICA'S SECTION OF THE GREAT LIMPOPO TRANSFRONTIER PARK, POLITICAL AND ECONOMIC CHANGE REDIRECTS BENEFITS TO SUPPORT 'MODERN' ECONOMIES AT THE EXPENSE OF…	452						2022-08-10	TRANSFRONTIER CONSERVATION; NEOLIBERALISM; COMMUNITY-BASED NATURAL RESOURCES MANAGEMENT; LIVELIHOODS; SOUTH AFRICA	10.1016/j.geoforum.2007.09.005	ARTICLE		1872-9398	465				264FP					RESOURCE-MANAGEMENT; POLITICAL ECOLOGY; COMMUNITY; CONSERVATION; LAND; DECENTRALIZATION; LIVELIHOODS; RETHINKING; VIABILITY; PROVINCE
FIRST AUTHOR	SECOND AUTHOR	THIRD AUTHOR																									SMALL-SCALE IRRIGATION FARMING IS ENVISAGED TO PLAY A PROGRESSIVELY LARGER ROLE IN RURAL DEVELOPMENT AND TO HELP REDUCE SOME INEQUALITIES IN SOUTH AFRICA'S SPACE ECONOMY. SINCE THE LATE 1990S, THE GOVERNMENT HAS AIMED TO 'REVITALISE' GOVERNMENT-OWNED SMALL-SCALE IRRIGATION SCHEMES, MANY LOCATED IN FORMER HOMELANDS. ITS MACRO-POLICY SHIFTS SEEM TO FAVOUR THE CREATION OF A BLACK FARMING ELITE. IMPO…	181		CAPE TOWN, SOUTH AFRICA	INTERNATIONAL CONFERENCE ON LIVING ON THE MARGINS	MAR, 2007		2022-08-10		10.1080/03768350802090584	ARTICLE; PROCEEDINGS PAPER			198				319XO
FIRST AUTHOR	SECOND AUTHOR	THIRD AUTHOR	FOURTH AUTHOR																							GERMANY	THE WORLD COMMUNITY FACES MANY RISKS FROM CLIMATE CHANGE, WITH MOST SCENARIOS INDICATING HIGHER TEMPERATURES AND MORE ERRATIC RAINFALL IN AFRICA. PREDICTIONS FOR SOUTHERN AFRICA SUGGEST A GENERAL DECREASE IN TOTAL SEASONAL RAINFALL, ACCOMPANIED BY MORE FREQUENT IN-SEASON DRY SPELLS THAT WILL SIGNIFICANTLY IMPACT CROP AND LIVESTOCK PRODUCTION, AND HENCE ECONOMIC GROWTH IN THE REGION. THE HARDEST H…	780		LUSAKA, ZAMBIA	8TH WATERNET/WARFSA/GWP SA SYMPOSIUM	OCT 31-NOV 02, 2007		2022-08-10	CLIMATE CHANGE; ADAPTIVE CAPACITY; COPING STRATEGIES; DROUGHT	10.1016/j.pce.2008.06.048	ARTICLE; PROCEEDINGS PAPER		1873-5193	787				349JN					MAIZE
FIRST AUTHOR	SECOND AUTHOR																									CHILE	IN THEORY THE CONSIDERATION OF LIFE-HISTORY CHARACTERISTICS SHOULD PROVIDE A WAY OF MAKING PREDICTIVE GENERALIZATIONS ABOUT THE RESPONSES OF DIFFERENT SPECIES TO ENVIRONMENTAL MODIFICATION. NEVERTHELESS, FEW STUDIES HAVE TESTED THE VALIDITY OF THIS ASSUMPTION OR ATTEMPTED TO APPLY IT ACROSS LARGE NUMBERS OF RELATED SPECIES. WE EXPLORED BOTH QUANTITATIVE AND QUALITATIVE CONTRASTS BETWEEN SPECIES O…	151						2022-08-10	LIFE-HISTORY TRAITS; RANGE CONTRACTION; RANGE EXPANSION; WATERBIRD CONSERVATION; WETLAND LOSS	10.1111/j.1523-1739.2007.00862.x	ARTICLE		1523-1739	162				258UT					EXPANSION; OXPECKER; AFRICA
FIRST AUTHOR																										ARGENTINA	IN THIS PAPER WE USE DATA FROM A DEVELOPING COUNTRY, SOUTH AFRICA, TO EMPIRICALLY IDENTIFY THE DETERMINANTS OF START-UP RATES ACROSS DIFFERENT SUB-NATIONAL REGIONS AND IN PARTICULAR TO INVESTIGATE THE ROLE OF ACCESS TO FINANCE ON A REGIONAL (SUB-NATIONAL) LEVEL ON START-UPS. WE FIND THAT THE MOST IMPORTANT DETERMINANTS OF START-UP RATES ACROSS SOUTH AFRICA'S MAGISTERIAL DISTRICTS ARE PROFIT RATES…	111						2022-08-10	START-UPS; SEMI-ENDOGENOUS GROWTH; REGIONAL DEVELOPMENT; SOUTH AFRICA; GLOBAL ENTREPRENEURSHIP MONITOR	10.1080/08985620701631498	ARTICLE		1464-5114	124				252PF					FIRM FORMATION; ECONOMIC-GROWTH; PERFORMANCE; INEQUALITY; MONITOR; CHOICE; MODEL
FIRST AUTHOR																										NETHERLANDS	PAYMENTS FOR ENVIRONMENTAL SERVICES (PES) HAVE BEEN DISTINGUISHED FROM THE MORE COMMON INTEGRATED CONSERVATION AND DEVELOPMENT PROJECTS ON THE GROUNDS THAT PES ARE DIRECT, MORE COST-EFFECTIVE, LESS COMPLEX INSTITUTIONALLY, AND THEREFORE MORE LIKELY TO PRODUCE THE DESIRED RESULTS. BOTH KINDS OF SCHEMES AIM TO ACHIEVE SIMILAR CONSERVATION OUTCOMES, HOWEVER, AND GENERALLY FUNCTION IN ANALOGOUS SOCIA…	776						2022-08-10	CAMPFIRE; CONSERVATION; RURAL DEVELOPMENT; SAFARI HUNTING; ZIMBABWE	10.1016/j.ecolecon.2007.09.018	ARTICLE			787				305AV
FIRST AUTHOR																											IN SEMI-ARID SOUTH-WESTERN NIGER, EXTERNAL FERTILIZER INPUTS ARE A COMPLEMENT OF LIVESTOCK-MEDIATED NUTRIENT TRANSFERS FOR MAINTAINING SOIL FERTILITY. THIS PAPER DISCUSSES SCENARIOS OF INTENSIFICATION FOR DIFFERENT FARM HOUSEHOLD TYPES IN AN AREA REPRESENTATIVE OF THE WETTER PARTS OF SEMI-ARID SAHEL. TWENTY-FIVE-YEAR PROJECTIONS SUGGEST THAT SOIL FERTILITY MAY NOT ALWAYS OR IRREVERSIBLY DETERIORA…	156						2022-08-10	INTENSIFICATION SAHEL; NIGER; SOIL FERTILITY; FERTILIZER POLICY; CROP-LIVESTOCK	10.1016/j.foodpol.2007.08.004	ARTICLE			164				270ED					FARMING SYSTEMS; AFRICAN SAHEL; AGRICULTURAL-DEVELOPMENT; CROP PRODUCTION; LAND-USE; MANAGEMENT; DEGRADATION; TECHNOLOGY; LIVESTOCK; DYNAMICS
FIRST AUTHOR	SECOND AUTHOR	THIRD AUTHOR																								GERMANY	THIS PAPER ANALYSES THE EFFICIENCY WITH WHICH WATER IS USED IN SMALL-SCALE IRRIGATION SCHEMES IN NORTH-WEST PROVINCE IN SOUTH AFRICA AND STUDIES ITS DETERMINANTS. IN THE STUDY AREA, SMALL-SCALE IRRIGATION SCHEMES PLAY AN IMPORTANT ROLE IN RURAL DEVELOPMENT, BUT THE INCREASING PRESSURE ON WATER RESOURCES AND THE APPROACHING INTRODUCTION OF WATER CHARGES RAISE THE CONCERN FOR MORE EFFICIENT WATER U…	31						2022-08-10	DATA ENVELOPMENT ANALYSIS; TECHNICAL EFFICIENCY; WATER USE EFFICIENCY; SOUTH AFRICA; SMALL-SCALE IRRIGATION	10.1016/j.agsy.2008.03.006	ARTICLE		1873-2267	39				333OL					DATA ENVELOPMENT ANALYSIS; TECHNICAL EFFICIENCY; BENCHMARKING; FARMS; AGRICULTURE; BANGLADESH; PAKISTAN
FIRST AUTHOR	SECOND AUTHOR	THIRD AUTHOR																								ECUADOR	IN 1967, THE GOVERNMENT OF TANZANIA ANNOUNCED THE RURAL WATER SUPPLY PROGRAMME, AN AMBITIOUS PLAN TO PROVIDE PIPED WATER TO THE CHAGGA-SPEAKING PEOPLES OF MOUNT KILIMANJARO. ONE OF MANY DEVELOPMENT PROJECTS CONCEIVED DURING THE PERIOD OF UJAMAA SOCIALISM, ITS PROPONENTS CLAIMED THAT IT WOULD FUEL ECONOMIC AND SOCIAL DEVELOPMENT BY PROVIDING 'MORE AND BETTER WATER' TO THE PEOPLE. THIS ARTICLE CONT…	841		UNIV EDINBURGH, CTR AFRICAN STUDIES, EDINBURGH, SCOTLAND	ANNUAL CONFERENCE ON POWER OF WATER - LANDSCAPE, WATER AND THE STATE IN SOUTHERN AND EASTERN AFRICA	MAR 28-29, 2007		2022-08-10		10.1080/03057070802456789	ARTICLE; PROCEEDINGS PAPER			859				378CL			UNIV EDINBURGH, CTR AFRICAN STUDIES
FIRST AUTHOR	SECOND AUTHOR																									USA	NIGERIA IS THE LARGEST RICE PRODUCING COUNTRY IN WEST AFRICA, BUT IS ALSO ONE OF THE LARGEST IMPORTERS OF RICE IN THE WORLD. RICE PRODUCTION IN THE COUNTRY IS CHARACTERIZED BY A SUPPLY-DRIVEN PRODUCTION SYSTEM THAT IS ROOTED IN SUBSISTENCE MODEL OF FARMING. A COMMODITY VALUE CHAIN DEVELOPMENT APPROACH WAS RECENTLY PUT INTO USE IN THE PAST TWO YEARS TO TRANSFORM THE RICE AGRIBUSINESS SUB SECTOR TO…	779						2022-08-10	AGRIBUSINESS; DEMAND-DRIVEN; MARKET-LED; PARTICIPATORY; SUSTAINABILITY; TECHNOLOGY; LINKAGE; PRODUCTIVITY; PRODUCERS; CONSUMERS; PRIVATE SECTOR		ARTICLE			786				447PL
FIRST AUTHOR																											A KEY CONSTRAINT FOR DEVELOPMENT OF MANY EAST AFRICAN AGRO-PASTORAL COMMUNITIES IS AFRICAN ANIMAL TRYPANOSOMIASIS OR NAGANA CAUSED BY TRYPANOSOMA SPP. AND VECTORED BY SPECIES OF TSETSE FLIES (GLOSSINA SPP.). SUPPRESSION OF TRYPANOSOMIASIS THROUGH TRAPPING OF TSETSE FLY POPULATIONS WAS CONDUCTED FROM 1995 TO 2005 AT AND NEAR LUKE, SOUTHWEST ETHIOPIA. ODOR BAITED MASS TRAPPING TECHNOLOGY WAS USED T…	125						2022-08-10	COMMUNITY PARTICIPATION; SUSTAINABILITY; BIOECONOMIC MODEL; ECOLOGICAL, ECONOMIC AND SOCIAL SUSTAINABILITY	10.1016/j.ecolecon.2007.06.005	ARTICLE		1873-6106	135				280JR					PERSPECTIVE
FIRST AUTHOR	SECOND AUTHOR																									SPAIN	TROPICAL COUNTRIES FACE SPECIAL SPECIFIC PROBLEMS IN IMPLEMENTING SUSTAINABLE FOREST MANAGEMENT (SFM). IN MANY COUNTRIES, QUESTIONS ARE RAISED ON WHETHER TROPICAL FORESTS SHOULD BE PUBLICLY, COMMONLY OR PRIVATELY OWNED AND MANAGED IN ORDER TO ENHANCE SUSTAINABILITY. OTHER DEBATES ALSO FOCUS ON WHETHER SMALL-SCALE ENTERPRISES ARE BETTER POSITIONED THAN LARGE-SCALE INDUSTRIAL CONCESSIONS TO REDUCE …	1498						2022-08-10	FOREST CONCESSIONS; SUSTAINABLE FOREST MANAGEMENT; SOUTH AMERICA; CENTRAL AFRICA	10.1016/j.foreco.2008.07.001	ARTICLE			1508				357HQ					MANAGEMENT; BOLIVIA; POLICY
FIRST AUTHOR																										ENGLAND	A DYNAMIC BIOECONOMIC MODEL OF IVORY TRADE IS USED TO INVESTIGATE THE EFFICACY OF CONSERVATION PAYMENTS, TOURISM BENEFITS, QUOTA REGIMES AND A TRADE BAN ON THE PROTECTION OF THE AFRICAN ELEPHANT (LAXADONTA AFRICANA). THE MODEL CONSISTS OF FOUR IVORY EXPORTING REGIONS AND ONE DEMAND REGION. RESULTS INDICATE THAT A TRADE BAN MIGHT NOT BE SUCCESSFUL IN MAINTAINING ELEPHANTS, EVEN IF IT INCREASES THE…	2012						2022-08-10	ECONOMICS; ELEPHANT CONSERVATION; IVORY TRADE BAN; MATHEMATICAL PROGRAMMING; TRADE QUOTA	10.1016/j.biocon.2008.05.016	ARTICLE		1873-2917	2022				350YK
FIRST AUTHOR	SECOND AUTHOR	THIRD AUTHOR	FOURTH AUTHOR	FIFTH AUTHOR	SIXTH AUTHOR																					ECUADOR		149						2022-08-10			BOOK REVIEW			152				296AN
FIRST AUTHOR	SECOND AUTHOR																									ARGENTINA		169						2022-08-10			BOOK REVIEW			176				391DE
FIRST AUTHOR	SECOND AUTHOR	THIRD AUTHOR																								BRAZIL		23						2022-08-10		10.1659/mrd.0971	ARTICLE		1994-7151	25				265MX					LATIN-AMERICA; HELP
FIRST AUTHOR																										BRAZIL		335						2022-08-10		10.1142/S0217590808002975	BOOK REVIEW			336				389NK
FIRST AUTHOR																										USA	THIS ESSAY REVIEWS SOME OF THE MAIN INTERPRETATIONS IN DEVELOPMENT STUDIES ON AGRICULTURE'S CONTRIBUTION TO ECONOMIC DEVELOPMENT. IT EXPLORES THE RELATIONSHIP BETWEEN AGRICULTURE AND INDUSTRY AS WELL AS BETWEEN THE RURAL AND URBAN SECTORS IN THE PROCESS OF DEVELOPMENT. THESE ISSUES ARE DISCUSSED BY ANALYSING THE SO-CALLED 'SOVIET INDUSTRIALISATION DEBATE', THE 'URBAN BIAS' THESIS, THE DEVELOPMENT…	103						2022-08-10	RURAL DEVELOPMENT; RURAL POVERTY; AGRICULTURE-INDUSTRY SYNERGIES; RURAL-URBAN RELATIONS; DEVELOPMENT STRATEGIES	10.1080/03066150902820339	ARTICLE		1743-9361	137				443FM					AGRICULTURAL SURPLUS; URBAN BIAS; AGRARIAN DOCTRINES; POLITICAL-ECONOMY; LATIN-AMERICAN; ASIAN MODEL; INDUSTRIALIZATION; CAPITALISM; LIVELIHOODS; PEASANTRY
FIRST AUTHOR	SECOND AUTHOR	THIRD AUTHOR	FOURTH AUTHOR	FIFTH AUTHOR	SIXTH AUTHOR																					BELGIUM	AMENITY-ORIENTED MIGRATION OF MAINLY RETIRED NORTH AMERICANS TO DESTINATIONS IN LATIN AMERICA IS A RELATIVELY NEW BUT RAPIDLY EXPANDING MOBILITY THAT, AMONGST OTHERS, INDUCES AN INTERESTING ARRAY OF POLITICAL CLAIMS AND PRACTICES. UNLIKE ECONOMIC MIGRANTS, THE PREDOMINANTLY WEALTHY AND OFTEN ECONOMICALLY SUCCESSFUL AMENITY MIGRANTS POSSESS RESOURCES TO PARTICIPATE IN LOCAL AND REGIONAL DEVELOPMEN…	251						2022-08-10	AMENITY MIGRATION; LIFESTYLE MOBILITY; POLITICAL PARTICIPATION; REGIME ANALYSIS; COSTA RICA		ARTICLE			274		MARIE CURIE INTRA-EUROPEAN FELLOWSHIP OF THE 7TH EUROPEAN COMMUNITY FRAMEWORK PROGRAMME HOSTED AT THE CENTRE OF HUMAN AND SOCIAL SCIENCES OF THE SPANISH NATIONAL RESEARCH COUNCIL IN MADRID (CCHS-CSIC) [PIEF-GA-2008-220287]	THIS RESEARCH WAS SUPPORTED BY A MARIE CURIE INTRA-EUROPEAN FELLOWSHIP OF THE 7TH EUROPEAN COMMUNITY FRAMEWORK PROGRAMME (PIEF-GA-2008-220287), HOSTED AT THE CENTRE OF HUMAN AND SOCIAL SCIENCES OF THE SPANISH NATIONAL RESEARCH COUNCIL IN MADRID (CCHS-CSIC). I AM GRATEFUL TO DR. VICENTE RODRIGUEZ FOR A CRITICAL READING OF THE MANUSCRIPT AS WELL AS TO THE PEER REVIEWERS WHOSE REMARKS AND SUGGESTION…	545NA					URBAN REGIMES; UNITED-STATES; MIGRATION; MIGRANTS; BACK
FIRST AUTHOR	SECOND AUTHOR	THIRD AUTHOR																								USA	IN THIS PAPER, THE AUTHORS LAY OUT A PROPOSAL FOR THE INSTITUTIONAL FRAMEWORK FOR THE BANCO DEL SUR, CONSIDERING THE RECENT HISTORICAL EXPERIENCES OF LATIN AMERICA AND THE NEED TO PROMOTE ECONOMIC ACTIVITY BASED IN DOMESTIC CURRENCIES AND CHANNELED THROUGH NATIONALLY OWNED BANKS, THE AUTHORS SUGGEST THAT THE BANCO DEL SUR BE DIVIDED INTO TWO PARTS-A REGIONAL DEVELOPMENT BATIK AND A REGIONAL CENTR…	185						2022-08-10	DEVELOPMENT; FINANCIAL ARCHITECTURE; LATIN AMERICA	10.2753/PKE0160-3477320204	ARTICLE			198				559XW
FIRST AUTHOR																										SPAIN	THIS ARTICLE CHRONICLES THE PROMISE AND LIMITATIONS OF SOCIAL MOVEMENT NETWORKS AS MECHANISMS OF POLITICAL VOICE IN MAPUCHE CHILE. ALTHOUGH PROTEST HAS LARGELY FALLEN FROM FAVOUR IN POST-AUTHORITARIAN CHILE, ENVIRONMENTAL CONFLICTS HAVE SHAKEN THE SOUTHERN TERRITORIES OF THE MAPUCHE INDIANS SINCE REDEMOCRATISATION. STATE PROMISES OF INDIGENOUS RECOGNITION AND STATE ACCESS HAVE CLASHED HEADLONG WI…	743						2022-08-10		10.1080/01436590902867193	ARTICLE		1360-2241	760				455PJ
FIRST AUTHOR	SECOND AUTHOR																									SPAIN	LATIN AMERICA IS THE MOST UNEQUAL REGION IN THE WORLD AND THERE IS INTENSE DEBATE CONCERNING THE EXPLANATIONS AND TIMING OF SUCH HIGH LEVELS OF INCOME INEQUALITY. LATIN AMERICA WAS ALSO THE REGION, NOT INCLUDING EUROPEAN OFFSHOOTS, WHICH EXPERIENCED THE MOST RAPID GROWTH DURING THE FIRST GLOBALIZATION BOOM. IT CAN, THEREFORE, BE TAKEN AS AN INTERESTING CASE OF STUDY REGARDING HOW GLOBALIZATION FO…	452						2022-08-10	FIRST GLOBALIZATION; INCOME DISTRIBUTION; INSTITUTIONS; LATIN AMERICA'S SOUTHERN CONE; REGIONAL DEVELOPMENT	10.1177/0020715209339883	ARTICLE		1745-2554	485				555AC					WORLD; LABOR
FIRST AUTHOR	SECOND AUTHOR	THIRD AUTHOR	FOURTH AUTHOR	FIFTH AUTHOR	SIXTH AUTHOR	SEVENTH AUTHOR	EIGHTH AUTHOR	NINTH AUTHOR	TENTH AUTHOR																	COLOMBIA	THIS PAPER DISCUSSES WHETHER THE DISTINCTIONS GRANTED BY INTERNATIONAL ORGANIZATIONS -AND ALSO BY CERTAIN PUBLIC POLICIES- WHICH AD VALUE TO SOME AREAS IN ORDINARY TOWNS; REALLY TRIGGER THE PROMOTION OF VALUES, TRADITIONS, ENVIRONMENT PRESERVATION, REGIONAL DEVELOPMENT AND SOCIAL PARTICIPATION. THROUGH THE ANALYTICAL READINGS OF THE CULTURAL LANDSCAPE OF TEQUILA'S HISTORICAL DOWNTOWN, IN JALISCO …	41						2022-08-10	TEQUILA; LANDSCAPE; HERITAGE; COSMETIC POLITICS		ARTICLE			+				618AQ
FIRST AUTHOR	SECOND AUTHOR																									ENGLAND	INFACE THE INCREASINGLY VALUATION OF THE TRADITIONAL AGRO-FOODS PRODUCTS AND THE MORE AND MORE SOCIAL AND ECONOMIC VULNERABILITY IN THE LATIN-AMERICAN RURAL LOCALITIES, THERE IS ONE TREND TO VERTICAL INTEGRATION OF THE PRODUCTION THROUGH AGRO-INDUSTRIALIZATION IN THE FAMILY FARM. THE CENTRAL OBJECTIVE OF THIS PAPER IS TO POINT AND TO ANALYZE THE IMPORTANCE OF THE FAMILY AGRO-INDUSTRIES IN THE DYN…	59						2022-08-10	FAMILY AGRO-INDUSTRIES; RURAL DEVELOPMENT; AGRO-FOODS MARKETS		ARTICLE			85				588BJ					QUALITY
FIRST AUTHOR	SECOND AUTHOR	THIRD AUTHOR	FOURTH AUTHOR	FIFTH AUTHOR																						PERU	RAMACHANDRAN L. AND SCOTT S. SINGLE-PLAYER UNIVERSITIES IN THE SOUTH: THE ROLE OF UNIVERSITY ACTORS IN DEVELOPMENT IN VIETNAM'S NORTH CENTRAL COAST REGION, REGIONAL STUDIES. DESPITE SIGNIFICANT POVERTY REDUCTION SINCE THE LATE 1980S, VIETNAM HAS SEEN A GROWING IMBALANCE IN REGIONAL DEVELOPMENT PATTERNS. RECENT RESEARCH FROM NORTHERN COUNTRIES SUGGESTS THAT 'SINGLE UNIVERSITIES IN PERIPHERAL REGIO…	693						2022-08-10	REGIONAL DEVELOPMENT; UNIVERSITIES; VIETNAM; RURAL DEVELOPMENT; COMMUNITY DEVELOPMENT	10.1080/00343400701874115	ARTICLE			706				454AU					HIGHER-EDUCATION; COLLABORATION; INNOVATION; AFRICA
FIRST AUTHOR	SECOND AUTHOR																									CANADA	THIS PAPER REVIEWS THE STATE OF KNOWLEDGE IN, AND DEVELOPS A CONCEPTUAL MODEL FOR, RESEARCHING FRONTIER MIGRATION IN THE DEVELOPING WORLD WITH A FOCUS ON LATIN AMERICA. SINCE ONLY A SMALL FRACTION MOVES TO FOREST FRONTIERS, IDENTIFYING PEOPLE AND PLACE CHARACTERISTICS ASSOCIATED WITH FRONTIER MIGRATION COULD USEFULLY INFORM POLICIES AIMED AT FOREST CONSERVATION AND RURAL DEVELOPMENT. YET POPULATI…	355						2022-08-10	CONSERVATION; DEFORESTATION; DEMOGRAPHY; LAND USE/COVER CHANGE (LUCC); MIGRATION; POPULATION	10.1177/0309132508096031	REVIEW		1477-0288	378		EUNICE KENNEDY SHRIVER NATIONAL INSTITUTE OF CHILD HEALTH &HUMAN DEVELOPMENT [K01HD049008] FUNDING SOURCE: NIH REPORTER; NICHD NIH HHS [K01 HD049008-04] FUNDING SOURCE: MEDLINE		459FZ					LAND-USE; TROPICAL DEFORESTATION; AGRICULTURAL EXPANSION; INTERNAL MIGRATION; PLACE UTILITY; DYNAMICS; DEGRADATION; HOUSEHOLDS; IMPACT; COLONIZATION
FIRST AUTHOR																										USA	AGRARIAN TRANSFORMATIONS WITHIN AND ACROSS COUNTRIES HAVE BEEN SIGNIFICANTLY AND DYNAMICALLY ALTERED DURING THE PAST FEW DECADES COMPARED TO PREVIOUS ERAS, PROVOKING A VARIETY OF REACTIONS FROM RURAL POOR COMMUNITIES WORLDWIDE. THE CHANGED AND CHANGING AGRARIAN TERRAIN HAS ALSO INFLUENCED RECENT RETHINKING IN CRITICAL INQUIRY INTO THE NATURE, SCOPE, PACE AND DIRECTION OF AGRARIAN TRANSFORMATIONS …	5						2022-08-10	PEASANT STUDIES; AGRARIAN CHANGE; AGRARIAN POLITICAL ECONOMY; RURAL DEVELOPMENT; PEASANT MOVEMENT	10.1080/03066150902820297	REVIEW		1743-9361	31				443FM					DEVELOPMENT STRATEGIES; RURAL LIVELIHOODS; POLITICAL-ECONOMY; SOCIAL-MOVEMENTS; LATIN-AMERICA; SOUTH-AFRICA; POVERTY; LAND; REFLECTIONS; RETHINKING
FIRST AUTHOR																										USA	AN ONGOING STUDY HAS BEEN SET UP BY THE CMR INTERNATIONAL INSTITUTE FOR REGULATORY SCIENCE TO RECORD AND ANALYZE THE REGULATORY PROCEDURES FOR THE AUTHORIZATION OF NEW MEDICINES IN 13 KEY COUNTRIES, OUTSIDE THE ICH REGIONS, WHERE THE PHARMACEUTICAL MARKET IS EXPANDING OR THE REGULATOR AGENCY PLAYS AN IMPORTANT ROLE IN REGULATORY REGIONAL DEVELOPMENT. THESE COUNTRIES ARE ARGENTINA, BRAZIL, MEXICO,…	349						2022-08-10	REGULATORY REVEIW; EMERGING MARKETS; NEW MEDICINES; QUALITY MEASURES; ASIA, LATIN AMERICA, MIDDLE EAST, AND AFRICA	10.1177/009286150904300314	ARTICLE			359				445BH
FIRST AUTHOR	SECOND AUTHOR																									COLOMBIA	MORE THAN 300 RURAL COUNTIES ARE MORE PROSPEROUS THAN THE NATION. EACH HAS LOWER UNEMPLOYMENT RATES, LOWER POVERTY RATES, LOWER SCHOOL DROPOUT RATES, AND BETTER HOUSING CONDITIONS THAN THE NATION. PROSPEROUS COUNTIES TEND TO HAVE MORE EDUCATED POPULATIONS, MORE DIVERSE ECONOMIES, MORE PRIVATE NON-FARM JOBS, MORE FARMERS AND GOVERNMENT FARM PAYMENTS, MORE CREATIVE CLASS OCCUPATIONS, AND MORE EQUAL…	300		SAVANNAH, GA	54TH NORTH AMERICAN MEETING OF THE REGIONAL-SCIENCE-ASSOCIATION-INTERNATIONAL	NOV 07-11, 2007		2022-08-10	REGIONAL DEVELOPMENT; RURAL DEVELOPMENT; PLACE PROSPERITY; ECONOMIC DEVELOPMENT; CREATIVE CLASS; SOCIAL CAPITAL	10.1177/0160017609336090	ARTICLE; PROCEEDINGS PAPER		1552-6925	342				460LC					ECONOMIC-GROWTH; UNITED-STATES; DIVERSITY; METROPOLITAN; INEQUALITY; MIGRATION; COMMUNITY; COUNTIES; AMERICA; IMPACTS
FIRST AUTHOR	SECOND AUTHOR																									USA	THE DEBATE AROUND NEOLIBERAL GLOBALISATION AND ITS IMPACTS ON ECONOMICALLY PERIPHERAL COUNTRIES HAS BEEN WAGED BY PARTISAN FORCES TO THE RIGHT AND LEFT SINCE THE EARLY 1990S. MUCH OF THIS DEBATE FOCUSES AT THE SCALE OF THE NATION-STATE, OR OF THE WHOLE GLOBE, AND, WHILE OFTEN SOPHISTICATED IN AN IDEOLOGICAL SENSE, IS SCANT IN TERMS OF CONSIDERATION OF THE 'GROUNDED' OUTCOMES OF THE PROCESSES AND …	81						2022-08-10	GLOBALISATION; NON-TRADITIONAL EXPORTS; CHILE; REGIONAL DEVELOPMENT; FRUIT; SALMON	10.1111/j.1467-9663.2009.00503.x	ARTICLE			100				412FF					LATIN-AMERICA; SUSTAINABILITY; NEOLIBERALISM; AQUACULTURE
FIRST AUTHOR	SECOND AUTHOR																									CANADA	URBAN SETTLEMENTS ACCOUNT FOR ONLY TWO PERCENT OF THE EARTH'S LAND SURFACE, HOWEVER, OVER HALF OF THE WORLD'S POPULATION RESIDES IN CITIES (UNITED NATIONS, 2001). HIGH POPULATION DENSITY IN URBAN AREAS HAS RESULTED IN A LARGE-SCALE MODIFICATION OF THE ENVIRONMENT IN URBAN FRINGE. URBANIZATION IS A COMPLEX PROCESS OF CONVERTING URBAN FRINGE AND RURAL LAND TO URBAN LAND USES AND HAS CAUSED VARIOUS …	1454						2022-08-10	GIS; LAND USE/LAND COVER CHANGE; REMOTE SENSING; URBAN FRINGE; FRAGMENTATION; URBANIZATION		ARTICLE			1462				542OO					LATIN-AMERICAN CITIES; INFORMATION-SYSTEMS; TEMPORAL DYNAMICS; METROPOLITAN-AREA; USE PATTERN; GROWTH; URBANIZATION; ISTANBUL; IMPACTS; ATLANTA
FIRST AUTHOR	SECOND AUTHOR																									MEXICO	LIVELIHOODS PERSPECTIVES HAVE BEEN CENTRAL TO RURAL DEVELOPMENT THINKING AND PRACTICE IN THE PAST DECADE. BUT WHERE DO SUCH PERSPECTIVES COME FROM, WHAT ARE THEIR CONCEPTUAL ROOTS, AND WHAT INFLUENCES HAVE SHAPED THE WAY THEY HAVE EMERGED? THIS PAPER OFFERS AN HISTORICAL REVIEW OF KEY MOMENTS IN DEBATES ABOUT RURAL LIVELIHOODS, IDENTIFYING THE TENSIONS, AMBIGUITIES AND CHALLENGES OF SUCH APPROACH…	171						2022-08-10	LIVELIHOODS; SUSTAINABILITY; RURAL DEVELOPMENT; KNOWLEDGE; POLITICS	10.1080/03066150902820503	REVIEW		1743-9361	196		ESRC [ES/D004594/1] FUNDING SOURCE: UKRI; ECONOMIC AND SOCIAL RESEARCH COUNCIL [ES/D004594/1] FUNDING SOURCE: RESEARCHFISH		443FM					LOCAL POLITICAL ECOLOGY; SUB-SAHARAN AFRICA; SUSTAINABLE DEVELOPMENT; LANDSCAPES; MANAGEMENT; TRANSITION; RESOURCES; POVERTY; LESSONS; WORLD
FIRST AUTHOR	SECOND AUTHOR	THIRD AUTHOR	FOURTH AUTHOR																							SPAIN	IN THIS PAPER WE CLARIFY THE MECHANISMS THROUGH WHICH RURAL ELECTRIFICATION CAN CONTRIBUTE TO RURAL DEVELOPMENT. THROUGH A DETAILED CASE STUDY ANALYSIS OF A COMMUNITY-BASED ELECTRIC MICRO-GRID IN RURAL KENYA, WE DEMONSTRATE THAT ACCESS TO ELECTRICITY ENABLES THE USE OF ELECTRIC EQUIPMENT AND TOOLS BY SMALL AND MICRO ENTERPRISES, RESULTING IN SIGNIFICANT IMPROVEMENT IN PRODUCTIVITY PER WORKER (100…	1208						2022-08-10	RURAL ELECTRIFICATION; RURAL DEVELOPMENT; KENYA; AFRICA	10.1016/j.worlddev.2008.11.005	ARTICLE			1221				466EU					MODERN ENERGY SERVICES; ELECTRIFICATION; AFRICA; POOR; ENTERPRISES; STRATEGIES; POLICY
FIRST AUTHOR																										TURKEY	IN MOST OF SUB-SAHARAN AFRICA, WHERE THE AGRICULTURAL SECTOR EXPERIENCES DISMAL PERFORMANCE AND IS CHARACTERIZED BY A GLOOMY PICTURE, THE COTTON SUB-SECTOR IN COTE D'IVOIRE IS OFTEN MENTIONED AS A "SUCCESS STORY" GIVEN THE SPECTACULAR RISE IN THE QUANTITY OF COTTON PRODUCTION AND THE PROFILE OF THE CROP WITHIN THE FARMING SYSTEM. WHAT ARE THE HISTORICAL AND POLITICAL ANTECEDENTS OF THE DEVELOPMEN…	111						2022-08-10	AGRICULTURAL HISTORY; FARM INPUTS SUBSIDY; PATH DEPENDENCE; RURAL DEVELOPMENT; WEST AFRICA	10.1111/j.1477-8947.2009.01215.x	ARTICLE			122		PESTICIDE POLICY PROJECT IN GERMANY	THE AUTHORS WOULD LIKE TO GRATEFULLY ACKNOWLEDGE THE ASSISTANCE PROVIDED TO THE PRINCIPAL AUTHOR BY THE DIRECTION GENERALE AND FIELD OFFICERS OF CIDT IN COTE D'IVOIRE. WE ARE ALSO GRATEFUL TO THE PESTICIDE POLICY PROJECT IN GERMANY FOR THE FINANCIAL SUPPORT PROVIDED WHEN FIELD STUDIES WERE CARRIED OUT. WE WOULD LIKE TO THANK BAKAYOKO TIEHOULE, BENOIT KOUADIO, FOFANA ALY, FOZANA DIARASSOUBA AND FU…	463JE					BT COTTON; IVORY-COAST; FARMERS
FIRST AUTHOR																										MEXICO	THIS PAPER EXAMINES THE DISCOURSES THAT STUDENTS DRAW ON AND PROPAGATE IN A COURSE ON RURAL DEVELOPMENT IN A FIRST-YEAR ENGINEERING FOUNDATION PROGRAMME. IT LOOKS AT THE WAY 'RURAL' IS OFTEN CONSTRUCTED AS 'LACK' AND THEREFORE 'OTHER', THE DANGERS OF CONSTRUCTING DEVELOPMENT AS LINEAR, THE WAYS NOSTALGIA AND UTOPIANISM FEED INTO DISCOURSES OF DEVELOPMENT AND HOW 'PROPRIETY' SERVES TO MAINTAIN BOU…	258						2022-08-10	DISCOURSE; NARRATIVE; RURAL DEVELOPMENT; MULTIMODAL PEDAGOGY; SOCIAL SEMIOTICS	10.1080/02533950903076220	ARTICLE			275				553GU
FIRST AUTHOR																										BRAZIL	POVERTY IS STILL A PREDOMINANTLY RURAL PHENOMENON. HOWEVER, THE CONTEXT OF RURAL POVERTY HAS BEEN CHANGING ACROSS THE WORLD, WITH HIGH GROWTH IN SOME ECONOMIES AND STAGNATION IN OTHERS. FURTHERMORE, INCREASED OPENNESS IN MANY ECONOMIES HAS AFFECTED THE SPECIFIC ROLE OF AGRICULTURAL GROWTH FOR RURAL POVERTY REDUCTION. THIS PAPER REVISITS AN 'OLD' QUESTION: HOW DOES GROWTH AND POVERTY REDUCTION COM…	1		WASHINGTON, DC	WORLD-BANK WORKSHOP ON FRONTIERS IN PRACTICE - REDUCING POVERTY THROUGH BETTER DIAGNOSTICS	MAR 22-23, 2006		2022-08-10	O41; Q10; O55	10.1093/wbro/lkp003	ARTICLE; PROCEEDINGS PAPER		1564-6971	28				437ZV					INCOME-DISTRIBUTION; ECONOMIC-GROWTH; INDIA; RISK; MARKET; DYNAMICS; CHOICE; WEALTH; STATES; POOR
FIRST AUTHOR																										COLOMBIA	DESPITE THE FACT THAT ABOUT 64% OF GOATS IN SUB-SAHARAN AFRICA (SSA) ARE LOCATED IN RURAL ARID (38%) AND SEMI-ARID (26%) AGRO-ECOLOGICAL ZONES AND THAT MORE THAN 90% OF GOATS IN THESE ZONES ARE INDIGENOUS, INFORMATION ON INDIGENOUS BREEDS IS INADEQUATE. THIS PAPER REVIEWS THE SOCIAL AND ECONOMIC IMPORTANCE OF GOATS TO THE COMMUNAL FARMER AND ASSESSES THE POTENTIAL OF USING GOATS IN RURAL DEVELOPM…	1157						2022-08-10	INDIGENOUS GOATS; GOAT CHARACTERISATION; GOAT PRODUCTION SYSTEMS; GOAT PRODUCTIVITY	10.1007/s11250-008-9296-1	REVIEW		1573-7438	1168				499MW					SMALL RUMINANT PRODUCTION; PRODUCTION SYSTEMS; INDIGENOUS GOATS; REPRODUCTIVE-PERFORMANCE; BLOOD METABOLITES; DRY ENVIRONMENTS; FAMACHA SYSTEM; UNITED-STATES; LIVESTOCK; BOTSWANA
FIRST AUTHOR	SECOND AUTHOR																									ARGENTINA	THIS PAPER PRESENTS DATA ON HOW WATER-BASED SOCIAL WORK INVOLVING CHECK DAMS AND LIFT IRRIGATION IN VILLAGES COULD ENHANCE RURAL DEVELOPMENT ACTIVITIES THAT WILL BENEFIT POOR FARMERS IN WESTERN INDIA. THE IRRIGATION WATER PROVIDED TO FARMERS THROUGH CHECK DAMS AND LIFT IRRIGATION SYSTEMS HAVE ULTIMATELY TRANSFORMED INFERTILE DRYLANDS INTO PRODUCTIVE AGRICULTURAL LANDS, REVIVED RIVERS DURING THE D…	52						2022-08-10		10.1080/21650993.2009.9756063	ARTICLE		2165-0993	69				546IH					WATER
FIRST AUTHOR	SECOND AUTHOR																									NETHERLANDS	THE OBJECTIVE OF THIS PAPER IS TO PROVIDE QUANTITATIVE EVIDENCE OIL THE IMPACTS OF MIGRANT ASSOCIATIONS OIL LOCAL DEVELOPMENT IN RURAL BURKINA FASO WE EXPLOIT A NATIONAL RETROSPECTIVE COMMUNITY SURVEY OF 600 SETTLEMENTS CONDUCTED IN 2002 USING LONGITUDINAL DATA AND EVENT-HISTORY MODELS. WE SHOW SIGNIFICANT EFFECTS OF MIGRANT ASSOCIATIONS ON THE CREATION OF SCHOOLS, HEALTH CENTERS. AND ROADS. WHIL…	1897						2022-08-10	AFRICA; BURKINA FASO; RURAL DEVELOPMENT; MIGRANT ASSOCIATION; EVENT-HISTORY ANALYSIS COMMUNITY SURVEY	10.1016/j.worlddev.2009.03.012	ARTICLE			1913				528HP
FIRST AUTHOR																										CANADA	IN ORDER TO BRIDGE A GAP BETWEEN RESEARCH RESULTS AND FARMERS' NEEDS FOR AGRICULTURAL DEVELOPMENT IN THE SAHEL, WE MADE A STUDY OF TRADITIONAL AGRICULTURAL PRODUCTION SYSTEMS DERIVED FROM WHAT WE UNDERSTOOD ABOUT INDIGENOUS KNOWLEDGE (IK) OF SAHELIAN FARMERS. THE STUDY WAS CONDUCTED IN THE WESTERN PART OF NIGER, WEST AFRICA. IK WAS GATHERED FROM INTERVIEWS AMONG SEVERAL VILLAGES OF DIFFERENT GENE…	63						2022-08-10	CEREAL PRODUCTIONS; FARMERS' KNOWLEDGE; FARMING SYSTEM; ORGANIC MATTER MANAGEMENT; SANDY SOIL	10.6090/jarq.43.63	ARTICLE			69				460ZT					SOILS
FIRST AUTHOR	SECOND AUTHOR	THIRD AUTHOR	FOURTH AUTHOR																							SPAIN	BASED ON LONG-TERM ETHNOGRAPHIC RESEARCH, THIS ARTICLE ANALYSES THE RELATIONS BETWEEN LOCAL POLITICS AND FARMERS' PARTICIPATION IN RURAL DEVELOPMENT IN TIGRAY (ETHIOPIA). IT TAKES AN ACTOR-ORIENTED APPROACH AND FOCUSES ON LOCAL GOVERNMENT OFFICIALS AND FARMER REPRESENTATIVES, WHO MEDIATE BETWEEN THE GOVERNMENT AGENCIES THAT UNDERTAKE RURAL DEVELOPMENT PROGRAMMES AND THE FARMERS WHOM THEY ADDRESS.…	91						2022-08-10		10.1093/afraf/adn067	ARTICLE		1468-2621	109				388BS					ERITREA; INTERVENTION; HISTORY
FIRST AUTHOR																										COLOMBIA	RURAL COMMUNITIES OF DEVELOPING NATIONS NEED REFRIGERATION TO PRESERVE PERISHABLE FOODS LIKE FISH OR MILK, FOR COLD DRINKS, AND FOR OTHER NEEDS. BECAUSE OF THE INCREASING COST AND SCARCITY OF TRADITIONAL ENERGY SOURCES AND BECAUSE A LARGE PERCENTAGE OF THE RURAL POPULATION DOES NOT HAVE ELECTRICAL SERVICE, THEY CANNOT DEPEND UPON ELECTRICITY FOR REFRIGERATION. IT IS BECOMING MORE DESIRABLE TO UTI…	287						2022-08-10	RURAL DEVELOPMENT; MILK; AFRICA; KENYA; SOLAR ENERGY; ICE	10.1016/j.esd.2009.10.007	ARTICLE			291		HEIFER PROJECT INTERNATIONAL	THE AUTHOR THANKS HEIFER PROJECT INTERNATIONAL FOR THEIR ONGOING SUPPORT FOR THIS PROJECT, THE MANAGEMENT AND TECHNICIANS OF THE KIDZO AND THE SOVIMWAMRI DAIRIES IN COAST REGION OF KENYA, ENERGY CONCEPTS COMPANY OF MARYLAND, AND BEN KNOWLTON OF MAINE FOR HIS WORK IN THE U. S. AND IN KENYA.	V22OR
FIRST AUTHOR	SECOND AUTHOR																									USA	THIS PAPER EXAMINES INFORMATION ACCESS IN NEPAL, ITS CURRENT LIMITATIONS, AND OPPORTUNITIES FOR EXPANSION, PARTICULARLY IN RURAL AREAS. IT ARGUES THAT GOVERNMENT POLICIES AND THE REGULATORY ENVIRONMENT HAVE FAILED TO CREATE THE COMPETITION NECESSARY FOR RAPID EXPANSION OF INFORMATION ACCESS THROUGH INFORMATION AND COMMUNICATION TECHNOLOGIES (ICTS), PARTICULARLY IN RURAL AREAS. FURTHERMORE, RESTRI…	207						2022-08-10	NEPAL; TELECOMMUNICATIONS; INFORMATION ACCESS; COMPETITION; RURAL DEVELOPMENT	10.1016/j.telpol.2008.12.001	ARTICLE			214				429YG					TELECOMMUNICATION SERVICES; DEVELOPING-COUNTRIES; SOUTH-AFRICA; INDIA
FIRST AUTHOR	SECOND AUTHOR																									SWITZERLAND	FOOD SECURITY IS AN IMPORTANT CLEMENT IN THE MULTI-FACTORIAL SYSTEMS ANALYSIS OF HEALTH AND WELL BEING. THE INTERACTION BETWEEN FOOD SUPPLY AND OTHER IMPORTANT FACTORS MAKING UP THE SYSTEM CAN SHED LIGHT ON INDIVIDUAL AND POPULATION HEALTH. A CRITICAL ANALYSIS OF THE HEALTH SYSTEM MUST ALSO INCLUDE CONSIDERATION OF DISPARITY IN FOOD SECURITY SINCE IT REPRESENTS ONE OF THE MOST DRAMATIC INDICATORS…	684						2022-08-10	DIET; FOOD SUPPLY; FOOD INSECURITY; HEALTH; WELL BEING		REVIEW			687				537HI
FIRST AUTHOR																										CANADA	UNDERSTANDING HUMAN REACTIONS TO WILDLIFE, INCLUDING THE DIFFERING REACTIONS OF DIFFERENT GROUPS TO DIFFERENT SPECIES, IS IMPORTANT GIVEN THAT EXPANDING HUMAN POPULATION AND SETTLEMENTS INCREASINGLY RESULT IN NATURAL HABITAT LOSS OR MODIFICATION AND, CONSEQUENTLY, WILDLIFE ADAPTATION AND ENCROACHMENT INTO CLEARED AND CREATED HUMAN SPACES SUCH AS WASTELANDS AND FARMS. THIS PAPER EXAMINES THE IMPOR…	220						2022-08-10	GHANA; GENDER; AGE; CIVET; LAND USE; HUMAN-WILDLIFE INTERACTIONS	10.1111/j.1467-9493.2009.00369.x	ARTICLE		1467-9493	231				471MM					RAIN-FOREST; CONSERVATION; PERCEPTIONS; COMMUNITIES; GENDER
FIRST AUTHOR																										USA	CLIMATE CHANGE IS EXPECTED TO INTENSIFY EXISTING PROBLEMS AND CREATE NEW COMBINATIONS OF RISKS, PARTICULARLY IN AFRICA, WHERE THERE IS WIDESPREAD POVERTY AND DEPENDENCE ON THE NATURAL ENVIRONMENT. ACCORDINGLY, THERE IS A GROWING NEED FOR PROACTIVE ADAPTATION TO CLIMATE CHANGE RISKS. IN ORDER TO ACHIEVE THIS, THE REQUISITE COMPETENCE NEEDS TO BE DEVELOPED ON THE USE AND INTERPRETATION OF CLIMATE I…	133						2022-08-10	ADAPTATION; CLIMATE CHANGE SCIENCE; CLIMATE CHANGE DATA; AFRICA; AGRICULTURE	10.3354/cr00804	ARTICLE		1616-1572	146				543MM					CIRCULATION MODEL OUTPUT; VULNERABILITY; VARIABILITY; PROJECTIONS; FORECASTS; FARMERS; IMPACT
FIRST AUTHOR	SECOND AUTHOR	THIRD AUTHOR																								CHILE	THIS PAPER EXAMINES THE ASSUMPTIONS THAT COMMONLY UNDERPIN THE DESIGN OF PARTICIPATORY MONITORING AND EVALUATION (PM&E) WITHIN DEVELOPMENT PROGRAMMES THROUGH THE EXAMINATION OF A CASE STUDY OF A LARGE RURAL DEVELOPMENT PROGRAMME IN UGANDA. THIS CASE STUDY REVEALS A MISMATCH BETWEEN PROGRAMME ASSUMPTIONS AND PARTICIPANT PERCEPTIONS, WHICH STYMIED THE IMPLEMENTATION OF PM&E. IN THIS CASE, PM&E WAS …	229						2022-08-10	PARTICIPATORY MONITORING AND EVALUATION; POLITICS; POWER RELATIONS; DESIGN ASSUMPTIONS; RURAL DEVELOPMENT; UGANDA; AFRICA	10.1016/j.evalprogplan.2009.03.003	ARTICLE		1873-7870	237				476KU
FIRST AUTHOR	SECOND AUTHOR	THIRD AUTHOR	FOURTH AUTHOR	FIFTH AUTHOR	SIXTH AUTHOR																					CHILE	WE SUMMARISE THE MAIN ISSUES RELATED TO COMMUNITY-BASED NATURAL RESOURCE MANAGEMENT WHICH WERE DISCUSSED AT AN INTERNATIONAL WORKSHOP ORGANIZED IN NIAMEY, NIGER, IN MARCH 2008. THE OBJECTIVE OF THE WORKSHOP WAS TO COMPARE AND CONTRAST DIFFERENT DEVELOPMENT-ORIENTED BIODIVERSITY CONSERVATION AND NATURAL RESOURCE MANAGEMENT APPROACHES AS THEY EXIST ACROSS AFRICA. THESE APPROACHES WERE EXPLORED FOLL…	2537						2022-08-10	CBNRM; COMMUNITY CONSERVATION; CONSERVATION AGRICULTURE; LANDSCAPE; LEGITIMACY OF CONSERVATION; LIVELIHOODS; LOCAL GOVERNANCE; NIGER; PROTECTED AREAS; RURAL DEVELOPMENT; W REGIONAL PARK; ZIMBABWE	10.1007/s10531-009-9706-3	EDITORIAL MATERIAL		1572-9710	2550				488UO					BIODIVERSITY CONSERVATION; POPULATION-GROWTH; PARTICIPATION; PAYMENTS; ZIMBABWE; SERVICES; AREAS
FIRST AUTHOR	SECOND AUTHOR	THIRD AUTHOR																								BELGIUM	SMALL-SCALE FISHERIES IN DEVELOPING COUNTRIES ARE OFTEN PERCEIVED AS BEING A LOW-PRODUCTIVITY AND BACKWARD INFORMAL SECTOR. AS A RESULT THEY ARE RARELY CONSIDERED IN POVERTY REDUCTION PROGRAMMES AND RURAL DEVELOPMENT PLANNING. IN THIS PAPER, WE INVESTIGATE THE DUAL ROLE OF FISH AS A FOOD AND CASH CROP THROUGH DATA COLLECTED IN RIVER FISHERIES IN DEMOCRATIC REPUBLIC OF CONGO (DRC). FISHING IN THIS…	108						2022-08-10	REMOTE RURAL AREAS; INCOME POVERTY; SMALL-SCALE FISHERIES; LIVELIHOOD ANALYSIS; HOUSEHOLD CASH ECONOMY; SUB-SAHARA AFRICA	10.1016/j.foodpol.2008.07.001	ARTICLE			118		EUROPEAN UNION [UE-9 ACP ZR 4/1]; NATIONAL OFFICE OF THE WORLD WIDE FUND FOR NATURE IN DRC; US AGENCY FOR INTERNATIONAL DEVELOPMENT (USAID) THROUGH THE OFFICE OF THE CENTRAL AFRICAN REGIONAL PROGRAM FOR THE ENVIRONMENT (CARPE); WORLDFISH CENTER	COMMENTS BY NEIL ANDREW ARE GRATEFULLY ACKNOWLEDGED. THIS STUDY WAS SUPPORTED BY THE EUROPEAN UNION UNDER ITS PROGRAMME "RENFORCEMENT DES CAPACITES DE GESTION DE I'ICCN ET APPUI A LA REHABILITATION D'AIRES PROTEGEES EN RDC" (UE-9 ACP ZR 4/1), THE NATIONAL OFFICE OF THE WORLD WIDE FUND FOR NATURE IN DRC, THE US AGENCY FOR INTERNATIONAL DEVELOPMENT (USAID) THROUGH THE OFFICE OF THE CENTRAL AFRICAN …	409UR					FISHERIES; POVERTY; WORLD
FIRST AUTHOR																										ENGLAND	THE INTENSIFICATION OF AGRICULTURAL PRODUCTIVITY THROUGH TECHNOLOGICAL INNOVATION HAS OFTEN BEEN REPORTED TO INDUCE CONSIDERABLE SOCIAL AND ECONOMIC TRANSFORMATION IN THE RURAL COMMUNITIES WHERE THOSE INNOVATIONS ARE INTRODUCED. THIS PAPER INVESTIGATES THOSE CHANGES IN THE CASE OF ACADJA, A PARTICULAR TECHNIQUE FOR INTENSIFYING FISHING, WHICH HAS BEEN ADOPTED IN VARIOUS PARTS OF THE DEVELOPING WO…	1						2022-08-10	POVERTY; RURAL DEVELOPMENT; INLAND FISHERIES; ENCLOSURE OF THE COMMONS; SUB-SAHARAN AFRICA	10.1016/j.agsy.2009.06.001	ARTICLE		1873-2267	10		CHALLENGE PROGRAMME ON WATER AND FOOD	THIS RESEARCH WAS SUPPORTED BY THE PROJECT "IMPROVED FISHERIES PRODUCTIVITY AND MANAGEMENT IN TROPICAL RESERVOIRS" FUNDED BY THE CHALLENGE PROGRAMME ON WATER AND FOOD. WE ARE GRATEFUL TO DRS. D. PERNSL AND TWO ANONYMOUS REVIEWERS FOR USEFUL COMMENTS ON AN EARLIER VERSION OF THIS MANUSCRIPT. ERRORS AND OMISSIONS REMAIN OURS.	505NA					WATER PRODUCTIVITY; FOOD SECURITY
FIRST AUTHOR	SECOND AUTHOR	THIRD AUTHOR	FOURTH AUTHOR	FIFTH AUTHOR																						USA	DROUGHTS CAN HAVE SERIOUS ECOLOGICAL AND ECONOMIC CONSEQUENCES AND WILL POSE AN INCREASING CHALLENGE TO RANGELAND USERS AS THE GLOBAL CLIMATE IS CHANGING. FINDING WAYS TO REDUCE ECOLOGICAL AND ECONOMIC IMPACTS OF DROUGHT SHOULD THUS BE A MAJOR RESEARCH THRUST. RESILIENCE, DEFINED AS THE AMOUNT OF PERTURBATION A SOCIAL OR ECOLOGICAL SYSTEM CAN ABSORB WITHOUT SHIFTING TO A QUALITATIVELY DIFFERENT S…	29						2022-08-10	ADAPTIVE CAPACITY; ALTERNATIVE STABLE STATES; DESERTIFICATION; RESTORATION; THRESHOLDS	10.4102/sajs.v105i1/2.35	REVIEW			33				443EK					ALTERNATIVE STABLE STATES; GLOBAL DESERTIFICATION; CATASTROPHIC SHIFTS; POSITIVE FEEDBACKS; CLIMATE-CHANGE; REGIME SHIFTS; ECOSYSTEMS; VEGETATION; KAROO; NAMAQUALAND
FIRST AUTHOR																										USA	AFRICAN ECONOMIES ARE CLOSELY LINKED TO NATURAL RESOURCES AND RELY HEAVILY ON AGRICULTURE, LARGELY RAIN FED. AGRICULTURAL DEVELOPMENT HAS LONG BEING CONSIDERED OF SECONDARY IMPORTANCE IN AFRICAN ECONOMIC DEVELOPMENT. AS THE CURRENT FOOD CRISIS SHOWS, IT IS IMPORTANT AS THIS ARTICLE ARGUES TO RETHINK NOT ONLY AGRICULTURAL POLICIES, BUT ALSO AGRICULTURAL PRACTICES, AND PARTICULARLY THE ROLE SCIENCE…	400						2022-08-10	CLIMATE CHANGE; CLIMATE VARIABILITY; AFRICA; SUSTAINABLE DEVELOPMENT; AGRICULTURE; SCIENCE AND TECHNOLOGY; INNOVATION	10.1002/sd.411	ARTICLE			413				536TO					SUB-SAHARAN AFRICA; CIVIL-WAR; CLIMATE
FIRST AUTHOR																										CANADA	THIS ARTICLE CONSIDERS THE WAY THAT FARMERS WITHIN A NATIONAL AGRICULTURAL ADVISORY PROGRAMME IN UGANDA WERE ABLE TO EXERT INFLUENCE OVER THAT PROGRAMME'S POLICY AND PRACTICE. ALTHOUGH THE LITERATURE HAS TENDED TO FOCUS ON ENGAGEMENT WITHIN FORMAL PROGRAMME STRUCTURES AS A MAJOR MODE OF PARTICIPATION, THE ANALYSIS OF THE NAADS CASE REVEALS THAT FARMERS WERE ABLE TO EXERT AN IMPORTANT INFLUENCE OV…	145						2022-08-10	RURAL DEVELOPMENT; PARTICIPATION; PARTICIPATORY DEVELOPMENT; INFLUENCE; UGANDA; AFRICA	10.1002/pad.525	ARTICLE			154				434CO					TRANSITION; EXTENSION
FIRST AUTHOR	SECOND AUTHOR																									ARGENTINA	IN RECENT YEARS, LIQUID BIOFUELS FOR TRANSPORT HAVE BENEFITED FROM SIGNIFICANT POLITICAL SUPPORT DUE TO THEIR POTENTIAL ROLE IN CURBING CLIMATE CHANGE AND REDUCING OUR DEPENDENCE ON FOSSIL FUELS. THEY MAY ALSO PARTICIPATE TO RURAL DEVELOPMENT BY PROVIDING NEW MARKETS FOR AGRICULTURAL PRODUCTION. HOWEVER, THE GROWTH OF ENERGY CROPS HAS RAISED CONCERNS DUE TO THEIR HIGH CONSUMPTION OF CONVENTIONAL …	197						2022-08-10	AGRONOMY; BIODIESEL; ENERGY; GREENHOUSE GAS; JATROPHA; LIFE CYCLE ASSESSMENT	10.1111/j.1757-1707.2009.01014.x	ARTICLE		1757-1707	210				601CW					BIODIESEL; ETHANOL; ENERGY; PLANT; L.
FIRST AUTHOR	SECOND AUTHOR	THIRD AUTHOR																								ENGLAND	IN THIS PAPER, WE EXAMINE THE IMPACTS OF MIGRATION ON HOUSEHOLD-LEVEL FARM PRODUCTION DECISIONS, INCLUDING LABOR ALLOCATION, CROP DIVERSIFICATION, AND AGRICULTURAL AND TOTAL HOUSEHOLD INCOMES, USING HOUSEHOLD SURVEY DATA FROM ALBANIA. RESULTS INDICATE THAT INCREASED INTERNATIONAL MIGRATION LEADS TO A REDUCTION IN HOUSEHOLD LABOR ALLOCATED TO AGRICULTURAL ACTIVITIES AND CROP DIVERSITY, BUT HAS NO …	448						2022-08-10	MIGRATION; RURAL DEVELOPMENT; AGRICULTURAL PRODUCTION; ALBANIA	10.1057/ejdr.2009.12	ARTICLE		1743-9728	470				V19XU					INTERNATIONAL MIGRATION; PRODUCTIVITY; REMITTANCES; HOUSEHOLD; LABOR; UNEMPLOYMENT; ECONOMICS; AFRICA; INCOME
FIRST AUTHOR																										NETHERLANDS	ARE THE RURAL POOR EXCLUDED FROM SUPERMARKET CHANNELS IN DEVELOPING COUNTRIES? WE ANALYZED THE FARM-LEVEL IMPACT OF SUPERMARKET GROWTH ON KENYA'S HORTICULTURE SECTOR, WHICH IS DOMINATED BY SMALLHOLDERS. THE ANALYSIS REVEALS A THRESHOLD CAPITAL VECTOR FOR ENTRANCE IN THE SUPERMARKET CHANNEL, WHICH HINDERS SMALL, RAINFED FARMS. MOST OF THE GROWERS PARTICIPATING AS DIRECT SUPPLIERS TO THAT CHANNEL A…	1802						2022-08-10	KENYA; SUPERMARKETS; HORTICULTURE; FARMERS; MARKETS; RURAL DEVELOPMENT; SUPPLY CHAINS; RURAL EMPLOYMENT	10.1016/j.worlddev.2008.08.026	ARTICLE		1873-5991	1811				521MN					TECHNOLOGY ADOPTION; AFRICA; STANDARDS; DYNAMICS; QUALITY; SAFETY
FIRST AUTHOR	SECOND AUTHOR	THIRD AUTHOR	FOURTH AUTHOR																								IN MANY COUNTRIES, FARMERS ARE TURNING TO GROUNDWATER TO MAKE UP FOR SURFACE WATER SCARCITY AND TO DEAL WITH INCREASING WATER DEMAND. EVEN INSIDE LARGE-SCALE IRRIGATION SCHEMES. IN MANY SITUATIONS, THIS LEADS TO THE MINING OF GROUNDWATER RESOURCES, WHICH IN TURN THREATENS THE SUSTAINABILITY OF THE FARMS THAT DEPEND ON THIS RESOURCE. THE PURPOSE OF THIS STUDY WAS TO FIND WAYS TO PROVIDE THE NECESS…	S240						2022-08-10	GROUNDWATER; WATER MANAGEMENT; WATER BALANCE; PERCEPTION; PARTICIPATORY APPROACH	10.1002/ird.521	ARTICLE			S251				476SV					SUSTAINABLE DEVELOPMENT; RESOURCES
FIRST AUTHOR																										DENMARK	PAST EXPERIENCE SHOWS THAT INAPPROPRIATE AGRICULTURAL DEVELOPMENT IN WETLANDS CAN UNDERMINE SUSTAINABILITY AND MAY HAVE PROFOUND SOCIAL AND ECONOMIC REPERCUSSIONS FOR PEOPLE DEPENDENT ON THE RANGE OF ECOSYSTEM SERVICES PROVIDED BY THOSE WETLANDS. NONETHELESS, THERE IS ESCALATING PRESSURE TO EXPAND AGRICULTURE WITHIN WETLANDS DUE TO INCREASING POPULATION, IN CONJUNCTION WITH EFFORTS TO INCREASE FO…	99						2022-08-10	AFRICA; AGRICULTURE; DEVELOPMENT; TRADE-OFF; WETLAND; WISE-USE	10.1111/j.1477-8947.2009.01214.x	ARTICLE		1477-8947	110		NATURAL ENVIRONMENT RESEARCH COUNCIL [CEH010022] FUNDING SOURCE: RESEARCHFISH		463JE					MANAGEMENT
FIRST AUTHOR	SECOND AUTHOR																									SPAIN	THE PURPOSE OF THIS ESSAY IS TO INTRODUCE THE WORK OF THE COMMISSION ON LEGAL EMPOWERMENT OF THE POOR (CLEP) TO THE BROADER ACADEMIC COMMUNITY INTERESTED IN THE CHALLENGE OF ERADICATING RURAL POVERTY AND PROMOTING THE STRUCTURAL AND INSTITUTIONAL CHANGES WHICH UNDERPIN SUCH A CHALLENGE. WHILE RURAL DEVELOPMENT RESEARCH IN THE PAST HAS INCLUDED WORK ON SEVERAL COMPONENTS OF THE LEGAL EMPOWERMENT O…	871						2022-08-10	LEGAL EMPOWERMENT; CLEP; LAND GOVERNANCE; RURAL LIVELIHOODS	10.1080/03066150903354072	ARTICLE		1743-9361	892				522DI					TENURE REGIMES; LAND-TENURE; AFRICA; RIGHTS
FIRST AUTHOR	SECOND AUTHOR	THIRD AUTHOR	FOURTH AUTHOR	FIFTH AUTHOR																						SPAIN	THE DISCOURSE ON THE FORMATION OF A CONTINENTAL UNION GOVERNMENT AND SUBSEQUENTLY, THE UNITED STATES OF AFRICA (USA) IS THE MOST CONTEMPORARY REGIONAL AGENDA IN AFRICA. THIS IS ROOTED IN THE PAN-AFRICAN IDEA, WHICH SOUGHT TO PROMOTE THE UNITY, SOLIDARITY AND INTEGRATION OF AFRICAN STATES AS A BASIS OF FACILITATING THEIR DEVELOPMENT AND GAINING VOICE AND POWER IN THE INTERNATIONAL ARENA. HOWEVER, …	403						2022-08-10		10.1080/02589341003600213	ARTICLE			422				698PF
FIRST AUTHOR	SECOND AUTHOR																										INTERNATIONAL RESEARCH AND DEVELOPMENT EFFORTS IN AFRICA HAVE BROUGHT ECOLOGICAL AND SOCIAL CHANGE, BUT ANALYZING THE CONSEQUENCES OF THIS CHANGE AND DEVELOPING POLICY TO MANAGE IT FOR SUSTAINABLE DEVELOPMENT HAS BEEN DIFFICULT. THIS HAS BEEN LARGELY DUE TO A LACK OF CONCEPTUAL AND ANALYTICAL MODELS TO ACCESS THE INTERACTING DYNAMICS OF THE DIFFERENT COMPONENTS OF ECOSOCIAL SYSTEMS. HERE, WE EXAM…	13136						2022-08-10	BIOECONOMICS; META-TOOLS; PHYSIOLOGICALLY BASED MODELS; CATTLE TRYPANOSOMIASIS; TICK-BORNE DISEASES; MALARIA	10.1073/pnas.0813126106	ARTICLE			13141		AUSTRIAN DEVELOPMENT COOPERATION; SWISS DEVELOPMENT COOPERATION; BIOVISION FOUNDATION, SWITZERLAND	THIS WORK WAS SUPPORTED BY THE AUSTRIAN DEVELOPMENT COOPERATION, THE SWISS DEVELOPMENT COOPERATION, AND BIOVISION FOUNDATION, SWITZERLAND.	479NT					SOCIAL-ECOLOGICAL SYSTEMS; PERSPECTIVE; RESILIENCE; TSETSE; SUSTAINABILITY
FIRST AUTHOR																										USA	IN THE PAST CENTURY, ESPECIALLY THE PAST FIVE DECADES, THE GRASSLANDS OF THE WEST SONGNEN PLAIN, NORTHEAST CHINA, WERE RAPIDLY CONVERTED INTO CROPLANDS AND SALINIZED WASTELAND, AND EXPERIENCED A FRAGMENTATION PROCESS THAT IS STILL ONGOING. ALMOST NO INFORMATION IS AVAILABLE ON THE SPATIAL-TEMPORAL CHANGES OF GRASSLANDS IN THIS AREA. IN THIS STUDY, GRASSLAND COVER CHANGE, AGRICULTURAL RECLAMATION …	315						2022-08-10	GRASSLAND SHRINKAGE; FRAGMENTATION; LAND USE CHANGE; GIS; REMOTE SENSING; WEST SONGNEN PLAIN, CHINA	10.1016/j.agee.2008.10.009	ARTICLE		1873-2305	324		NATIONAL NATURAL SCIENCE FOUNDATION OF CHINA [40871187]; KNOWLEDGE INNOVATION PROGRAM OF NEIGAE, CHINESE ACADEMY OF SCIENCES [KZCX3-SW-NA3-03]	THE RESEARCH WAS SUPPORTED BY THE NATIONAL NATURAL SCIENCE FOUNDATION OF CHINA (NO. 40871187) AND THE KNOWLEDGE INNOVATION PROGRAM OF NEIGAE, CHINESE ACADEMY OF SCIENCES (NO. KZCX3-SW-NA3-03). WE THANK THE REVIEWERS AND AGEE EDITORS FOR THEIR COMMENTS THAT RESULTED IN A GREATLY IMPROVED MANUSCRIPT.	387PM					LAND-USE CHANGE; LANDSCAPE STRUCTURE; SOUTH-AFRICA; GIS; DEFORESTATION; EXPANSION; LIVESTOCK; DYNAMICS; QUALITY
FIRST AUTHOR	SECOND AUTHOR																									USA	DESPITE ACCELERATING GLOBALIZATION, MOST PEOPLE STILL EAT FOOD THAT IS GROWN LOCALLY. DEVELOPING COUNTRIES WITH WEAK PURCHASING POWER TEND TO IMPORT AS LITTLE FOOD AS POSSIBLE FROM GLOBAL MARKETS, SUFFERING CONSUMPTION DEFICITS DURING TIMES OF HIGH PRICES OR PRODUCTION DECLINES. LOCAL AGRICULTURAL PRODUCTION, THEREFORE, IS CRITICAL TO BOTH FOOD SECURITY AND ECONOMIC DEVELOPMENT AMONG THE RURAL PO…	271						2022-08-10	GLOBAL FOOD SECURITY; FOOD AVAILABILITY; AGRICULTURAL PRODUCTION; AGRICULTURAL DEVELOPMENT; CLIMATE CHANGE; DROUGHT; POPULATION GROWTH	10.1007/s12571-009-0026-y	ARTICLE		1876-4525	289		US AGENCY FOR INTERNATIONAL DEVELOPMENT FAMINE EARLY WARNING SYSTEM NETWORK; NASA PRECIPITATION MONITORING MISSION [NNX07AG26G]; NASA [NN-H-04-Z-YO-010-C]	THE AUTHORS WOULD LIKE TO SINCERELY THANK OUR ANONYMOUS REVIEWERS, AS WELL AS COLLEAGUES FROM THE USGS WHO GRACIOUSLY SUPPLIED THEIR COMMENTS. WITHOUT THEIR EFFORTS THIS PAPER WOULD BE MUCH LESS COHERENT. WE WOULD ALSO LIKE TO EXPRESS OUR GRATITUDE TO THE UN FOOD AND AGRICULTURAL ORGANIZATION AND THE PROGRAM FOR CLIMATE MODEL DIAGNOSTICS AND INTERCOMPARISON FOR PROVIDING, RESPECTIVELY, ACCESS TO …	675WE					CLIMATE
FIRST AUTHOR	SECOND AUTHOR																									ECUADOR	INCREASING TRANSFORMATION AND FRAGMENTATION OF RURAL LANDSCAPES FOR ECONOMIC REASONS IS CAUSING CONCERN TO CONSERVATIONISTS WORLDWIDE. WITH THIS TREND LIKELY TO CONTINUE, PERHAPS CONSERVATION AGENCIES AND DEVELOPMENT CORPORATIONS NEED TO CO-OPERATE AND PLAN HOUSING DEVELOPMENTS THAT ARE ENVIRONMENTALLY AND ECOLOGICALLY SUSTAINABLE AND CAN SERVE AS REFUGES FOR ENDANGERED SPECIES. IN KWAZULU-NATAL,…	371						2022-08-10	CONSERVATION; HOUSING ESTATES; ORIBI; RURAL DEVELOPMENT	10.1016/j.apgeog.2008.11.002	ARTICLE		1873-7730	376				475IT					PATTERNS; MANAGEMENT; MAMMALS
FIRST AUTHOR	SECOND AUTHOR	THIRD AUTHOR																								ITALY	THE OBJECTIVE OF THE STUDY WAS TO COMPARE THE FUNCTIONS AND MANAGEMENT SYSTEMS OF GOATS IN CHIRUMANZU DISTRICT IN ZIMBABWE AND, ALFRED NZO AND AMATOLE DISTRICTS IN THE EASTERN CAPE PROVINCE OF SOUTH AFRICA. DATA WERE COLLECTED USING PARTICIPATORY RURAL APPRAISAL TECHNIQUES AND DIRECT OBSERVATIONS. IN ADDITION, STRUCTURED QUESTIONNAIRES FROM 344 HOUSEHOLDS AS FOLLOWS; 69 FROM ALFRED NZO DISTRICT, …	1381						2022-08-10	CEREMONIES; COAT COLOUR; HOUSEHOLD CONSUMPTION; OWNERSHIP PATTERNS	10.1007/s11250-009-9326-7	ARTICLE		1573-7438	1391				499MW					REPRODUCTIVE-PERFORMANCE
FIRST AUTHOR	SECOND AUTHOR	THIRD AUTHOR	FOURTH AUTHOR	FIFTH AUTHOR	SIXTH AUTHOR																					ENGLAND	THE MOPANE WORM, WHICH IS THE CATERPILLAR FORM OF THE SATURNID MOTH IMBRASIA BELINA WESTWOOD, IS - LIKE OTHER EDIBLE INSECTS AND CATERPILLARS - A VITAL SOURCE OF PROTEIN IN SOUTHERN AFRICAN COUNTRIES. THE WORMS LIVE AND GRAZE ON MOPANE TREES, WHICH HAVE ALTERNATIVE USES. WITH INCREASING COMMERCIALIZATION OF THE WORM, ITS MANAGEMENT, WHICH WAS HITHERTO ORGANIZED AS A COMMON PROPERTY RESOURCE, HAS …	587						2022-08-10		10.1017/S1355770X0900518X	ARTICLE			600				496QB					EDIBLE INSECTS; WOODLANDS; ZIMBABWE
FIRST AUTHOR																										URUGUAY	AFRICAN COUNTRIES ALONG WITH THE CO-FOUNDERS OF THE NEW PARTNERSHIP FOR AFRICA'S DEVELOPMENT (NEPAD) MUST USE BIOTECHNOLOGY AS A VALUABLE TOOL FOR SOCIO-ECONOMIC AND SUSTAINABLE DEVELOPMENT. NATIONAL, REGIONAL AND INTERNATIONAL CONSULTATIONS AND DEBATES ENSURE TIMELY ATTENTION OF PEER-REVIEWED GUIDELINES CONCERNING SIGNIFICANT ISSUES LIKE BIO-RISKS, BIO-SAFETY, AND BIO-SECURITY THAT IMPINGE ON DA…	2397						2022-08-10	BIO-FUELS; ECONOMIC DEVELOPMENT; BIOTECHNOLOGY; SOUTH AFRICA; AFRICA		ARTICLE			2408				481SB
FIRST AUTHOR	SECOND AUTHOR	THIRD AUTHOR	FOURTH AUTHOR																							CHINA		177						2022-08-10			BOOK REVIEW			180				540JT
FIRST AUTHOR																										SPAIN		465						2022-08-10	LAND REFORM; RURAL DEVELOPMENT; TENURE RIGHTS; LAND RESTITUTION; LAND REDISTRIBUTION; LABOUR TENANTS; APARTHEID; RURAL SOUTH AFRICA; COMMUNAL LAND RIGHTS ACT; HOMELANDS	10.1080/00020180903381305	REVIEW			478				545SP
FIRST AUTHOR	SECOND AUTHOR	THIRD AUTHOR																								COLOMBIA	LATIN AMERICA HAS VERY GOOD CONDITIONS FOR MICROFINANCE; THE MACROECONOMIC GROWTH WHICH LATIN AMERICA HAD SHOWN IN THE RECENT YEARS CREATED FAVOURABLE CONDITIONS FOR THE MICROFINANCE INSTITUTIONS' FAVORABLE CONDITIONS AND ITS DEVELOPMENT. PROFITABILITY OF THE MICROFINANCE SECTOR PRESENTS AN ATTRACTIVE MARKET FOR THE FINANCIAL INSTITUTIONS WHICH ALREADY HAVE A HAVE STRONG POSITION IN THE MARKET. T…	583						2022-08-10	LATIN AMERICA; MEXICO; ECONOMIC DECELERATION; RECESSION; CRISIS; POVERTY; MICROFINANCE INSTITUTIONS	10.17221/49/2010-AGRICECON	ARTICLE		1805-9295	590		MINISTRY OF EDUCATION, YOUTH AND SPORTS OF THE CZECH REPUBLIC [51130/1181/51/1808]	SUPPORTED BY THE MINISTRY OF EDUCATION, YOUTH AND SPORTS OF THE CZECH REPUBLIC (PROJECT NO. 51130/1181/51/1808 - DEVELOPMENT AND INNOVATIONS OF THE STUDY FIELDS).	699WT
FIRST AUTHOR																										BRAZIL	THIS WORK ATTEMPTS A THEORETICAL APPROXIMATION TO COLLECTIVE ACTION AND SOCIAL MOVEMENTS, SO AS TO APPROACH THE FARMERS' MOVEMENTS FOR THE DEFENSE OF THEIR TERRITORIES AND RURAL DEVELOPMENT. IN A BRIEF REVIEW OF THE CONCEPTS OF COLLECTIVE ACTION AND SOCIAL MOVEMENTS, THE CENTRAL POSTULATES OF THE THEORY OF THE NEW SOCIAL MOVEMENTS (NSM) ARE REVISED, UNDERSCORING ITS ORIGIN, DEFINITIONS OF FORM AN…	704						2022-08-10			ARTICLE			708				651GL
FIRST AUTHOR																										CHILE	COMMUNITY FORESTRY IS SEEN AS A PROMISING OPTION TO IMPROVE THE OFTEN-PRECARIOUS SITUATION OF RURAL FAMILIES WHILE AT THE SAME TIME CONTRIBUTING TO CONSERVE FORESTS. NATIONAL AND INTERNATIONAL ORGANIZATIONS ARE PROMOTING COMMUNITY FORESTRY, AIMING FOR A CLEAR SET OF FEATURES THAT INCLUDE: LEGAL FOREST USE, REDUCED IMPACT HARVESTING, COMMERCIALIZATION IN NON-LOCAL MARKETS, AND TECHNICAL TRAINING S…	53						2022-08-10	FOREST COMMUNITIES; FOREST CONSERVATION; SMALL PRODUCERS; RURAL DEVELOPMENT; LATIN AMERICA		ARTICLE			66				600KA					CERTIFICATION; ENTERPRISES; MEXICO
FIRST AUTHOR	SECOND AUTHOR	THIRD AUTHOR	FOURTH AUTHOR	FIFTH AUTHOR																						COSTA RICA	THIS PAPER ASKS HOW INVESTMENT IN LARGE-SCALE SUGAR CANE PRODUCTION HAS CONTRIBUTED, AND WILL CONTRIBUTE, TO RURAL DEVELOPMENT IN SOUTHERN AFRICA. TAKING A CASE STUDY OF THE SOUTH AFRICAN COMPANY ILLOVO IN ZAMBIA, THE ARGUMENT IS MADE THAT THE POTENTIAL FOR GREATER TAX REVENUE, DOMESTIC COMPETITION, ACCESS TO RESOURCES AND WEALTH DISTRIBUTION FROM SUGAR/ETHANOL PRODUCTION HAVE ALL BEEN PERVERTED …	917						2022-08-10	SUGAR; ETHANOL; AGRO-EXPORTS; RURAL DEVELOPMENT; ZAMBIA	10.1080/03066150.2010.512464	ARTICLE		1743-9361	938		ESRC [ES/H022945/1] FUNDING SOURCE: UKRI; ECONOMIC AND SOCIAL RESEARCH COUNCIL [ES/H022945/1] FUNDING SOURCE: RESEARCHFISH		653YG					CLIMATE-CHANGE; BIOFUELS
FIRST AUTHOR	SECOND AUTHOR																									ARGENTINA	VARIOUS PROGRAMMES AND STRATEGIES IN SOUTH AFRICA AIM TO REDUCE POVERTY. THE INTEGRATED SUSTAINABLE RURAL DEVELOPMENT PROGRAMME (ISRDP) IS A SUSTAINED CAMPAIGN AGAINST RURAL POVERTY AND UNDERDEVELOPMENT, IMPLEMENTED IN 13 NODES SELECTED ON ACCOUNT OF THEIR POVERTY, LACK OF INFRASTRUCTURE AND CAPACITY, AND PROVINCIAL REPRESENTIVITY. USING A HIERARCHY OF DEVELOPMENT REGIONS, DATA FROM THE 2001 CENS…	429						2022-08-10	DEVELOPMENT REGIONS; SOCIO-ECONOMIC DEVELOPMENT; RURAL NODES; INTEGRATED SUSTAINABLE RURAL DEVELOPMENT PROGRAMME	10.1080/0376835X.2010.498953	ARTICLE		1470-3637	445				646UG
FIRST AUTHOR																										ENGLAND	CLIMATE CHANGE PRESENTS A MAJOR THREAT TO THE PROSPECTS FOR SUSTAINED ECONOMIC DEVELOPMENT IN AFRICA. IN SPITE OF THIS, CLIMATE CHANGE CONCERNS DO NOT FEATURE PROMINENTLY IN THE IMPLEMENTATION OF NATIONAL AND REGIONAL DEVELOPMENT PROGRAMMES. THE PRESENT PAPER IDENTIFIES THE LIKELY TRADE-OFFS AND SYNERGIES THAT MAY EMERGE FROM AN INTEGRATED 'DEVELOPMENT-CLIMATE' APPROACH TO POLICY MAKING. ALSO, TH…	41						2022-08-10	CLIMATE CHANGE; DEVELOPMENT PLANNING; MAINSTREAMING; SYNERGIES; TRADE-OFFS; ADAPTATION; MITIGATION	10.1007/s11027-009-9203-8	ARTICLE		1573-1596	52				659GH
FIRST AUTHOR	SECOND AUTHOR	THIRD AUTHOR	FOURTH AUTHOR																							ENGLAND	DURING BOTSWANA'S FOUR DECADES OF HIGH LEVELS OF GROWTH THE AGRICULTURAL SECTOR HAS LAGGED BEHIND, WITH SMALLHOLDER PRODUCTIVITY BEING ESPECIALLY POOR. THIS PAPER APPLIES AN EQUITY PERSPECTIVE: ITS MAIN CLAIM IS THAT ONE IMPORTANT EXPLANATION FOR THE CURRENT LACK OF AGRICULTURAL DEVELOPMENT IS THE UNEQUAL DISTRIBUTION OF AGRICULTURAL RESOURCES. IT TAKES INTO ACCOUNT BOTH THE NATIONAL INSTITUTIONA…	413						2022-08-10	AGRICULTURAL DEVELOPMENT; EQUITY; WATER; BOTSWANA	10.1080/0376835X.2010.498951	ARTICLE		1470-3637	427				646UG					SUB-SAHARAN AFRICA; LAND RIGHTS; PRODUCTIVITY; INVESTMENT; EFFICIENCY; CATTLE; POLICY
FIRST AUTHOR	SECOND AUTHOR	THIRD AUTHOR																								MEXICO	THIS ARTICLE ADDRESSES THE PSYCHOLOGICAL FOUNDATIONS OF PARTICIPATORY AND EFFECTIVE COMMUNITY DEVELOPMENT PROJECTS IN RURAL COMMUNITIES IN AFRICA AIMING AT POVERTY ALLEVIATION. PSYCHOLOGICAL IMPLICATIONS OF SUCH PROJECTS INCLUDE IMPROVED COLLECTIVE SELF-ESTEEM OF INDIVIDUALS AND GROUPS IN THOSE COMMUNITIES. POSITIVE COMMUNITY PROJECTS ALSO ENHANCE AGENTIC BEHAVIOUR IN COMMUNITIES WHICH ARE ENABLE…	209						2022-08-10	COMMUNITY ORGANIZING; COMMUNITY DEVELOPMENT PROJECTS; POVERTY; RURAL DEVELOPMENT	10.1080/14330237.2010.10820366	ARTICLE		1815-5626	210				640UC
FIRST AUTHOR																										CANADA	THE ALDEIA NOVA PROJECT IN ANGOLA IS AIMED AT DEMOBILISING EX-COMBATANTS TO RURAL AREAS AND SETTLING THEM IN MODERN AGRICULTURAL COMMUNITIES. THE FIRST SETTLERS ARRIVED IN THE WAKU-KUNGU VALLEY IN 2005 AND NOW 600 FAMILIES ARE USING MODERN AGRICULTURAL TECHNOLOGY TO PRODUCE MILK, EGGS AND VEGETABLES, WHICH ARE MARKETED IN THE URBAN CENTRES. THE PROJECT HAS ENHANCED THE FAMILIES' LIVELIHOODS AND P…	381						2022-08-10	SMALLHOLDER AGRICULTURE; RURAL DEVELOPMENT; FOOD SECURITY; TECHNOLOGY ADOPTION; DEMOBILISATION; ANGOLA	10.1080/0376835X.2010.498947	ARTICLE			395				646UG					RURAL-DEVELOPMENT; PROGRAMS; AFRICA
FIRST AUTHOR																										USA	THE TRANSNATIONAL AGRARIAN MOVEMENTS (TAMS) WHICH HAVE EMERGED IN RECENT DECADES HAVE BEEN ACTIVELY ENGAGED IN THE POLITICS AND POLICIES OF INTERNATIONAL (RURAL) DEVELOPMENT. INTERGOVERNMENTAL AND NON-GOVERNMENTAL DEVELOPMENT AGENCIES HAVE WELCOMED AND SUPPORTED TAMS IN THE CONTEXT OF PROMOTING INTERNATIONAL 'PARTNERSHIPS FOR DEVELOPMENT'. THE ANALYSIS IN THIS ARTICLE REVOLVES AROUND THE POLITICS…	771						2022-08-10		10.1111/j.1467-7660.2010.01661.x	ARTICLE		1467-7660	803				656WW					SOCIAL-MOVEMENTS; CIVIL-SOCIETY; LA; CAMPESINA; CHALLENGES; POVERTY; AMERICA; AFRICA; INDIA
FIRST AUTHOR	SECOND AUTHOR																									COLOMBIA	PARTICIPATORY APPROACHES ARE AN INCREASINGLY PROMINENT TECHNIQUE FOR DESIGNING AGRICULTURAL STRATEGIES IN SUB-SAHARAN AFRICA. HOWEVER, THEY ARE FREQUENTLY CRITICISED FOR EITHER NOT INVOLVING ENOUGH STAKEHOLDERS OR LIMITING THE SCOPE OF THEIR PARTICIPATION. THIS ARTICLE CONCLUDES FROM A STUDY OF THE SITUATION IN WEST AFRICA THAT A LACK OF BROAD-BASED PARTICIPATION IN THESE STRATEGIES IS NOT A MAJO…	97						2022-08-10	AGRICULTURAL AND RURAL DEVELOPMENT STRATEGIES; POLICY PROCESSES; WEST AFRICA; PARTICIPATION; REPRESENTATIVE DEMOCRACY	10.1111/j.1467-7679.2010.00476.x	ARTICLE			115				530EI
FIRST AUTHOR	SECOND AUTHOR	THIRD AUTHOR	FOURTH AUTHOR	FIFTH AUTHOR																						ECUADOR	ALTHOUGH WATER RESOURCES MANAGERS SPEAK OF A WATER CRISIS IN AFRICA, THE MANAGEMENT OF GROUND WATER HAS TO DATE NOT FEATURED STRONGLY IN NATIONAL AND REGIONAL AFRICAN WATER AGENDAS. EXAMINATION OF THE PHYSICAL ENVIRONMENT OF THE CONTINENT AND, IN PARTICULAR, THE WATER RESOURCES IN RELATION TO THE SOCIOECONOMIC LANDSCAPE AND REGIONAL DEVELOPMENT CHALLENGES MAKES IT CLEAR THAT WIDELY OCCURRING, ALB…	229						2022-08-10		10.1111/j.1745-6584.2009.00557.x	ARTICLE		1745-6584	238		EMMANUEL NAAH AND ALEX MAKARIGAKIS (BOTH OF UNESCO-IHP); SALIF DIOP (UNEP-DEWA)	THE PROMOTION AND SUPPORT BY EMMANUEL NAAH AND ALEX MAKARIGAKIS (BOTH OF UNESCO-IHP) AND SALIF DIOP (UNEP-DEWA) FOR GROUND WATER IN AFRICA ARE GREATLY ACKNOWLEDGED.	560YK					AQUIFERS
FIRST AUTHOR	SECOND AUTHOR	THIRD AUTHOR																								COLOMBIA	IN AFRICA AS ELSEWHERE, THE MODEL OF THE "ENTREPRENEURIAL UNIVERSITY" IMPOSES A NEW "THIRD" MISSION ON UNIVERSITIES, I.E. THE RESPONSIBILITY OF MAKING A SIGNIFICANT CONTRIBUTION TO THE ECONOMIC DEVELOPMENT OF THEIR REGION AND NATION. THIS CONTRIBUTION DISCUSSES THE SITUATION OF A SMALL NEW UNIVERSITY IN A PERIPHERAL RURAL REGION OF A PERIPHERAL COUNTRY - CAMEROON - AND ANALYSES THE VARIOUS DIMENS…	133						2022-08-10			ARTICLE			154				813NJ					GOVERNANCE; INNOVATION; POLICY
FIRST AUTHOR	SECOND AUTHOR	THIRD AUTHOR	FOURTH AUTHOR	FIFTH AUTHOR	SIXTH AUTHOR	SEVENTH AUTHOR																				GERMANY	THIS TWO-PART ARTICLE SURVEYS THE ORIGIN, DEVELOPMENT AND CURRENT MEANING OF THE 'AGRARIAN QUESTION'. PART ONE OF THE SURVEY EXPLORED THE HISTORY OF THE AGRARIAN QUESTION, ELABORATING ITS ORIGIN IN THE WORK OF MARX, ENGELS, KAUTSKY, AND LENIN, AND ITS DEVELOPMENT IN THE WORK OF PREOBRAZHENSKY, DOBB, BRENNER, AND OTHERS. PART TWO OF THE SURVEY IDENTIFIES SEVEN CURRENT VARIANTS OF THE AGRARIAN QUES…	255						2022-08-10	AGRARIAN QUESTION; AGRARIAN CHANGE; RURAL DEVELOPMENT; RURAL TRANSFORMATION; PEASANT STUDIES; GLOBALISATION	10.1080/03066151003594906	ARTICLE		1743-9361	284				595BX					SOUTH; AGRICULTURE; CAPITALISM; PERSPECTIVE; TRANSITION; FEUDALISM; ECONOMY; AFRICA
FIRST AUTHOR	SECOND AUTHOR																									CHINA	WIDESPREAD RURAL POVERTY IN AFRICA AND THE SUCCESS OF ASIA'S GREEN REVOLUTION SUGGEST THAT AGRICULTURE IS A KEY SECTOR FOR AFRICAN DEVELOPMENT. HOWEVER, IN RESPONSE TO RECENT SKEPTICISM, THIS PAPER EXAMINES WHETHER THE CONVENTIONAL WISDOM ABOUT AGRICULTURE'S CONTRIBUTION TO THE DEVELOPMENT PROCESS CAN STILL BE APPLIED TO AFRICA TODAY. WE FIRST OUTLINE THE DEBATE BETWEEN THE PROPONENTS OF AGRICULT…	1375						2022-08-10	AGRICULTURE; RURAL DEVELOPMENT; POVERTY; AFRICA	10.1016/j.worlddev.2009.06.011	ARTICLE			1383				670EC					SUB-SAHARAN AFRICA; GROWTH; POOR; CONSTRAINTS; LINKAGES; ASIA; EAST
FIRST AUTHOR	SECOND AUTHOR																									BRAZIL	GENETICALLY MODIFIED (GM, TRANSGENIC) CROPS ARE OFTEN INVOKED IN DEBATES ABOUT POVERTY, HUNGER, AND AGRICULTURAL DEVELOPMENT. THE FRAMING OF GM CROPS AS A 'PRO-POOR' AND ENVIRONMENTALLY SUSTAINABLE TECHNOLOGY WAS PARTLY A CREATION OF THE BIOTECHNOLOGY INDUSTRY, BUT CANNOT BE EXPLAINED AS MERELY A CYNICAL EXERCISE IN PUBLIC RELATIONS. STORYLINES ABOUT POVERTY ALLEVIATION AND SUSTAINABLE DEVELOPMEN…	67						2022-08-10	MONSANTO; GM CROPS; BIOTECHNOLOGY; AGRICULTURE; NARRATIVE	10.1080/03066150903498754	ARTICLE		1743-9361	90		ESRC [ES/D004594/1] FUNDING SOURCE: UKRI		547GA					SUSTAINABLE AGRICULTURE; CONSERVATION TILLAGE; MONSANTO; BIOTECHNOLOGY; POLITICS; SCIENCE; SENSEMAKING; REVOLUTION; STRATEGY; AFRICA
FIRST AUTHOR	SECOND AUTHOR																									CANADA	THE EVIDENT CORRELATION OF CLIMATE IMPACTS AND POVERTY POSES A PARTICULAR CHALLENGE FOR THE SOUTHERN AFRICAN REGION: CLIMATICALLY, THE REGION IS WARMING UP FASTER THAN THE REST OF THE WORLD, AND SOCIO-ECONOMICALLY IT IS ONE OF THE WORLD'S POOREST AND MOST VULNERABLE REGIONS. WITH ITS LAND AND WATER RESOURCES ALREADY UNDER STRESS, THE DOUBLE BIND OF CLIMATIC CHANGE AND STRUCTURAL POVERTY WILL CREA…	83						2022-08-10	ADAPTATION; BOUNDARIES; CLIMATE CHANGE; SOUTHERN AFRICA; SUSTAINABLE DEVELOPMENT; VULNERABILITY	10.3763/cdev.2010.0040	EDITORIAL MATERIAL		1756-5537	93				758QW
FIRST AUTHOR	SECOND AUTHOR	THIRD AUTHOR																								CZECH REPUBLIC	WETLAND ECOSYSTEMS PROVIDE A WIDE RANGE OF SERVICES SUPPORTING THE LIVELIHOOD OF MANY RURAL COMMUNITIES IN SOUTHERN AFRICA. THIS STUDY ANALYSES FACTORS INFLUENCING RURAL HOUSEHOLD LABOUR ALLOCATION AND SUPPLY DECISIONS FOR COMPETING LIVELIHOOD ACTIVITIES, INCLUDING WETLAND ACTIVITIES. THE ANALYSES EMPLOY THE AGRICULTURAL HOUSEHOLD FRAMEWORK, WHICH TAKES INTO ACCOUNT THAT RURAL HOUSEHOLDS ARE BOTH…	195						2022-08-10	AGRICULTURAL HOUSEHOLD MODEL; WETLANDS; LABOUR ALLOCATION; SOUTHERN AFRICA	10.1080/03031853.2010.491289	ARTICLE			216		CHALLENGE PROGRAM; START	THIS RESEARCH PAPER WAS CARRIED OUT AS PART OF THE CHALLENGE PROGRAM PROJECT (CP30) ENTITLED: WETLANDS-BASED LIVELIHOODS IN THE LIMPOPO BASIN: BALANCING SOCIAL WELFARE AND ENVIRONMENTAL SECURITY. THE FINANCIAL SUPPORT FROM THE CHALLENGE PROGRAM IS GRATEFULLY ACKNOWLEDGED. ADDITIONAL RESEARCH FUNDING WAS OBTAINED FROM START UNDER ITS AFRICAN DOCTORAL FELLOWSHIP PROGRAM.	630LV					NONFARM INCOME; FARM; CONSUMPTION; DEPENDENCE; POVERTY; WELFARE; MALAWI; INDIA; MODEL
FIRST AUTHOR																										CUBA	DRIVEN BY POPULATION PRESSURES ON NATURAL RESOURCES, PERI-URBAN PASTORALISTS IN THE FAR NORTH PROVINCE OF CAMEROON HAVE RECENTLY INTENSIFIED LIVESTOCK PRODUCTION IN THEIR TRADITIONAL PASTORAL SYSTEM BY FEEDING THEIR CATTLE COTTONSEED CAKES AND OTHER AGRICULTURAL BYPRODUCTS TO COPE WITH THE DISAPPEARANCE OF RANGELANDS TYPICALLY AVAILABLE THROUGH THE DRY SEASON. ALTHOUGH THE CROP-LIVESTOCK INTERACT…	119						2022-08-10	AGRICULTURAL INTENSIFICATION; MIXED-FARMING; PASTORAL SYSTEMS; PRACTICE THEORY; WEST AFRICA	10.1007/s10460-009-9203-z	ARTICLE			128		NATIONAL SCIENCE FOUNDATION [BCS-9910557]; WENNER-GREN FOUNDATION [6661]; INTERNATIONAL STUDIES AND OVERSEAS; ANTHROPOLOGY DEPARTMENT AT UCLA; JAMES S. COLEMAN AFRICAN STUDIES CENTER	THE NATIONAL SCIENCE FOUNDATION (BCS-9910557), THE WENNER-GREN FOUNDATION (GR. 6661), THE INTERNATIONAL STUDIES AND OVERSEAS PROGRAM (UCLA), THE ANTHROPOLOGY DEPARTMENT AT UCLA, AND THE JAMES S. COLEMAN AFRICAN STUDIES CENTER (UCLA) HAVE SUPPORTED THIS RESEARCH. I THANK THE UNIVERSITY OF NGAOUNDERE, CAMEROON FOR GRANTING RESEARCH PERMISSION AND RESEARCH AFFILIATION DURING MY STUDY IN 2000-2001. I…	594MD					DYNAMICS; SAVANNA
FIRST AUTHOR	SECOND AUTHOR	THIRD AUTHOR																								COLOMBIA	OVER THE PAST DECADE, POLICYMAKERS HAVE BEEN SEARCHING FOR AN APPROPRIATE BLEND OF PUBLIC AND PRIVATE SECTOR ROLES TO ACCELERATE THE INTENSIFICATION OF FOOD STAPLE PRODUCTION, SMALLHOLDER COMMERCIALIZATION, AND SUSTAINABLE MARKET DEVELOPMENT IN SUB-SAHARAN AFRICA. IN ETHIOPIA, STEPS TAKEN TO LIBERALIZE MARKETS IN THE 1990S AND PROMOTE FERTILIZER AND SEED PACKAGES HAVE YET TO GENERATE PAYOFFS IN T…	185						2022-08-10	AGRICULTURAL DEVELOPMENT; AGRICULTURAL EXTENSION; FERTILIZER; SEED MARKETS; SUB-SAHARAN AFRICA; ETHIOPIA	10.1016/j.foodpol.2009.12.002	ARTICLE		1873-5657	194				604UP					MARKET LIBERALIZATION; FERTILIZER USE; FOOD; EXPERIENCE; FARMERS; EASTERN; AFRICA; KENYA; TRADE
FIRST AUTHOR																										GERMANY	THE ARTICLE REFLECTS UPON A COLLABORATIVE APPROACH TO ENVIRONMENTAL GOVERNANCE UNDERTAKEN BY KENYA, UGANDA AND TANZANIA UNDER THE AUSPICES OF A UNITED NATIONS ENVIRONMENT PROGRAMME-ADMINISTERED PROJECT-THE PARTNERSHIP FOR DEVELOPMENT OF ENVIRONMENTAL LAW IN AFRICA. ON THE BASIS OF PRACTICAL LESSONS HIGHLIGHTED THROUGH FIELDWORK CONDUCTED BETWEEN 2005 AND 2007, AN EXPLORATION IS MADE OF THE RELATI…	27						2022-08-10	PADELIA; REGULATION; INSTITUTIONAL AND REGULATORY DESIGN; GOVERNANCE; EAST AFRICA	10.1093/jel/eqp031	ARTICLE		1464-374X	57				708CK					PATTERNS; STATE
FIRST AUTHOR	SECOND AUTHOR	THIRD AUTHOR	FOURTH AUTHOR																							SPAIN	LANDSCAPES SURROUNDING PROTECTED AREAS, WHILE STILL CONTAINING CONSIDERABLE BIODIVERSITY, HAVE RAPIDLY GROWING HUMAN POPULATIONS AND ASSOCIATED AGRICULTURAL DEVELOPMENT IN MOST OF THE DEVELOPING WORLD THAT TEND TO ISOLATE THEM, POTENTIALLY REDUCING THEIR CONSERVATION VALUE. USING FIELD STUDIES AND MULTI-TEMPORAL LANDSAT IMAGERY, WE EXAMINE A FOREST PARK, KIBALE NATIONAL PARK IN WESTERN UGANDA, IT…	122						2022-08-10	REMOTE SENSING; FRAGMENTATION; ISLANDIZATION; PARKS; AFRICA	10.1177/194008291000300202	ARTICLE			142		NATIONAL SCIENCE FOUNDATION [0352008, SBR-9521918]; COLLEGE OF LIBERAL ARTS AND SCIENCES; SCHOOL OF NATURAL RESOURCES AND ENVIRONMENT AT THE UNIVERSITY OF FLORIDA; CANADIAN RESEARCH CHAIRS PROGRAM; WILDLIFE CONSERVATION SOCIETY; NATURAL SCIENCE AND ENGINEERING RESEARCH COUNCIL OF CANADA	WE GRATEFULLY ACKNOWLEDGE SUPPORT FOR THIS RESEARCH FROM THE NATIONAL SCIENCE FOUNDATION (#0352008) AS WELL AS ADDITIONAL SUPPORT FROM THE COLLEGE OF LIBERAL ARTS AND SCIENCES AND THE SCHOOL OF NATURAL RESOURCES AND ENVIRONMENT AT THE UNIVERSITY OF FLORIDA. THE IMAGERY USED IN THIS ANALYSIS WAS PURCHASED IN PART THROUGH NSF (SBR-9521918) AS PART OF THE ONGOING RESEARCH AT THE CENTER FOR THE STUDY…	V21YE					LAND-COVER-CHANGE; PROTECTED AREAS; WESTERN HONDURAS; FOREST; UGANDA; CONSERVATION; PATTERNS; PRIMATES; BALANCE
FIRST AUTHOR	SECOND AUTHOR	THIRD AUTHOR	FOURTH AUTHOR																							FRANCE	A NECESSARY FOUNDATION FOR IMPLEMENTING INFORMATION AND COMMUNICATION TECHNOLOGY FOR DEVELOPMENT (ICT4D) PROJECTS IS AN UNDERSTANDING OF THE EXISTING STATUS OF A RURAL COMMUNITY, IN TERMS OF ITS SOCIO-ECONOMIC STATUS AND ITS READINESS TO UPTAKE INNOVATIVE DEVELOPMENT ACTIVITIES SUPPORTED BY ICT. A BASELINE STUDY OF THE MPUME RURAL COMMUNITY IN THE DWESA-CWEBE AREA OF THE WILD COAST IN EASTERN CAP…	265						2022-08-10	RURAL DEVELOPMENT; RURAL COMMUNITIES; BASELINE STUDIES; INFORMATION AND COMMUNICATION TECHNOLOGIES FOR DEVELOPMENT; ICT4D; LIVING LAB; INNOVATIVE DEVELOPMENT; RURAL INFORMATION NEEDS; EVALUATION; MOBILE PHONE SERVICES; SIYAKHULA PROJECT; MPUME; DWESA-CWEBE; WILD COAST; EASTERN CAPE PROVINCE; SOUTH AFRICA	10.1177/0266666910385374	ARTICLE			288				686HV
FIRST AUTHOR																										USA	THE EMERGENCE OF MARKETS FOR MITIGATION OF CLIMATE CHANGE PRESENTS NEW OPPORTUNITIES FOR INCREASING ECONOMIC AND ECOLOGICAL RETURNS TO RANGELANDS IN DEVELOPING COUNTRIES. IMPROVING RANGELAND MANAGEMENT IS A POTENTIALLY SIGNIFICANT SOURCE OF MITIGATION FROM SEQUESTRATION. IT IS APPEALING DUE TO THE LIKELY LINKS TO SUSTAINABLE AGRICULTURAL DEVELOPMENT AND POVERTY REDUCTION. MANY OF THE CHANGES NEED…	155						2022-08-10	CARBON SEQUESTRATION; CLIMATE CHANGE; RANGELAND MANAGEMENT	10.2111/REM-D-09-00009.1	ARTICLE		1551-5028	166		FOOD AND AGRICULTURE ORGANIZATION OF THE UNITED NATIONS; OFFICE OF AGRICULTURE, BUREAU FOR ECONOMIC GROWTH, AGRICULTURE AND TRADE, UNITED STATES AGENCY [PCE-G-00-98-00036-00]	RESEARCH WAS FUNDED IN PART BY THE FOOD AND AGRICULTURE ORGANIZATION OF THE UNITED NATIONS.; THIS PUBLICATION WAS MADE POSSIBLE THROUGH SUPPORT PROVIDED TO THE GLOBAL LIVESTOCK COLLABORATIVE RESEARCH SUPPORT PROGRAM BY THE OFFICE OF AGRICULTURE, BUREAU FOR ECONOMIC GROWTH, AGRICULTURE AND TRADE, UNITED STATES AGENCY FOR INTERNATIONAL DEVELOPMENT UNDER TERMS OF GRANT NO. PCE-G-00-98-00036-00. THE …	550FC					SOIL CARBON; ENVIRONMENTAL SERVICES; DEVELOPING-COUNTRIES; ADOPTION; POVERTY; RISK; MANAGEMENT; PAYMENTS; SENEGAL; OPTIONS
FIRST AUTHOR																										ENGLAND	CONTRARY TO CONVENTIONAL ECONOMIC THEORIES, THE RELATIONSHIP BETWEEN INCOME GROWTH AND AGRICULTURAL EMPLOYMENT IS EXTREMELY DIVERSE, EVEN AMONG REGIONS STARTING FROM SIMILAR LEVELS OF DEVELOPMENT, SUCH AS ASIA AND AFRICA. DUE TO ITS LABOR-INTENSIVE GREEN REVOLUTION AND STRONG FARM-NONFARM LINKAGES, ASIA'S DEVELOPMENT PATH IS MOSTLY CHARACTERIZED BY FAST GROWTH WITH RELATIVELY SLOW AGRICULTURAL EX…	57						2022-08-10	O13; O15; O18	10.1093/wbro/lkp028	ARTICLE		1564-6971	89				565EF					DEVELOPING-COUNTRIES; REGIONAL INEQUALITY; GREEN-REVOLUTION; ECONOMIC-GROWTH; POVERTY; CHINA; INDIA; URBANIZATION; URBAN; LABOR
FIRST AUTHOR	SECOND AUTHOR	THIRD AUTHOR	FOURTH AUTHOR	FIFTH AUTHOR																						CZECH REPUBLIC	AFRICAN COUNTRIES CONTINUE TO FACE DEEPENING FOOD CRISES THAT HAVE BEEN ACCENTUATED BY THE GLOBAL FOOD, ENERGY, AND FINANCIAL CRISES. THIS SITUATION IS PART OF A LONG-TERM STRUCTURAL PROBLEM: DECADES OF UNDER-INVESTMENTS IN AGRICULTURAL SECTOR AND POOR POLICIES OF SUPPORT FOR SMALLHOLDER FARMERS WHO FORM THE BULK OF THE FARMING POPULATION. THE INABILITY OF THESE FARMERS TO ACHIEVE A SUPPLY RESPON…	73		BEIJING, PEOPLES R CHINA	27TH CONFERENCE OF THE INTERNATIONAL-ASSOCIATION-OF-AGRICULTURAL-ECONOMISTS	AUG 16-22, 2009		2022-08-10	AFRICA; AGRICULTURAL GROWTH; GLOBAL FOOD CRISIS; DEVELOPMENT POLICY	10.1111/j.1574-0862.2010.00490.x	ARTICLE; PROCEEDINGS PAPER			82				692AU					CLIMATE-CHANGE
FIRST AUTHOR	SECOND AUTHOR																									USA	THIS PAPER PROVIDES AN EXTENDED ANALYSIS OF LIVELIHOOD DIVERSIFICATION IN RURAL TANZANIA, WITH SPECIAL EMPHASIS ON ARTISANAL AND SMALL-SCALE MINING (ASM). OVER THE PAST DECADE, THIS SECTOR OF INDUSTRY, WHICH IS LABOUR-INTENSIVE AND COMPRISES AN ARRAY OF RUDIMENTARY AND SEMI-MECHANIZED OPERATIONS, HAS BECOME AN INDISPENSABLE ECONOMIC ACTIVITY THROUGHOUT SUB-SAHARAN AFRICA, PROVIDING EMPLOYMENT TO …	141						2022-08-10	ARTISANAL AND SMALL-SCALE MINING (ASM); NON-FARM; POVERTY; TANZANIA	10.5367/000000010791745358	ARTICLE			147				634JY					SUB-SAHARAN AFRICA; STRUCTURAL ADJUSTMENT
FIRST AUTHOR	SECOND AUTHOR	THIRD AUTHOR																								ENGLAND	A LACK OF ACCESS TO ENERGY AND, IN PARTICULAR, ELECTRICITY IS A LESS OBVIOUS MANIFESTATION OF POVERTY BUT ARGUABLY ONE OF THE MOST IMPORTANT. THIS PAPER INVESTIGATES THE EXTENT TO WHICH ELECTRICITY ACCESS CAN BE INVESTIGATED USING NIGHT-TIME LIGHT SATELLITE DATA AND SPATIALLY EXPLICIT POPULATION DATASETS TO COMPARE ELECTRICITY ACCESS BETWEEN 1990 AND 2000. WE PRESENT HERE THE FIRST SATELLITE DERI…	5661						2022-08-10	ELECTRICITY ACCESS; RURAL DEVELOPMENT; NIGHT-TIME LIGHT REMOTE SENSING	10.1016/j.enpol.2010.05.014	ARTICLE			5670				655HO					INDIA
FIRST AUTHOR	SECOND AUTHOR	THIRD AUTHOR	FOURTH AUTHOR	FIFTH AUTHOR	SIXTH AUTHOR																					ITALY	ANTHROPOLOGISTS ARE INCREASINGLY INTERESTED IN THE RECEPTION AND ADAPTATION OF INFORMATION AND COMMUNICATIONS TECHNOLOGIES (ICTS) AT THE LOCAL LEVEL, ESPECIALLY WHEN THESE ARE INTENDED OR ADAPTED FOR SOCIAL CHANGE IN THE KINDS OF SOCIETIES AND COMMUNITIES ANTHROPOLOGISTS STUDY. THE PROCESS HAS BEEN INCREASINGLY DRIVEN BY THE SPREAD OF LANDLINE TELEPHONES, RADIO, TELEVISION, PERSONAL COMPUTERS, TH…	19						2022-08-10	ICTS; ICT4D; THE DIGITAL DIVIDE; COMPUTER EDUCATION; INTERNET; CELLULAR PHONES; RURAL DEVELOPMENT; BASELINE RESEARCH; DWESA-CWEBE; EASTERN CAPE; SOUTH AFRICA		ARTICLE			32				638IY					TECHNOLOGY
FIRST AUTHOR	SECOND AUTHOR																									USA	THE GLOBAL DEMAND FOR AGRICULTURAL PRODUCTS, INCLUDING FOOD, IS RAPIDLY INCREASING DUE TO POPULATION GROWTH AND SHIFTS IN CONSUMPTION PATTERNS. THE REQUIRED INCREASE IN AGRICULTURAL PRODUCTION IS PREDOMINANTLY TO BE ACHIEVED IN COUNTRIES WITH RELATIVELY LOW AGRICULTURAL PRODUCTION LEVELS AT PRESENT. THESE ARE MAINLY DEVELOPING COUNTRIES AND COUNTRIES IN TRANSITION, THE SO-CALLED NON-ANNEX I COUNT…	89						2022-08-10	N2O; CH4; AGRICULTURAL PRODUCTION; GHG EMISSION; MITIGATION; FOOD PRODUCTION; POPULATION GROWTH	10.1016/j.envsci.2009.11.001	ARTICLE		1873-6416	96		DUTCH MINISTRY OF AGRICULTURE, NATURE AND FOOD QUALITY [B0-01-004]	THIS STUDY WAS CARRIED OUT AS PART OF THE CLIMATE CHANGE AND POLICE RESEARCH PROGRAMME (B0-01-004) OF THE DUTCH MINISTRY OF AGRICULTURE, NATURE AND FOOD QUALITY.	578WG					GREENHOUSE-GAS EMISSIONS; MITIGATION; CONSTRAINTS; STRATEGIES; POLICY
FIRST AUTHOR	SECOND AUTHOR																									USA	THE GLOBAL POLITICAL ECONOMY OF BIOFUELS EMERGING SINCE 2007 APPEARS SET TO INTENSIFY INEQUALITIES AMONG THE COUNTRIES AND RURAL PEOPLES OF THE GLOBAL SOUTH. LOOKING THROUGH A GLOBAL POLITICAL ECONOMY LENS, THIS PAPER ANALYSES THE CONSEQUENCES OF PROLIFERATING BIOFUEL ALLIANCES AMONG MULTINATIONAL CORPORATIONS, GOVERNMENTS, AND DOMESTIC PRODUCERS. SINCE MANY MAJOR BIOFUEL FEEDSTOCKS-SUCH AS SUGAR…	631						2022-08-10	BIOFUEL ALLIANCES; GLOBAL POLITICAL ECONOMY; INSTITUTIONS; STATE-SOCIETY RELATIONS; SUSTAINABILITY	10.1080/03066150.2010.512451	ARTICLE		1743-9361	660				653YG					RURAL-DEVELOPMENT; NORTH-SOUTH; PALM OIL; LAND-USE; CARBON; JATROPHA; PROPERTY; PEASANT; AFRICA; BRAZIL
FIRST AUTHOR																										GERMANY	THE ASIAN GREEN REVOLUTION TREBLED GRAIN YIELDS THROUGH AGRO-CHEMICAL INTENSIFICATION OF MONOCULTURES. ASSOCIATED ENVIRONMENTAL COSTS HAVE SUBSEQUENTLY EMERGED. A RAPIDLY CHANGING WORLD NECESSITATES SUSTAINABILITY PRINCIPLES BE DEVELOPED TO REINVENT THESE TECHNOLOGIES AND TEST THEM AT SCALE. THE NEED IS PARTICULARLY URGENT IN AFRICA, WHERE ECOSYSTEMS ARE DEGRADING AND CROP YIELDS HAVE STAGNATED. …	20840						2022-08-10	ECOSYSTEM SERVICES; NITROGEN; RURAL DEVELOPMENT; SUSTAINABLE AGRICULTURE	10.1073/pnas.1007199107	ARTICLE			20845		FULBRIGHT SCHOLARSHIP; MALAWI GOVERNMENT; THE ROCKEFELLER FOUNDATION; MCKNIGHT FOUNDATION; INTERNATIONAL CROPS RESEARCH INSTITUTE SEMI ARID TROPICS; INTERNATIONAL DEVELOPMENT RESEARCH CENTER OF CANADA	THE PREPARATION OF THIS PAPER WAS SUPPORTED BY A FULBRIGHT SCHOLARSHIP (TO S.S.S.). FUNDING FOR THE EXPERIMENTATION IN MALAWI WAS PROVIDED BY THE MALAWI GOVERNMENT, THE ROCKEFELLER FOUNDATION, THE MCKNIGHT FOUNDATION, THE INTERNATIONAL CROPS RESEARCH INSTITUTE SEMI ARID TROPICS, AND INTERNATIONAL DEVELOPMENT RESEARCH CENTER OF CANADA.	687ET					SMALLHOLDER FARMS; SOIL FERTILITY; MALAWI; MAIZE
FIRST AUTHOR	SECOND AUTHOR	THIRD AUTHOR																								SWEDEN	THE PRICE BOOM OF 2007/2008 PUT AGRICULTURAL COMMODITIES BACK ON CENTER STAGE. NEVER SINCE THE OIL PRICE SHOCK OF THE 1970S HAVE AGRICULTURAL COMMODITIES RECEIVED AS MUCH ATTENTION FROM POLITICIANS, CONSUMERS, AND FINANCIAL INVESTORS ALIKE. THIS HIGHLIGHTED ONCE AGAIN THE CRUCIAL ROLE THAT AGRICULTURAL COMMODITY PRICES PLAY FOR THE WELL-BEING OF ALL, AND IN PARTICULAR OF THE POOR. SINCE LATE 2008…	275						2022-08-10			ARTICLE			298				655OK
FIRST AUTHOR	SECOND AUTHOR																									SWITZERLAND	SUB-SAHARA AFRICA CAN OVERCOME THE SOIL FERTILITY DEPLETION THAT HAS RESULTED FROM DECADES OF NUTRIENT MINING BY SMALL-SCALE FARMERS AND THREATENS THE REGION'S FOOD SECURITY. NUTRIENT RESTORATION IS NOW TECHNICALLY FEASIBLE BECAUSE ITS MECHANISMS ARE UNDERSTOOD AND THE RURAL DEVELOPMENT COMMUNITY IS ALERTED TO THIS NEED. RAPID AND INEXPENSIVE APPROACHES OF DIAGNOSING SOIL FERTILITY LIMITATIONS AR…	183						2022-08-10		10.1016/S0065-2113(10)08004-1	REVIEW; BOOK CHAPTER		2213-6789	236				BQX39					HUMID FOREST ZONE; LAND-USE; SUSTAINABLE AGRICULTURE; TROPICAL AGROECOSYSTEMS; RESOURCE-MANAGEMENT; ECONOMIC-EVALUATION; NITROGEN-FIXATION; PHOSPHATE ROCK; WESTERN KENYA; QUALITY
FIRST AUTHOR	SECOND AUTHOR	THIRD AUTHOR																								COLOMBIA	INTEGRATED AGRICULTURAL-AQUACULTURE (IAA) SYSTEMS INVOLVING TILAPIA CULTURE HAVE BEEN PROMOTED IN YUCATAN STATE, MEXICO, AS A WAY OF PRODUCING FISH PROTEIN AND PROVIDING ADDITIONAL ECONOMIC RETURNS IN POOR RURAL AREAS. SYSTEM PRODUCTIVITY IS SUB-OPTIMAL DUE TO LACK OF MANAGEMENT SKILLS, BALANCED FEED (30% PROTEIN-CONTENT TILAPIA FEED) SHORTAGES AND DEFICIENT TECHNICAL ASSISTANCE. TO OVERCOME RESO…	98						2022-08-10	TREE SPINACH; BALANCED FEED; INPUT MANAGEMENT; PRODUCTION COST; PRODUCER INCOME	10.1016/j.agsy.2009.11.003	ARTICLE		1873-2267	104		CONSEJO NACIONAL DE CIENCIA Y TECNOLOGIA (CONACYT, MEXICO); AGENCIA ESPAFIOLA DE COOPERACION INTERNACIONAL [PCI A/8022/07]	THIS MANUSCRIPT HAS BEEN GREATLY BENEFITED FROM THE CONSTRUCTIVE CRITICISM OF THE JOURNAL EDITOR AND TWO ANONYMOUS REVIEWERS. THE AUTHORS GRATEFULLY ACKNOWLEDGE THE CONSEJO NACIONAL DE CIENCIA Y TECNOLOGIA (CONACYT, MEXICO) BY THE SCHOLARSHIP FOR THE PH.D. THESIS SUPPORT, AND THE FINANCIAL SUPPORT FROM THE AGENCIA ESPAFIOLA DE COOPERACION INTERNACIONAL UNDER GRANT PCI A/8022/07.	556TI					OREOCHROMIS-NILOTICUS L.; NILE TILAPIA; VALIDATION; DYNAMICS; FORESTS; GROWTH; YIELD; WATER; CROP
FIRST AUTHOR	SECOND AUTHOR	THIRD AUTHOR																								USA	RECENT IMPROVEMENTS IN THE CAPABILITY OF STATISTICAL OR DYNAMIC MODELS TO PREDICT CLIMATE FLUCTUATIONS SEVERAL MONTHS IN ADVANCE MAY BE AN OPPORTUNITY TO IMPROVE THE MANAGEMENT OF CLIMATIC RISK IN RAIN-FED AGRICULTURE. THE AIM OF THIS PAPER IS TO EVALUATE THE POTENTIAL BENEFITS THAT SEASONAL CLIMATE PREDICTIONS CAN BRING TO FARMERS IN WEST AFRICA. THE AUTHORS HAVE DEVELOPED AN ARCHETYPAL BIOECONO…	69						2022-08-10		10.1175/2009WCAS1022.1	ARTICLE		1948-8335	87		AMMA; EUROPEAN COMMUNITY; IRD; CIRAD	THIS WORK HAS BEEN FUNDED BY THE AMMA PROGRAM. AMMA IS MANAGED BY AN INTERNATIONAL SCIENTIFIC GROUP AND IT IS CURRENTLY FUNDED BY A LARGE NUMBER OF AGENCIES, ESPECIALLY FROM FRANCE, THE UNITED KINGDOM, THE UNITED STATES, AND AFRICA. IT HAS BEEN THE BENEFICIARY OF A MAJOR FINANCIAL CONTRIBUTION FROM THE EUROPEAN COMMUNITY'S SIXTH FRAMEWORK RESEARCH PROGRAM. DETAILED INFORMATION ON SCIENTIFIC COORD…	V22HQ					CLIMATE PREDICTION; SAHEL RAINFALL; BURKINA-FASO; PRECIPITATION; MODEL; AGRICULTURE; INSURANCE; SYSTEM; IMPACT; POLICY
FIRST AUTHOR	SECOND AUTHOR	THIRD AUTHOR	FOURTH AUTHOR																							FRANCE		211						2022-08-10		10.1017/S0022216X10000374	BOOK REVIEW			213				594HL
FIRST AUTHOR	SECOND AUTHOR	THIRD AUTHOR	FOURTH AUTHOR	FIFTH AUTHOR																						BRAZIL		777						2022-08-10		10.1111/j.1467-7679.2010.00510.x	BOOK REVIEW			779				659MR
FIRST AUTHOR	SECOND AUTHOR	THIRD AUTHOR	FOURTH AUTHOR																							ITALY	A RECENT TRANSITION IN THE FIELD OF RURAL DEVELOPMENT THEORY IS A MOVE FROM A NARROW AGRICULTURAL SECTOR APPROACH, TO ONE WHICH ADOPTS BROADER TERRITORIAL VISION. THIS PASSAGE SEEKS TO INTERPRET INTERACTIONS BETWEEN URBAN AND RURAL WORLDS IN A MORE COMPREHENSIVE MANNER. THIS RELATIVELY NEW THEORETICAL PERSPECTIVE IS OF PARTICULAR INTEREST TO ACADEMICS AND POLITICIANS IN LATIN AMERICAN COUNTRIES W…	201						2022-08-10	SECTORAL AND TERRITORIAL APPROACHES; RURAL DEVELOPMENT POLICY; NEW RURALITY; LATIN AMERICA; CHILE; CLUSTER ANALYSIS		ARTICLE		1853-8665	218				822TF
FIRST AUTHOR	SECOND AUTHOR	THIRD AUTHOR	FOURTH AUTHOR	FIFTH AUTHOR	SIXTH AUTHOR	SEVENTH AUTHOR	EIGHTH AUTHOR	NINTH AUTHOR	TENTH AUTHOR	ELEVENTH AUTHOR	TWELFTH AUTHOR	THIRTEENTH AUTHOR														FRANCE	DURING THE 1940S, THE UNITED STATES UNDERTOOK A SERIES OF AMBITIOUS PROGRAMS TO EXPLOIT RAW MATERIALS MINERAL, VEGETABLE, AND ANIMAL IN LATIN AMERICA. THESE PROGRAMS, WHICH REQUIRED THE UNITED STATES TO USE ALL ITS SCIENTIFIC, ECONOMIC, AND DIPLOMATIC WEIGHT, CONSOLIDATED THE COMMODITY-BASED IMPERIALISM THAT IT HAS EXERCISED IN THE REGION SINCE THE MIDDLE OF THE TWENTIETH CENTURY. THIS ARTICLE FO…	158						2022-08-10	LATIN AMERICAN HISTORY; AGRARIAN HISTORY; WORLD WAR II; IMPERIALISM		ARTICLE		1900-6152	181				790LD					IMPERIALISM
FIRST AUTHOR	SECOND AUTHOR																									ECUADOR	PAYMENTS FOR ENVIRONMENTAL SERVICES (PES) CAN ENCOURAGE PROJECTS THAT ENHANCE RESTORATION, PRODUCTION, AND RURAL DEVELOPMENT. WHEN PROJECTS PROMOTE DIFFERENTIATED SYSTEMS BY PAYING FARMERS FOR THE PROVISION OF SERVICES, THE APPLICATION OF PES REQUIRES EVALUATION OF THE ENVIRONMENTAL SERVICES PROVIDED BY EACH SYSTEM. WE PRESENT EVALUATIONS OF CARBON STOCKS AND BIODIVERSITY IN PURE AND MIXED NATIVE…	285						2022-08-10	ADOPTABILITY; BIODIVERSITY; BUNDLED PES; CARBON; DEGRADED LAND; LAYERING	10.1007/s13280-010-0114-4	ARTICLE		1654-7209	297		YALE UNIVERSITY SCHOOL OF FORESTRY AND ENVIRONMENTAL STUDIES	THIS PROJECT WAS FINANCED BY THE PROGRAM IN TROPICAL FORESTRY OF THE YALE UNIVERSITY SCHOOL OF FORESTRY AND ENVIRONMENTAL STUDIES. WE THANK HESTER BARRES FOR HIS GENEROUS SHARING OF DATA AND INFORMATION ON REFOREST THE TROPICS; DANIEL PIOTTO AND ALICIA CALLE FOR PROVIDING USEFUL PICTURES AND INFORMATION; AND COLLEAGUES AT CATIE (COSTA RICA), FOR PROVIDING USEFUL DOCUMENTATION.	743DW					NATIVE TREE PLANTATIONS; DESIGNING PAYMENTS; DRY TROPICS; MANAGEMENT; FORESTRY; GROWTH; PURE
FIRST AUTHOR	SECOND AUTHOR	THIRD AUTHOR																								USA	DRAMATIC REFORM OF THE HOUSING FINANCE SYSTEM IS TRANSFORMING THE WAY HOUSING IS PRODUCED AND ACQUIRED IN MEXICAN CITIES. MORE HOUSING IS NOW BUILT ON SPECULATION BY PRIVATE COMPANIES AND PURCHASED WITH MORTGAGES THAN THROUGH THE INCREMENTAL BUILDING PROCESS THAT TRADITIONALLY HOUSED MOST OF THE COUNTRY. A MAJORITY OF HOUSING FINANCE, HOWEVER, IS PROVIDED THROUGH GOVERNMENT PROVIDENT FUNDS AND, A…	672						2022-08-10	HOUSING POLICY; FINANCIAL INSTITUTIONS AND INDUSTRY; REGIONAL DEVELOPMENT; LATIN AMERICA; MEXICO	10.1177/1078087411400381	ARTICLE			695		DIRECT FOR SOCIAL, BEHAV & ECONOMIC SCIE [0851414] FUNDING SOURCE: NATIONAL SCIENCE FOUNDATION		803IA
FIRST AUTHOR	SECOND AUTHOR																									ARGENTINA	LATIN AMERICA'S LARGEST STATE FOR WIND ENERGY IS CEARA, BRAZIL, WITH 520 MW OF OPERATIONAL CAPACITY. THIS ARTICLE PRESENTS THE IMPACTS OF THIS RAPID WIND INDUSTRY GROWTH ON LOCAL RURAL DEVELOPMENT AND REGIONAL ECONOMIC DEVELOPMENT. THE ARTICLE ALSO DESCRIBES A GROWING OPPOSITION MOVEMENT AGAINST THE WIND INDUSTRY. THIS RESEARCH WAS BASED ON 129 QUALITATIVE INTERVIEWS WITH LOCAL AND REGIONAL STAKE…	344						2022-08-10	BRAZIL; LATIN AMERICA; RENEWABLE ENERGY; WIND ENERGY	10.1080/17565529.2011.628120	ARTICLE		1756-5537	360				859YX					ENERGY
FIRST AUTHOR																										USA	THIS ARTICLE ASSESSES THE INFLUENCE OF GLOBAL PRODUCTION NETWORKS (GPN) ON REGIONAL DEVELOPMENT PROCESSES THROUGH AN ANALYSIS OF BOLIVIA'S GROWING WOOD PRODUCTS INDUSTRY. WE DEVELOP A CONCEPTUALIZATION OF GPN INTEGRATION THAT HIGHLIGHTS THE AGENCIES OF LOWER-TIER SUPPLIERS AND THEN IDENTIFY FOUR DISTINCT KINDS OF PRODUCTION NETWORKS AVAILABLE TO THESE MANUFACTURING FIRMS. THE CHARACTERISTICS OF T…	61						2022-08-10	GLOBAL PRODUCTION NETWORKS; REGIONAL DEVELOPMENT; WOOD INDUSTRY; BOLIVIA	10.1093/jeg/lbp059	ARTICLE			85				696BI					FOREIGN DIRECT-INVESTMENT; DEVELOPING-COUNTRIES; TRANSNATIONAL CORPORATIONS; ECONOMIC-GEOGRAPHY; CLOTHING INDUSTRY; COMMODITY CHAINS; LATIN-AMERICA; EMBEDDEDNESS; GOVERNANCE; CERTIFICATION
FIRST AUTHOR	SECOND AUTHOR																									CANADA	DATA FROM A STUDY ON THE EUROREGION GALICIA-NORTH OF PORTUGAL SHOWS THE COOPERATIVE RELATIONSHIPS BETWEEN THE EDUCATIONAL AGENTS OF LOCAL AND REGIONAL AREAS. THE APPROACH REFERS TO THE MAIN PARTNERS OF LOCAL ADMINISTRATION IN PERFORMING THEIR EDUCATIONAL TASKS, ACCORDING TO THE GRADE OF COLLABORATION SHOWED WITHIN THE COMMUNITY. IT ALSO SUPPORTS A TYPOLOGY THAT IS PROBABLY COMMON TO A DIVERSITY O…	431						2022-08-10	EDUCATING CITY; EDUCATIONAL POLICY; MUNICIPALITIES; LOCAL GOVERNMENT; EUROREGIONS	10.1174/113564011797330243	ARTICLE			443				884TO
FIRST AUTHOR	SECOND AUTHOR																									ENGLAND	BY FOCUSSING ON HUMAN CAPITAL INVESTMENT, THE MEXICAN OPORTUNIDADES PROGRAM WILL INFLUENCE THE ECONOMIC CHOICES OF THE RURAL POOR. TO UNDERSTAND HOW BENEFICIARIES MAY ALTER THEIR BEHAVIOUR AS A RESULT OF THIS INTERVENTION, THIS PAPER USES ADMINISTRATIVE DATA TO ANALYSE THE ECONOMIC ACTIVITIES OF THE RURAL POOR. RESULTS INDICATE THAT INVESTMENTS IN EDUCATION ARE LIKELY TO SHIFT RECIPIENTS FROM AGR…	515						2022-08-10	RURAL DEVELOPMENT; LIVELIHOOD STRATEGIES; HUMAN CAPITAL; CONDITIONAL CASH TRANSFERS; MEXICO; LATIN AMERICA	10.1002/jid.1664	ARTICLE			538				763VJ					INCOME GENERATION; AFRICA; ASSETS; LABOR
FIRST AUTHOR	SECOND AUTHOR	THIRD AUTHOR																								AUSTRIA	THIS PAPER QUERIES THE COMMON ASSUMPTION THAT MARKET LINKAGES CONTRIBUTE TO THE LOSS OF AGRICULTURAL BIODIVERSITY, THEREBY THREATENING LONG-TERM FOOD SECURITY. DRAWING UPON EMPIRICAL DATA COLLECTED FROM TWO VILLAGES IN THE GUATEMALAN HIGHLANDS, IT DOCUMENTS HOW VARIOUS TYPES OF MARKET ENGAGEMENTS ARE RELATED TO THE ON-FARM CONSERVATION OF MAIZE DIVERSITY. WHILE SOME MARKET ACTIVITIES ARE ASSOCIAT…	1444						2022-08-10	AGRICULTURAL BIODIVERSITY; FOOD SECURITY; PEASANT LIVELIHOODS; RURAL DEVELOPMENT; LATIN AMERICA; GUATEMALA	10.1016/j.worlddev.2010.12.015	ARTICLE		1873-5991	1459				805IJ					MISSING MARKETS; FRAMEWORK; MEXICO; MILPA; WORK
FIRST AUTHOR	SECOND AUTHOR	THIRD AUTHOR																								JORDAN	TROPICULTURA IS A MULTIDISCIPLINARY JOURNAL WHICH AIMS MAINLY AT RELEASING RESEARCH RESULTS RELEVANT TO RURAL DEVELOPMENT IN DEVELOPING COUNTRIES AND AT IMPROVING THE INVESTIGATION CAPACITIES OF THE RESEARCHERS WHO SUBMIT MANUSCRIPTS TO ITS EDITORIAL BOARD. THE OPERATING PROCESS OF THE JOURNAL AND ITS CONSEQUENCES ON ITS OUTPUT DURING THE PERIOD 2002-2009 WERE ANALYZED BY CONSIDERING MAINLY THE F…	101						2022-08-10	RURAL DEVELOPMENT; SCIENTIFIC JOURNAL; BIBLIOMETRIC ANALYSIS		ARTICLE		1780-4507	108		BELGIAN DEVELOPMENT COOPERATION (DGD); BRUSSELS CAPITAL REGION	THIS PAPER WAS WRITTEN WITH FINANCIAL SUPPORT OF THE BELGIAN DEVELOPMENT COOPERATION (DGD) AND OF THE BRUSSELS CAPITAL REGION.	729EA					REJECTION; MANUSCRIPTS; ACCEPTANCE
FIRST AUTHOR	SECOND AUTHOR																									ENGLAND	LAND TENURE AND CARBON RIGHTS CONSTITUTE CRITICAL ISSUES TO TAKE INTO ACCOUNT IN ACHIEVING EMISSION REDUCTIONS, ENSURING TRANSPARENT BENEFIT SHARING AND DETERMINING NON-PERMANENCE (OR NON-COMPLIANCE) LIABILITIES IN THE CONTEXT OF REDD+ STRATEGIES AND PROJECTS. THIS IS SO BECAUSE TENURE SYSTEMS INFLUENCE WHO BECOMES INVOLVED IN EFFORTS TO AVOID DEFORESTATION AND IMPROVE FOREST MANAGEMENT, AND THAT…	301						2022-08-10	REDD; CARBON; FORESTS; PROPERTY RIGHTS; LATIN AMERICA	10.3390/f2010301	ARTICLE		1999-4907	342		CENTER FOR INTERNATIONAL FORESTRY RESEARCH (CIFOR); SPANISH MINISTRY OF SCIENCE AND INNOVATION [RYC-2010-07183]	AN EARLIER, EXTENDED VERSION OF THIS PAPER WAS PRESENTED AT THE WORKSHOP ON DECENTRALIZATION, FOREST GOVERNANCE AND REDD+, HELD IN OAXACA, MEXICO, 31ST AUGUST-3RD SEPTEMBER 2010. WE ACKNOWLEDGE THE SUPPORT OF OUR EMPLOYING INSTITUTIONS AND THE CENTER FOR INTERNATIONAL FORESTRY RESEARCH (CIFOR). WE WOULD LIKE TO ACKNOWLEDGE THE FINANCIAL SUPPORT OF THE SPANISH MINISTRY OF SCIENCE AND INNOVATION TH…	V28BT					ENVIRONMENTAL SERVICES; AVOIDED DEFORESTATION; PROPERTY-RIGHTS; COMMUNITY; PAYMENTS; MANAGEMENT; REGIMES; EQUITY; ACCESS; POLICY
FIRST AUTHOR																										USA	A PROPER SUSTAINABLE AGRICULTURAL TECHNOLOGY SYSTEM IS AN IMPORTANT TECHNICAL SUPPORT FOR THE PROMOTION OF SUSTAINABLE AGRICULTURAL DEVELOPMENT. INCREASING EVIDENCE, ESPECIALLY FROM ASIA, AFRICA AND LATIN AMERICA, PROVES THAT ADOPTION OF SUSTAINABLE AGRICULTURAL TECHNOLOGIES CAN BRING BOTH ENVIRONMENTAL AND ECONOMIC BENEFITS FOR FARMERS AND NATIONS. CHINA IS A LARGE AGRICULTURAL COUNTRY AND AT PR…	623						2022-08-10	SUSTAINABLE AGRICULTURAL TECHNOLOGY; TECHNOLOGY ADOPTION; FARMERS BEHAVIOR; SHANDONG CHINA		ARTICLE		1459-0263	628		NATIONAL NATURAL SCIENCE FOUNDATION OF CHINA [71073069]; MINISTRY OF EDUCATION OF CHINA [10YJC790240]; [JUSRP21138]	THIS PAPER WAS SUPPORTED BY STUDY OF THE DYNAMIC DECISION MODEL OF MULTIPLE INFORMATION SOURCES IN THE PROCESS OF BUILDING TRACEABLE FOOD SYSTEM, A PROJECT OF THE NATIONAL NATURAL SCIENCE FOUNDATION OF CHINA (PROJECT APPROVAL NO. 71073069) AND STUDY OF FARMERS PESTICIDE APPLICATION BEHAVIOR, AND PLANT AREA AND EXPORT QUALITY OF AGRICULTURAL PRODUCTS, A GENERAL PROGRAM OF HUMANITIES AND SOCIAL SCI…	771UG					DETERMINANTS; ACQUISITION; MANAGEMENT; PERCEPTION; TILLAGE; SYSTEMS
FIRST AUTHOR																										ARGENTINA	BY THE MID-TWENTIETH CENTURY THE POPULATION AND ECONOMIC RESOURCES IN MANY DEVELOPING ECONOMIES HAD BECOME CONCENTRATED IN THE CAPITAL CITY. PLANNED INDUSTRIAL CITIES BECAME AN IMPORTANT MECHANISM TO ENCOURAGE MORE BALANCED URBAN SYSTEMS AS WELL AS DEVELOPMENT IN PERIPHERALIZED REGIONS. VENEZUELA BOASTS ONE OF THE MOST IMPRESSIVE PLANNED INDUSTRIAL CITIES, CIUDAD GUAYANA, CONSTRUCTED IN 1959 IN T…	253						2022-08-10	VENEZUELA; INTERNAL MIGRATION; GROWTH POLES; SECONDARY CITIES; CIUDAD GUAYANA; REGIONAL DEVELOPMENT	10.1111/j.1467-9493.2011.00431.x	ARTICLE		1467-9493	266				804AR					LATIN-AMERICA; DEVELOPING-COUNTRIES; CITIES; GROWTH; OPPORTUNITIES; URBANIZATION; REGIONS; SOUTH
FIRST AUTHOR	SECOND AUTHOR																									FRANCE	THE 2000S WITNESSED THE RAPID EXPANSION OF BIOFUEL PLANTATIONS IN THE GLOBAL SOUTH IN THE CONTEXT OF A GROWING TREND OF CROP PLANTATION EXPANSION. THIS TREND HAS BEEN SPURRED BY POLICIES IN THE EUROPEAN UNION, UNITED STATES, BRAZIL, AND OTHER COUNTRIES FAVORING THE USE OF BIOFUELS IN THE TRANSPORT SECTOR TO ENHANCE ENERGY SECURITY AND REDUCE CARBON EMISSIONS, AS WELL AS BY THE DESIRE OF GOVERNMEN…							2022-08-10	BIOFUELS; DEVELOPING COUNTRIES; ENVIRONMENTAL IMPACTS; GLOBAL SOUTH; SOCIAL IMPACTS	10.5751/ES-04516-160429	ARTICLE					EUROPEAN UNION	THIS PAPER WAS PRODUCED WITH THE FINANCIAL ASSISTANCE OF THE EUROPEAN UNION UNDER A PROJECT ENTITLED, BIOENERGY, SUSTAINABILITY, AND TRADE-OFFS: CAN WE AVOID DEFORESTATION WHILE PROMOTING BIOENERGY? THE PROJECT'S OBJECTIVE IS TO CONTRIBUTE TO SUSTAINABLE BIOENERGY DEVELOPMENT THAT BENEFITS LOCAL PEOPLE IN DEVELOPING COUNTRIES, MINIMIZES NEGATIVE IMPACTS ON LOCAL ENVIRONMENTS AND RURAL LIVELIHOODS…	872WS					RURAL-DEVELOPMENT; DEFORESTATION; INVESTMENTS; EMISSIONS; OIL
FIRST AUTHOR	SECOND AUTHOR	THIRD AUTHOR	FOURTH AUTHOR																							NORWAY	THE ANALYSIS OF EXIT OPTIONS OUT OF ARTISANAL MINING PROVIDES A USEFUL ENTRY POINT FOR DISCUSSING RECENT EFFORTS MADE IN MANY AFRICAN COUNTRIES' POVERTY ALLEVIATION STRATEGIES TO PROMOTE SMALLHOLDER FARMING. THIS ARTICLE CRITICALLY ANALYSES EXIT OPTIONS AND THEIR APPLICABILITY TO WIDER RURAL DEVELOPMENT POLICY AND PLANNING IN THE CONTEXT OF THE DEMOCRATIC REPUBLIC OF CONGO. ALTHOUGH SMALLHOLDER R…	1115						2022-08-10	ARTISANAL AND SMALL-SCALE MINING (ASM); DEMOCRATIC REPUBLIC OF CONGO (DRC); RURAL DEVELOPMENT; LIVELIHOODS; EXIT OPTIONS	10.1002/jid.1835	ARTICLE		1099-1328	1127				853FW					MINERS; ZAIRE
FIRST AUTHOR	SECOND AUTHOR																									USA	THIS PAPER TAKES AS A STARTING POINT THE PROPOSITION THAT SOCIAL PROTECTION INTERVENTIONS INVOLVING FOOD CAN BE USED TO PROMOTE TRANSFORMATIONAL CHANGE IN FAMILY FARMING SYSTEMS IN SUB-SAHARAN AFRICA. THE PURPOSE IS TO HIGHLIGHT THE COMPLEXITY OF PATHWAYS TO AGRICULTURAL TRANSFORMATION ASSOCIATED WITH THE SEEMINGLY SIMPLE IDEA OF HOME-GROWN SCHOOL FEEDING (HGSF), AN IDEA THAT IS INCREASINGLY HELD…	341						2022-08-10	SOCIAL PROTECTION; HOME-GROWN SCHOOL FEEDING; AGRICULTURE; STRUCTURED DEMAND; PROCUREMENT	10.1016/j.foodpol.2011.03.001	ARTICLE			349		BILL & MELINDA GATES FOUNDATION (BMGF)	THIS PAPER IS AN OUTPUT FROM THE INITIAL PHASE OF THE HOME-GROWN SCHOOL FEEDING (HGSF) PROJECT WHICH IS FUNDED BY BILL & MELINDA GATES FOUNDATION (BMGF) AND IMPLEMENTED BY THE PARTNERSHIP FOR CHILD DEVELOPMENT AT IMPERIAL COLLEGE.	776DM					FARMER FIELD SCHOOLS; FOOD AID; PUBLIC PROCUREMENT; EXTENSION; COUNTRIES; POLITICS; LOCALISM; GROWTH
FIRST AUTHOR	SECOND AUTHOR	THIRD AUTHOR	FOURTH AUTHOR	FIFTH AUTHOR	SIXTH AUTHOR																					AUSTRALIA	RURAL POVERTY CONTINUES TO BE ONE OF THE MOST TRENCHANT DEVELOPMENT PROBLEMS IN TANZANIA, AND YET NO COMPREHENSIVE SOLUTION HAS BEEN FOUND. IN THIS PAPER IT IS ARGUED THAT WITHOUT A FUNDAMENTAL UNDERSTANDING OF THE AGRARIAN QUESTION, ANY ATTEMPT TO DERIVE MEANINGFUL CONCLUSIONS ON RURAL DEVELOPMENT IS DOOMED TO BE INCOMPREHENSIVE AND INCOMPLETE. THE PAPER TRACES BACK THE ROOTS OF THIS IMPORTANT S…	23						2022-08-10	TANZANIA; RURAL POVERTY; RURAL DEVELOPMENT; AGRICULTURE; RURAL LABOUR MARKETS; LIVELIHOOD DIVERSIFICATION	10.1080/03056244.2011.552589	ARTICLE		1740-1720	42				768AD					RURAL POVERTY; FARM SIZE; PRODUCTIVITY; AGRICULTURE; WORLD-DEVELOPMENT-REPORT-2008; STRATEGIES; MOZAMBIQUE; AFRICAN
FIRST AUTHOR																										ENGLAND	AROUND THIRTY INSTITUTIONS OR PROJECTS INVOLVED IN RURAL DEVELOPMENT AND THE ENVIRONMENT IN MADAGASCAR HAVE JOINED FORCES TO CREATE THE MADADOC DIGITAL LIBRARY. THE MADADOC PARTNERS HAVE AGREED TO COLLECT UNCONVENTIONAL SCIENTIFIC OR TECHNICAL DOCUMENTS THAT WERE DISPERSED AND NOT EASILY ACCESSIBLE. THE MADADOC PROJECT HAS THUS PROCESSED 12,641 DOCUMENTS FROM THE 1870 TO 2006 PERIOD, OF WHICH 10,…	301						2022-08-10	DIGITAL LIBRARY; ENVIRONMENT; MADAGASCAR; NETWORK; OPEN ACCESS; RURAL DEVELOPMENT	10.1684/agr.2011.0494	ARTICLE			309				813UM
FIRST AUTHOR																										SOUTH AFRICA	LARGE-SCALE INVESTMENTS IN FARMLAND HAVE BEEN CRITICIZED, CHIEFLY, BECAUSE OF QUESTIONS ABOUT THE CAPACITY OF THE COUNTRIES TARGETED BY THESE LAND DEALS TO EFFECTIVELY MANAGE THESE INVESTMENTS IN ORDER TO ENSURE THAT THEY CONTRIBUTE TO RURAL DEVELOPMENT AND POVERTY ALLEVIATION. THIS ARTICLE QUESTIONS THE IDEA THAT THIS IS THE ONLY OR EVEN THE MAIN PROBLEM RAISED BY SUCH INVESTMENTS. IF WEAK GOVER…	249						2022-08-10	INVESTMENT; RURAL DEVELOPMENT; PROPERTY RIGHTS; ACCESS TO LAND	10.1080/03066150.2011.559008	ARTICLE			279				742MU					AGRICULTURAL PRODUCTION; TENURE; PRODUCTIVITY; REGISTRATION; GUATEMALA; AFRICA; POOR; SIZE
FIRST AUTHOR	SECOND AUTHOR																									ENGLAND	RECENT RESEARCH ON THE DIFFERENTIAL URBANISATION (DU) MODEL HAS EXAMINED THE SUCCESSIVE STAGES OF CONCENTRATION AND DISPERSAL OF POPULATION IN A SET OF HIERARCHY OF CITIES AT THE NATIONAL SCALE IN MANY COUNTRIES. DELHI, THE CAPITAL CITY OF INDIA, AND ITS ADJOINING AREAS, HAVE EXPERIENCED DRAMATIC GROWTH IN RECENT YEARS. IN ORDER TO MITIGATE THE ADVERSE IMPACT OF GROWTH, A NATIONAL CAPITAL REGION …	88						2022-08-10	DIFFERENTIAL URBANISATION; URBAN HIERARCHY; NATIONAL CAPITAL REGION; INDIA	10.1111/j.1467-9663.2010.00599.x	ARTICLE		1467-9663	99				705GN					THEORETICAL FOUNDATION; SOVIET ESTONIA; COUNTERURBANIZATION; AFRICA
FIRST AUTHOR	SECOND AUTHOR																									CANADA	THE EXPANSION OF SUPERMARKETS IN DEVELOPING COUNTRIES MAY HAVE IMPORTANT IMPLICATIONS FOR POVERTY AND RURAL DEVELOPMENT. WHILE PREVIOUS STUDIES HAVE COMPARED FARM PROFITS BETWEEN PARTICIPANTS AND NON-PARTICIPANTS IN SUPERMARKET CHANNELS, WIDER INCOME EFFECTS HAVE HARDLY BEEN ANALYZED. MOREOVER, MOST EXISTING STUDIES DO NOT ACCOUNT FOR STRUCTURAL DIFFERENCES BETWEEN THE TWO GROUPS. WE ADDRESS THES…	784						2022-08-10	SUPERMARKETS; HOUSEHOLD INCOME; SAMPLE SELECTION; ENDOGENOUS SWITCHING REGRESSION; KENYA; AFRICA	10.1016/j.worlddev.2010.09.005	ARTICLE		1873-5991	796				757KB					STANDARDS; MARKETS; AFRICA
FIRST AUTHOR	SECOND AUTHOR																									USA	THIS PAPER INVESTIGATES THE EFFECTS OF OIL-FINANCED PUBLIC INVESTMENT ON ECONOMIC GROWTH AND POVERTY REDUCTION USING A DYNAMIC MULTI-SECTORAL GENERAL EQUILIBRIUM MODEL FEATURING INTER-TEMPORAL PRODUCTIVITY SPILLOVERS. THE PAPER SHOWS THAT THE RELATIONSHIP BETWEEN RESOURCE-RENT FLOWS AND REAL EXCHANGE RATES, OUTPUT GROWTH, AND POVERTY IS LESS STRAIGHTFORWARD THAN SIMPLE MODELS OF THE "RESOURCE CUR…	745						2022-08-10	OIL REVENUE; PUBLIC INVESTMENT; PRODUCTIVITY; AFRICA; AGRICULTURAL DEVELOPMENT; POVERTY	10.1007/s10290-011-0101-2	ARTICLE		1610-2886	770				829MT					DUTCH-DISEASE; NATURAL-RESOURCES; ECONOMIC-GROWTH; INFRASTRUCTURE; PRODUCTIVITY; POVERTY; SECTOR
FIRST AUTHOR	SECOND AUTHOR	THIRD AUTHOR	FOURTH AUTHOR	FIFTH AUTHOR																						BRAZIL	IN THIS PAPER, THE EXAMPLE OF COCOA PRODUCTION IN GHANA IS USED TO EXPLORE HOW THE NARRATIVES PORTRAYING AFRICAN FARMERS HAVE CHANGED OVER THE LAST 70 YEARS. THESE EVOLVING NARRATIVES ARE EXPLORED THROUGH THE NOTION OF A 'GOOD FARMER'. THE ARGUMENT IS THAT, AS THE IMAGE OF AFRICAN FARMERS HAS BEEN PROGRESSIVELY REHABILITATED (FROM IGNORANT AND TRADITION-BOUND TO SKILLED AND RESEARCH-MINDED), THE …	293						2022-08-10	'GOOD FARMERS'; AGRICULTURAL NARRATIVES; COCOA PRODUCTION; AFRICAN FARMERS; SUB-SAHARAN AFRICA	10.5367/oa.2011.0067	ARTICLE			298		DEPARTMENT FOR INTERNATIONAL DEVELOPMENT, WENCHI FARM INSTITUTE	THIS PROJECT WAS FUNDED AND IMPLEMENTED BY THE UK OVERSEAS DEVELOPMENT ADMINISTRATION (NOW THE DEPARTMENT FOR INTERNATIONAL DEVELOPMENT) FROM 1993 THROUGH 1997, AND WAS BASED AT THE WENCHI FARM INSTITUTE (MOTTO: SOW WITH SKILL, REAP WITH JOY).	896UU					RURAL LIVELIHOODS; INNOVATION THEORY
FIRST AUTHOR	SECOND AUTHOR	THIRD AUTHOR																								COLOMBIA	THE RAPIDLY GROWING BIOFUEL SECTOR IN AFRICA HAS, IN RECENT YEARS, BEEN RECEIVED WITH DIVIDED INTEREST. AS PART OF A CONTEMPORARY WAVE OF AGRICULTURAL MODERNIZATION EFFORTS, IT COULD MAKE INVALUABLE CONTRIBUTIONS TO RURAL POVERTY. CONVERSELY, IT COULD ALSO ENGENDER SOCIOECONOMICALLY AND ENVIRONMENTALLY DETRIMENTAL LAND USE CHANGES AS VALUABLE LAND RESOURCES ARE CONVERTED TO PLANTATION AGRICULTURE…							2022-08-10	BIOFUELS; DISPOSSESSION; GHANA; LAND GRABBING; LAND TENURE; RURAL DEVELOPMENT	10.5751/ES-04424-160410	ARTICLE					EUROPEAN UNION; EC	THIS PAPER HAS BEEN PRODUCED WITH THE FINANCIAL ASSISTANCE OF THE EUROPEAN UNION, UNDER A PROJECT ENTITLED, 'BIOENERGY, SUSTAINABILITY AND TRADE-OFFS: CAN WE AVOID DEFORESTATION WHILE PROMOTING BIOENERGY?' THE OBJECTIVE OF THE PROJECT IS TO CONTRIBUTE TO SUSTAINABLE BIOENERGY DEVELOPMENT THAT BENEFITS LOCAL PEOPLE IN DEVELOPING COUNTRIES, MINIMIZES NEGATIVE IMPACTS ON LOCAL ENVIRONMENTS AND RURAL…	872WS					INCOME DIVERSIFICATION; AGRICULTURAL LAND; POLICY; STRATEGIES; AFRICA; SPACE
FIRST AUTHOR																										COLOMBIA	CHINA'S GOVERNMENT LAUNCHED THE WESTERN REGION DEVELOPMENT STRATEGY IN 2000 WITH THE AIM OF BOOSTING ECONOMIC DEVELOPMENT IN 12 PROVINCES, MUNICIPALITIES AND AUTONOMOUS ADMINISTRATIVE REGIONS IN THE WESTERN PART OF THE COUNTRY. THIS PAPER PRESENTS THE RESULTS OF AN ASSESSMENT OF THE PROGRESS MADE SO FAR AND MAKES SUGGESTIONS FOR BETTER PERFORMANCE IN THE FUTURE. WE CONCLUDE THAT ALTHOUGH THE WEST…	161						2022-08-10		10.1080/10670564.2011.541626	ARTICLE			181				717EW					PANEL-DATA APPROACH; PUBLIC-EDUCATION EXPENDITURES; SUB-SAHARAN AFRICA; ECONOMIC-GROWTH; INEQUALITY DECOMPOSITION; RURAL CHINA; EMPIRICS; TELECOMMUNICATIONS
FIRST AUTHOR	SECOND AUTHOR	THIRD AUTHOR																								SOUTH AFRICA	RURAL DEVELOPMENT IN THE SUDANO-SAHELIAN REGION DURING THE PAST 20 YEARS AND FUTURE SCENARIOS OF CHANGE WERE STUDIED USING META-ANALYSIS OF CASE STUDIES, HOUSEHOLD INTERVIEWS AND SCENARIO ASSESSMENT. HOUSEHOLDS HAVE GENERALLY INCREASED THEIR WEALTH, ESPECIALLY WHEN THEY DIVERSIFY OUT OF AGRICULTURE. RAIN-FED CROP CULTIVATION IS MORE SENSITIVE TO CLIMATE FACTORS THAN LIVESTOCK, BUT GENERALLY CLIMA…	104						2022-08-10	ADAPTATION; CLIMATE CHANGE; LIVELIHOODS; POVERTY; SAHEL; VULNERABILITY	10.1002/asl.314	ARTICLE			108		AMMA PROJECT	WE ARE GRATEFUL FOR THE ASSISTANCE AND HOSPITALITY OF THE LOCAL COMMUNITIES THAT TOOK PART IN THE STUDY. THE SUPPORT OF THE AMMA PROJECT IS GRATEFULLY ACKNOWLEDGED (SEE HTTP://ONLINELIBRARY.WILEY.COM/DOI/10.1002/ASL.331/FULL FOR FULL ACKNOWLEDGEMENT).	727QQ					STRESSORS; SYSTEMS; CRISIS
FIRST AUTHOR	SECOND AUTHOR																									SOUTH KOREA	SMALL TOWNS IN SUB-SAHARAN AFRICA ARE BEING INVOLVED IN SIGNIFICANT CHANGES, RELATED BOTH TO THE ROLE THEY PLOY IN URBAN-RURAL INTERACTIONS AND TO THE IMPACT OF INTERVENTIONS AIMED AT EXPLOITING NATURAL RESOURCES. THE LITERATURE HAS FOCUSED, ESPECIALLY OVER THE LAST 20 YEARS, ON THE IMPORTANCE OF THESE SMALL TOWNS IN RURAL DEVELOPMENT, BUT IGNORING THE IMPACT THAT SUCH CHANGES CAN HAVE ON THEIR P…	169						2022-08-10		10.3828/idpr.2011.7	ARTICLE		1478-3401	185				749GO
FIRST AUTHOR	SECOND AUTHOR	THIRD AUTHOR																								USA	IN MERU, TANZANIA, TECHNOLOGICAL AND INSTITUTIONAL CHANGE HAS TURNED MILK INTO ONE OF THE MOST RELIABLE AND IMPORTANT SOURCES OF INCOME FOR SMALLHOLDER HOUSEHOLDS. DECADES OF INCREASED POPULATION DENSITY HAVE CAUSED LAND SCARCITY, LEADING SMALLHOLDERS TO INTENSIFY THEIR FARMING METHODS AND LAND USE, INCLUDING INTRODUCING STALL-FED EXOTIC BREEDS OF DAIRY COWS. MEANWHILE, A GROWING URBAN AND RURAL …	145						2022-08-10		10.1353/arw.2011.0013	ARTICLE		1555-2462	165				749WG					ECONOMIC-HISTORY; EASTERN; AFRICA; SYSTEMS; FOOD; INSTITUTIONS; REFORM; POLICY
FIRST AUTHOR	SECOND AUTHOR	THIRD AUTHOR																								NETHERLANDS	THIS PAPER EXAMINES THE EFFECTS OF AGRICULTURAL POLICIES IN THE GAMBIA SINCE INDEPENDENCE FROM GREAT BRITAIN IN 1965. UNDER THE TWO GOVERNMENTS THAT HAVE RULED THE COUNTRY SINCE THEN, THE PEOPLE'S PROGRESSIVE PARTY (PPP) LED BY DAWDA JAWARA (1965-1994) AND THE ALLIANCE FOR PATRIOTIC RE-ORIENTATION AND CONSTRUCTION (APRC) LED BY YAHYA JAMMEH, THE COUNTRY HAS SHOWN LITTLE TO NO GROWTH IN AGRICULTUR…	517						2022-08-10	GAMBIA; AGRICULTURE; POLICY; CEREAL CONSUMPTION	10.1080/03056244.2011.633826	ARTICLE			536				877WL					WEST-AFRICA; CFA FRANC; DEVALUATION; RICE; POLITICS
FIRST AUTHOR	SECOND AUTHOR	THIRD AUTHOR	FOURTH AUTHOR																							ECUADOR	THE IMPORTANCE OF THE AGRICULTURAL SECTOR IN THE ECONOMIC DEVELOPMENT PROCESS IS WELL KNOWN. IMPROVEMENTS IN AGRICULTURAL PRODUCTIVITY ARE OFTEN FOUND TO SPILL INTO OTHER AREAS OF A DEVELOPING ECONOMY, POTENTIALLY IMPROVING THE STANDARDS OF LIVING OF URBAN AND RURAL WORKERS ALIKE. GIVEN THE IMPORTANCE OF THIS SECTOR, ACCURATE MEASURES OF TOTAL FACTOR PRODUCTIVITY (TFP) ACROSS COUNTRIES CAN BE HEL…	357						2022-08-10	AGRICULTURAL PRODUCTIVITY; BAYESIAN EFFICIENCY ANALYSIS; DATA ENVELOPMENT ANALYSIS; GENERALISED MAXIMUM ENTROPY; STOCHASTIC FRONTIERS; SUB-SAHARAN AFRICA; Q4; Q25; Q28	10.1111/j.1477-9552.2011.00292.x	ARTICLE			374				767PR					TECHNICAL PROGRESS; EFFICIENCY CHANGE; COUNTRIES
FIRST AUTHOR																										SPAIN	A SURGE IN INTERNATIONAL FOOD PRICES THAT BEGAN IN 2008 LED TO A VARIETY OF RESPONSES FROM AFRICAN GOVERNMENTS, RANGING FROM PRICE CONTROLS, TRADE RESTRICTIONS AND FOOD SECURITY STOCKS, TO FACILITATING LONGER-TERM INCREASE IN SUPPLY-SIDE INCREASES IN PRODUCTION. IN GHANA, THE OBJECTIVES EMPHASIZED BROAD-BASED, PRO-POOR AGRICULTURAL GROWTH, EXPANSION OF HIGH-VALUE CASH CROPS AND IMPROVED PRODUCTIO…	35						2022-08-10	DEVELOPMENT; FARMER ASSOCIATIONS; INPUTS; MAIZE; PUBLIC PRIVATE PARTNERSHIPS; SCALE; VALUE CHAIN	10.3763/ijas.2010.0564	ARTICLE			41				733YN
FIRST AUTHOR																											AGRICULTURE IN AFRICA IS NOT SUSTAINABLE BECAUSE AVERAGE YIELDS HAVE BEEN STAGNATING FOR DECADES DUE TO UNDERINVESTMENT, ESPECIALLY IN THE DEVELOPMENT OF AGRICULTURAL MARKETS, CROP IMPROVEMENT AND THE SUSTAINABLE MANAGEMENT OF AGRICULTURAL SYSTEMS. LOW PUBLIC SECTOR FUNDING FOR AGRICULTURAL RESEARCH AND LACK OF INCENTIVES FOR THE PRIVATE SECTOR TO OPERATE IN AREAS WHERE THERE IS NO MARKET LARGELY…	1064						2022-08-10	SUSTAINABLE AGRICULTURE; PUBLIC-PRIVATE PARTNERSHIPS; SYNERGIES; GUIDELINES	10.3390/su3071064	ARTICLE			1073				V29QR
FIRST AUTHOR	SECOND AUTHOR	THIRD AUTHOR																								AUSTRIA	THIS PAPER ARGUES THAT A FORMALIZED AND SUPPORTED ARTISANAL AND SMALL-SCALE MINING (ASM) SECTOR COULD ALLEVIATE SIGNIFICANT POVERTY IN RURAL MALAWI. IT QUESTIONS THE EFFICACY OF THE GOVERNMENT'S DECISION TO CONTINUE PROMOTING A OFARM FIRSTO STRATEGY TO ADDRESS THE COUNTRY'S POVERTY PROBLEM, GIVEN THE LIMITED CAPACITY OF SMALLHOLDER AGRICULTURE TO ALLEVIATE RURAL HARDSHIP ON ITS OWN. MORE DYNAMIC …	42						2022-08-10	MALAWI; ARTISANAL AND SMALL-SCALE MINING (ASM); POVERTY; RURAL DEVELOPMENT	10.1080/17531055.2011.544545	ARTICLE		1753-1063	69				724MY					BURLEY-TOBACCO; INCOME DIVERSIFICATION; SMALL-SCALE; LIVELIHOOD DIVERSIFICATION; SMALLHOLDER AGRICULTURE; NONFARM INCOME; GOLD; AFRICA; LABOR; STRATEGIES
FIRST AUTHOR	SECOND AUTHOR	THIRD AUTHOR	FOURTH AUTHOR	FIFTH AUTHOR	SIXTH AUTHOR																					SPAIN	THE BENNIMIX FOOD CO. LTD., ESTABLISHED IN 1989 IS THE ONLY FOOD COMPANY CURRENTLY OPERATING IN SIERRA LEONE, A SMALL COUNTRY OF SIX MILLION PEOPLE ON AFRICA'S WEST COAST. THEY PRODUCE BENNIMIX, WHICH IS A COMPLEMENTARY PORRIDGE MADE OF RICE, SESAME, PIGEON PEA, AND SUGAR FOR CHILDREN AGES 6-24 MONTHS. DR. BAHSOON BOUGHT A MANUFACTURING FACILITY IN BO, THE SECOND LARGEST CITY THAT LIES 250 KM EAS…	105						2022-08-10	SIERRA LEONE; COLLABORATION; SMALL HOLDERS; FARMERS TO MARKETS		EDITORIAL MATERIAL			108				865OH
FIRST AUTHOR	SECOND AUTHOR																									CHILE	ALTHOUGH IRRIGATION IN AFRICA HAS THE POTENTIAL TO BOOST AGRICULTURAL PRODUCTIVITIES BY AT LEAST 50%, FOOD PRODUCTION ON THE CONTINENT IS ALMOST ENTIRELY RAINFED. THE AREA EQUIPPED FOR IRRIGATION, CURRENTLY SLIGHTLY MORE THAN 13 MILLION HECTARES, MAKES UP JUST 6% OF THE TOTAL CULTIVATED AREA. MORE THAN 70% OF AFRICA'S POOR LIVE IN RURAL AREAS AND MOSTLY DEPEND ON AGRICULTURE FOR THEIR LIVELIHOODS…	770						2022-08-10	IRRIGATION POTENTIAL; LARGE-SCALE IRRIGATION; SMALL-SCALE IRRIGATION; INVESTMENT; AFRICA	10.1016/j.foodpol.2011.09.001	ARTICLE			782		AFRICAN UNION; AGENCE FRANCAISE DE DEVELOPPEMENT; EUROPEAN UNION; NEW ECONOMIC PARTNERSHIP FOR AFRICA'S DEVELOPMENT; PUBLIC-PRIVATE INFRASTRUCTURE ADVISORY FACILITY; UK DEPARTMENT FOR INTERNATIONAL DEVELOPMENT	THIS REPORT WAS PRODUCED FOR THE WORLD BANK WITH FUNDING AND OTHER SUPPORT FROM (IN ALPHABETICAL ORDER): THE AFRICAN UNION, THE AGENCE FRANCAISE DE DEVELOPPEMENT, THE EUROPEAN UNION, THE NEW ECONOMIC PARTNERSHIP FOR AFRICA'S DEVELOPMENT, THE PUBLIC-PRIVATE INFRASTRUCTURE ADVISORY FACILITY, AND THE UK DEPARTMENT FOR INTERNATIONAL DEVELOPMENT. WE ARE THANKFUL TO VIVIEN FOSTER, CECILIA BRICENO-GARME…	858DE
FIRST AUTHOR	SECOND AUTHOR	THIRD AUTHOR	FOURTH AUTHOR	FIFTH AUTHOR	SIXTH AUTHOR																					INDIA	AGRICULTURE AFFECTS BOTH QUANTITY AND QUALITY OF WATER AVAILABLE FOR OTHER USES AND UNDER CURRENT PRODUCTION SYSTEMS, THE IMPACT IS OFTEN NEGATIVE. ADOPTING SUSTAINABLE LAND MANAGEMENT (SLM) PRACTICES CAN FOSTER MORE EFFICIENT WATER USE AND INCREASE AGRICULTURAL PRODUCTIVITY, WHILE REDUCING ENVIRONMENTAL RISKS FROM WATER POLLUTION AND REGULATING FLOWS SERVING DOWNSTREAM COMMUNITIES. HOWEVER, FARM…	278						2022-08-10	ENVIRONMENTAL SERVICES; WATER POLLUTION; SUSTAINABLE AGRICULTURE; ECONOMIC INCENTIVES	10.1177/1070496511415645	ARTICLE		1552-5465	302				905NR					ENVIRONMENTAL SERVICES; DEVELOPING-COUNTRIES; ADOPTION; LAND; CONSERVATION; AFRICA
FIRST AUTHOR	SECOND AUTHOR	THIRD AUTHOR	FOURTH AUTHOR	FIFTH AUTHOR	SIXTH AUTHOR	SEVENTH AUTHOR	EIGHTH AUTHOR	NINTH AUTHOR	TENTH AUTHOR	ELEVENTH AUTHOR	TWELFTH AUTHOR	THIRTEENTH AUTHOR	FOURTEENTH AUTHOR	FIFTEENTH AUTHOR	SIXTEENTH AUTHOR	SEVENTEENTH AUTHOR										CANADA	IMPROVEMENT OF LIVESTOCK PRODUCTIVITY THROUGH ON-FARM RESEARCH LEADS TO THE AVAILABILITY OF ANIMAL PROTEIN AND HENCE IMPROVED FOOD SECURITY. ON-FARM RESEARCH IS ASSOCIATED WITH SEVERAL CHALLENGES; CHIEF OF WHICH IS LACK OF INITIATIVE FROM THE FARMERS PARTICIPATION. THE OBJECTIVE OF THE REVIEW WAS TO OUTLINE CHALLENGES FACED BY RESEARCHERS AS THEY CONDUCT RESEARCH ON LIVESTOCK IN COMMUNAL AREAS OF…	4840						2022-08-10	ACTIVE FARMER PARTICIPATION; ON-FARM RESEARCH; POVERTY REDUCTION		REVIEW			4851				868DG					SYSTEMS-APPROACH; EASTERN CAPE; IMPLEMENTATION; CATTLE
FIRST AUTHOR	SECOND AUTHOR	THIRD AUTHOR	FOURTH AUTHOR	FIFTH AUTHOR																						ENGLAND	THE POTENTIAL FOR INTEGRATING AQUACULTURE WITH AGRICULTURE HAS BEEN WIDELY RECOGNIZED AS A MEANS OF IMPROVING THE USE OF INPUTS, DIVERSIFYING OUTPUT AND ECONOMIC OPPORTUNITY, AND ENABLING SMALLHOLDER PRODUCERS TO MAINTAIN AND STRENGTHEN LIVELIHOODS. THIS PAPER DESCRIBES THE OUTCOMES OF THIS APPROACH AND EXPLAINS THE EXTENT TO WHICH IT HAS BEEN TAKEN UP AND HAS LED TO SUSTAINED AND SELF-GENERATED …	282						2022-08-10	FISH FARMING; RURAL DEVELOPMENT; SUB-SAHARAN AFRICA	10.3763/ijas.2010.0570	ARTICLE		1747-762X	289				733YN
FIRST AUTHOR																										ARGENTINA	THE WORLD FOOD SUMMIT IN 1996 SET THE GOAL OF REDUCING BY HALF THE NUMBERS OF MALNOURISHED PEOPLE IN THE WORLD BY 2015. IT IS UNLIKELY THAT THIS WILL BE REACHED, AND PARTICULARLY NOT IN SUB-SAHARAN AFRICA (SSA). FOOD IMPORTS IN SSA HAVE INCREASED IN THE PAST 40 YEARS, SINCE DOMESTIC PRODUCTION COULD NOT KEEP UP WITH POPULATION GROWTH. SEVERAL STUDIES HAVE REPORTED ABOUT THIS STAGNATING FOOD PRODU…	195						2022-08-10	AGRICULTURE; FOOD SECURITY; SUB-SAHARAN AFRICA; DEVELOPMENT; NATURAL RESOURCES	10.1007/s12571-011-0125-4	ARTICLE			213				813WV					GREEN-REVOLUTION; LAND MANAGEMENT; BURKINA-FASO; PRODUCTIVITY; MALAWI
FIRST AUTHOR																										CANADA	VACCINES REMAIN THE MAIN TOOL FOR THE CONTROL OF LIVESTOCK VIRAL DISEASES THAT POSE A SERIOUS THREAT TO ANIMAL AND OCCASIONALLY HUMAN HEALTH, REDUCE FOOD SECURITY, DISTORT TRADE IN ANIMALS AND THEIR PRODUCTS, AND UNDERMINE AGRICULTURAL DEVELOPMENT IN POOR COUNTRIES. GLOBALIZATION AND CLIMATE CHANGE INCREASE THE LIKELIHOOD FOR NEW PATTERNS OF EMERGENCE AND SPREAD OF LIVESTOCK VIRUSES. CONVENTIONAL…	2774						2022-08-10	LIVESTOCK VIRAL VACCINES; FOOT-AND-MOUTH DISEASE; AFRICAN SWINE FEVER; PESTE DES PETITS RUMINANTS; BLUETONGUE; RIFT VALLEY FEVER	10.1098/rstb.2011.0107	REVIEW		1471-2970	2781		BIOTECHNOLOGY AND BIOLOGICAL SCIENCES RESEARCH COUNCIL (BBSRC); BIOTECHNOLOGY AND BIOLOGICAL SCIENCES RESEARCH COUNCIL [BBS/E/I/00001441, BBS/E/I/00001439, BBS/E/I/00001440] FUNDING SOURCE: RESEARCHFISH; BBSRC [BBS/E/I/00001441, BBS/E/I/00001439, BBS/E/I/00001440] FUNDING SOURCE: UKRI	DAVID PATON AND GERALDINE TAYLOR ARE JENNER INSTITUTE INVESTIGATORS AND ARE FUNDED BY THE BIOTECHNOLOGY AND BIOLOGICAL SCIENCES RESEARCH COUNCIL (BBSRC).	815TW					DES-PETITS-RUMINANTS; VALLEY FEVER VIRUS; AFRICAN-SWINE-FEVER; BLUETONGUE VIRUS; PROTECTIVE IMMUNITY; NUCLEOCAPSID PROTEIN; INTERNATIONAL-TRADE; VACCINATION; INFECTION; ANTIBODY
FIRST AUTHOR	SECOND AUTHOR	THIRD AUTHOR	FOURTH AUTHOR																							CHINA	WHILE ACKNOWLEDGING THE INFLUENCE OF CLIMATE ON AGRICULTURAL INTENSIFICATION, MOST STUDIES HAVE IGNORED ITS APPLICATION IN THE MEASUREMENT OF INTENSITY. THROUGH THE INCLUSION OF CLIMATE VARIABLES, THIS PAPER DEVELOPS A TIME-WEIGHTED MEASURE, THE CROP POTENTIAL INDEX (CPI), WHICH CAN BE USED TO ASSESS THE PRODUCTION POTENTIAL OF A REGION. THE CPI IS COMPARED WITH THE MORE CONVENTIONAL METHOD, CROP…	808						2022-08-10	AGRICULTURE; INTENSIFICATION; CROPPING INTENSITY; CROP POTENTIAL INDEX; BIOPHYSICAL FACTORS	10.1016/j.apgeog.2010.08.007	ARTICLE		1873-7730	819				742UY					POPULATION PRESSURE; INTENSIFICATION; PRODUCTIVITY; RESOURCES; AFRICA
FIRST AUTHOR																										CANADA	EVALUATING ENVIRONMENTALLY SUSTAINABLE AND CULTURALLY SENSITIVE APPROACHES TO NATURAL RESOURCE MANAGEMENT ISSUES IS A NECESSARY STEP TOWARDS IMPROVING LIVELIHOODS IN RURAL SOUTH AFRICA. THIS STUDY ASSESSED THE APPLICABILITY OF VARIOUS AGROFORESTRY PRACTICES TO NATURAL RESOURCE MANAGEMENT ISSUES IN THE VILLAGE OF GAMOTHIBA LOCATED IN THE NORTHWESTERN REGION OF SOUTH AFRICA. AGROFORESTRY ASSESSMENT…	267						2022-08-10	COMMUNITY BASED NATURAL RESOURCE MANAGEMENT; PARTICIPATORY RURAL APPRAISAL; RURAL LIVELIHOODS; SOUTH AFRICA	10.1007/s10457-011-9384-5	ARTICLE			278				858OW					CONSERVATION
FIRST AUTHOR	SECOND AUTHOR	THIRD AUTHOR	FOURTH AUTHOR																							ARGENTINA	THIS PAPER SURVEYS THE LINKAGES BETWEEN MALARIA AND AGRICULTURE, FOCUSING ON THE ECONOMIC IMPACTS OF THE DISEASE. WE ADOPT NEGIN'S (2005) CONCEPTUAL FRAMEWORK TO EXAMINE THE POTENTIAL IMPACTS OF MALARIA IN THE AGRICULTURAL SECTOR, INCLUDING BOTH DIRECT AND INDIRECT IMPACTS. IN ADDITION TO HEALTH CARE COSTS, MALARIA CAUSES LOSS OF AGRICULTURAL LABOR AND SLOWS ADOPTION OF IMPROVED PRACTICES IN AGRI…	293						2022-08-10	I10; O13; TROPICAL HEALTH; PUBLIC HEALTH; INSECT-BORNE DISEASES; FOOD PRODUCTION	10.1111/j.1574-0862.2010.00515.x	ARTICLE		1574-0862	304				744UK					SRI-LANKA; BURKINA-FASO; NILE DELTA; BURDEN; COSTS; INTERVENTIONS; FILARIASIS; DISTRICT; AFRICA; KENYA
FIRST AUTHOR																										ECUADOR	THE FALL OF COLONIAL REGIMES ACROSS AFRICA WAS ACCOMPANIED BY THE RISE IN EXPECTATIONS FOR RAPID AND INCLUSIVE RURAL ECONOMIC PROGRESS. IN ZAMBIA, THE COOPERATIVE PRODUCTION UNIT WAS ONE OF TWO KEY INITIATIVES AT THE CENTRE OF THE UNITED NATIONAL INDEPENDENCE PARTY'S AMBITIOUS DEVELOPMENT EFFORTS. THE OTHER WAS THE TRACTOR. BY FOLLOWING THESE TWO INTERLINKED INITIATIVES IN THE YEARS IMMEDIATELY F…	201						2022-08-10	ZAMBIA; POSTCOLONIAL; POLITICS; AGRICULTURE; DEVELOPMENT; TECHNOLOGY	10.1017/S0021853711000235	ARTICLE			221				816FZ					HISTORY; AFRICA
FIRST AUTHOR	SECOND AUTHOR	THIRD AUTHOR	FOURTH AUTHOR	FIFTH AUTHOR	SIXTH AUTHOR	SEVENTH AUTHOR																				SWEDEN	IN SUB-SAHARAN AFRICA, SEVERAL AGRICULTURAL DEVELOPMENT ORGANIZATIONS ARE FACING DIFFICULTIES TO SCALE UP THE PARTICIPATORY AGRICULTURAL ADVICE APPROACH. THE OBJECTIVE OF OUR RESEARCH WAS TO ANALYZE THE EVOLUTION PROCESS FOLLOWED BY THE COTTON DEVELOPMENT COMPANY OF CAMEROON (SODECOTON), A HIERARCHICAL ORGANIZATION, TO DEVELOP A NEW AGRICULTURAL ADVICE APPROACH FURTHER TO ITS TRADITIONAL EXTENSIO…	370						2022-08-10	ADVISORY OFFICERS; CAMEROON; INNOVATION; LEARNING; PARTICIPATORY APPROACHES	10.1684/agr.2011.0506	ARTICLE			375				841KB					AFRICA
FIRST AUTHOR																											AGRICULTURAL DEVELOPMENT IN SUB-SAHARAN AFRICA FACES DAUNTING CHALLENGES, WHICH CLIMATE CHANGE AND INCREASING CLIMATE VARIABILITY WILL COMPOUND IN VULNERABLE AREAS. THE IMPACTS OF A CHANGING CLIMATE ON AGRICULTURAL PRODUCTION IN A WORLD THAT WARMS BY 4 DEGREES C OR MORE ARE LIKELY TO BE SEVERE IN PLACES. THE LIVELIHOODS OF MANY CROPPERS AND LIVESTOCK KEEPERS IN AFRICA ARE ASSOCIATED WITH DIVERSIT…	117						2022-08-10	FOOD SECURITY; ADAPTATION; CLIMATE CHANGE; LIVELIHOODS	10.1098/rsta.2010.0246	ARTICLE		1471-2962	136				686JJ					COPING STRATEGIES; CLIMATE-CHANGE; MULTIPLE STRESSORS; RISK MANAGEMENT; SOUTHERN AFRICA; ADAPTATION; VULNERABILITY; CROP; INFORMATION; DYNAMICS
FIRST AUTHOR	SECOND AUTHOR	THIRD AUTHOR	FOURTH AUTHOR																							MEXICO	MANY STUDIES ON THE POPULATION DYNAMICS OF QUESTING TICKS ON PASTURES AND OF PARASITIC TICKS ON CATTLE HAVE BEEN CONDUCTED. FEW, HOWEVER, HAVE ATTEMPTED TO LINK THE TWO IN A SINGLE STUDY. THIS STUDY AIMED TO ASSESS THE POPULATION DYNAMICS OF QUESTING IXODID TICKS ON PASTURES AND OF ADULT TICKS ON TWO BREEDS OF CATTLE WITH DIFFERENT LEVELS OF SUSCEPTIBILITY TO TICK INFESTATION ON THE SAME PASTURES…	88						2022-08-10		10.4102/ojvr.v78i1.320	ARTICLE		2219-0635	96		UNIVERSITY OF PRETORIA; BAYER ANIMAL HEALTH; NATIONAL RESEARCH FOUNDATION; INSTITUTE FOR TROPICAL MEDICINE, BELGIUM	WE THANK THE EASTERN CAPE DEPARTMENT OF AGRICULTURE FOR PERMISSION TO CONDUCT THE STUDY AT DOHNE AND CAMPAGNA AND FOR APPROVING THE PARTICIPATION OF MESSRS NYANGIWE AND GONI IN THE PROJECT. RITHA WENTZEL OF THE AGRICULTURAL RESEARCH COUNCIL KINDLY PROVIDED US WITH THE CLIMATOLOGICAL DATA. THE STUDY WAS FUNDED BY THE UNIVERSITY OF PRETORIA, BAYER ANIMAL HEALTH, THE NATIONAL RESEARCH FOUNDATION AND…	993MI					IXODID TICKS; WILD ANIMALS; BOOPHILUS-DECOLORATUS; HEREFORD CATTLE; PARASITES; RESISTANCE; MICROPLUS; BUSHVELD; BRAHMAN; REGION
FIRST AUTHOR	SECOND AUTHOR	THIRD AUTHOR	FOURTH AUTHOR	FIFTH AUTHOR																						MEXICO	OVER 5 YEARS OF PARTICIPATORY ON-FARM RESEARCH, MARKET ACCESS, PROFITABILITY, FARMING SYSTEMS PRODUCTIVITY AND ECONOMIC SUSTAINABILITY WERE COMPARED ON 100 SMALL-SCALE FARMS IN CENTRAL CAMEROON. INTEGRATION TECHNOLOGY BASED ON THE USE OF AGRICULTURAL BY-PRODUCTS AS FISHPOND INPUTS WAS THE DRIVER FOR INTENSIFICATION. OVER ALL FARMS, FISHPOND PRODUCTIVITY INCREASED FROM 498 KG TO 1609 KG FISH/HA (2…	805						2022-08-10	AQUACULTURE; RURAL DEVELOPMENT; SUB-SAHARAN AFRICA	10.1016/j.foodpol.2011.07.012	ARTICLE		1873-5657	814		UK DEPARTMENT FOR INTERNATIONAL DEVELOPMENT [NRE9800 605/522/003]	THE WORK REPORTED HERE WAS SUPPORTED BY THE UK DEPARTMENT FOR INTERNATIONAL DEVELOPMENT UNDER THEIR DEVELOPMENT OF INTEGRATED AQUACULTURE-AGRICULTURE SYSTEMS FOR SMALL-SCALE FARMERS IN THE FOREST MARGINS OF CAMEROON PROJECT (NRE9800 605/522/003). THE AUTHORS WOULD ALSO LIKE TO RECOGNIZE THE FIVE YEARS OF OFTEN DIFFICULT FIELDWORK PUT IN BY THE RET: FIRMIN TETEO, DESIREE MBASSI AND JEAN-MICHEL ABO…	858DE					AQUACULTURE
FIRST AUTHOR	SECOND AUTHOR	THIRD AUTHOR																								SPAIN	THIS STUDY IS AN EMPIRICAL INVESTIGATION OF WELFARE FUNCTIONS OF FOREST BIOMASS FUELS IN MOUNT KILIMANJARO. TANZANIA. THE WANT PARAMETER OF WELFARE FUNCTION WAS FOUND TO VARY WITH HOUSEHOLD'S CURRENT FUEL CONSUMPTION WHICH REFLECTS PEOPLE'S AMENITY ASPIRATIONS SHIFT WITH THE AMENITY LEVEL ATTAINED. FURTHERMORE, CURRENT WOOD CONSUMPTION AND WELFARE SENSITIVITY PARAMETER ARE ALSO INFLUENCED BY INDI…	129						2022-08-10	ENVIRONMENTAL VALUATION; ENVIRONMENTAL AMENITIES; ENVIRONMENTAL ENTITLEMENTS; FUELWOOD; INDIVIDUAL WELFARE FUNCTIONS; WOOD FUELS	10.1016/j.ecolecon.2011.09.016	ARTICLE			139		MINISTRY OF SCIENCE AND TECHNOLOGY, GOVERNMENT OF ONTARIO, CANADA	FINANCIAL SUPPORT FROM THE PREMIER RESEARCH EXCELLENCE AWARD (PREA), MINISTRY OF SCIENCE AND TECHNOLOGY, GOVERNMENT OF ONTARIO, CANADA, IS GREATLY APPRECIATED. THE LOGISTICAL SUPPORT PROVIDED BY KILIMANJARO NATIONAL PARK AUTHORITIES, IN TANZANIA, DURING THE FIELD WORK IS ALSO EQUALLY VALUED.	868NG					MANAGEMENT; AUSTRALIA; HAPPINESS; PATTERNS; UTILITY; AFRICA; COSTS
FIRST AUTHOR	SECOND AUTHOR	THIRD AUTHOR	FOURTH AUTHOR																							USA	DRAMATIC INCREASES IN INTERNATIONAL AGRICULTURAL COMMODITY PRICES BEGAN IN 2006 AND PEAKED IN JULY 2008. AN EQUALLY REMARKABLE AND RAPID DECLINE OF THOSE PRICES THEN ENSUED, ACCOMPANIED BY EXTREME VOLATILITY IN THOSE PRICES. THE TREND IN FOOD PRICES LAGGED THE RAPID INCREASES IN OTHER COMMODITY PRICES, INCLUDING OIL AND METALS, BUT ACCOMPANIED THOSE OTHER PRICES IN THE DOWNWARD PART OF THE CYCLE.…	I12						2022-08-10		10.1093/jae/ejr007	ARTICLE			I62				754EH
FIRST AUTHOR																										AUSTRALIA	SMALL RESERVOIRS ARE A REALITY OF RURAL SUB-SAHARAN AFRICA. THEY TRIGGER TECHNICAL AND INSTITUTIONAL INNOVATIONS, APPEAR TO BE IN HIGH DEMAND AMONG LOCAL COMMUNITIES, AND REMAIN POPULAR ON THE AGENDAS OF NATIONAL POLICY-MAKERS AND INTERNATIONAL DEVELOPMENT PARTNERS IN SPITE OF RECURRENT ANALYSES HIGHLIGHTING THAT THESE SYSTEMS FUNCTION WELL BELOW THE EXPECTATIONS OF THEIR PROMOTERS. THIS PAPER PR…	112						2022-08-10	EVALUATION; INNOVATION; LAND USE PLANNING; SUBSAHARAN AFRICA; WATER RESERVOIRS	10.1684/agr.2010.0457	ARTICLE			117				759HC					SMALL-SCALE IRRIGATION; UPPER EAST REGION; PRODUCTIVITY; MANAGEMENT; SCHEMES; GHANA
FIRST AUTHOR	SECOND AUTHOR	THIRD AUTHOR	FOURTH AUTHOR	FIFTH AUTHOR	SIXTH AUTHOR	SEVENTH AUTHOR																				COLOMBIA	IN RESPONSE TO THE DECLINING SOIL FERTILITY IN SOUTHERN AFRICA AND THE NEGATIVE EFFECTS THAT THIS LEADS TO, SUCH AS FOOD INSECURITY BESIDES OTHER DEVELOPMENTAL CHALLENGES, FERTILIZER TREE SYSTEMS (FTS) WERE DEVELOPED AS TECHNOLOGICAL INNOVATION TO HELP SMALLHOLDER FARMERS TO BUILD SOIL ORGANIC MATTER AND FERTILITY IN A SUSTAINABLE MANNER. IN THIS PAPER, WE TRACE THE HISTORICAL BACKGROUND AND HIGH…	129						2022-08-10	AGRICULTURAL INNOVATION; AGROFORESTRY; DEVELOPMENT PARTNERSHIP; RESEARCH FOR DEVELOPMENT; SOIL FERTILITY; SOUTHERN AFRICA	10.3763/ijas.2010.0554	ARTICLE		1747-762X	136				733YN					SOIL FERTILITY; MAIZE YIELD; GLIRICIDIA-SEPIUM; LEGUME FALLOWS; TECHNOLOGIES; AGROFORESTRY; DYNAMICS; ADOPTION; FARMERS; LESSONS
FIRST AUTHOR																										SWEDEN	ETHIOPIAN AGRICULTURE IS CHANGING AS NEW ACTORS, RELATIONSHIPS, AND POLICIES INFLUENCE THE WAYS IN WHICH SMALL-SCALE, RESOURCE-POOR FARMERS ACCESS AND USE INFORMATION AND KNOWLEDGE IN THEIR AGRICULTURAL PRODUCTION DECISIONS. ALTHOUGH THESE CHANGES SUGGEST NEW OPPORTUNITIES FOR SMALLHOLDERS, TOO LITTLE IS KNOWN ABOUT HOW CHANGES WILL ULTIMATELY IMPROVE THE WELLBEING OF SMALLHOLDERS IN ETHIOPIA. TH…	195						2022-08-10	AFRICA; ETHIOPIA; AGRICULTURAL DEVELOPMENT; INNOVATION; PARTICIPATORY RURAL APPRAISAL; SOCIAL NETWORKS; SOCIAL LEARNING; TECHNOLOGY ADOPTION	10.1007/s10460-010-9273-y	ARTICLE		1572-8366	212				764XL					SOCIAL NETWORKS; DIFFUSION; EXTENSION; ADOPTION
FIRST AUTHOR	SECOND AUTHOR	THIRD AUTHOR	FOURTH AUTHOR	FIFTH AUTHOR	SIXTH AUTHOR																					ITALY	'LAND GRABBING' IN AFRICA BY CHINA, AND OTHER POPULOUS, HIGH-INCOME ASIAN COUNTRIES SUCH AS SOUTH KOREA, HAS RECEIVED CONSIDERABLE ATTENTION, WHILE LAND GRABBING IN POST-SOVIET EURASIA HAS GONE LARGELY UNNOTICED. HOWEVER, AS THIS ARTICLE SHOWS, FOREIGN STATE AND PRIVATE COMPANIES ARE ALSO ACQUIRING VAST AREAS OF FARMLAND IN THIS REGION. THE ARTICLE FIRST DISCUSSES THE FACTORS THAT MAKE POST-SOVIE…	299						2022-08-10	LAND GRABBING; POST-SOVIET COUNTRIES; AGROHOLDINGS; ECONOMIC INEQUALITY	10.1080/03066150.2011.559010	ARTICLE		1743-9361	323				742MU					REFORM; RUSSIA
FIRST AUTHOR	SECOND AUTHOR	THIRD AUTHOR	FOURTH AUTHOR	FIFTH AUTHOR	SIXTH AUTHOR	SEVENTH AUTHOR	EIGHTH AUTHOR																			MOZAMBIQUE	IN THE LATE 1970S, A GROUND-BREAKING PROJECT BEGAN IN THE PILANESBERG DISTRICT IN WHAT IS NOW THE NORTH WEST PROVINCE OF SOUTH AFRICA TO CREATE A WILDLIFE CONSERVATION AND ECO-TOURISM VENTURE FROM DEGRADED MARGINAL FARMLAND IN AN AESTHETICALLY ATTRACTIVE EXTINCT VOLCANIC CRATER. THE ESTABLISHMENT OF THIS NATIONAL PARK WAS INNOVATIVE IN A NUMBER OF RESPECTS, INCLUDING A PARTNERSHIP BETWEEN LANDSCA…							2022-08-10		10.4102/koedoe.v53i1.1028	ARTICLE		2071-0771			UNIVERSITY OF SOUTH AFRICA; DEPARTMENT OF HARVARD UNIVERSITY	I WOULD LIKE TO THANK THE FOLLOWING FOR THEIR GENEROUS ASSISTANCE IN PROVIDING INSPIRATION, GUIDANCE, INFORMATION, DOCUMENTATION, DISCUSSION AND FOR CORRECTING FACTUAL AND EDITORIAL ERRORS: JEREMY ANDERSON, WILLEM BOONZAAIER, BRUCE BROCKETT, VINCENT CARRUTHERS, ROGER COLLINSON, DAVID GROSSMAN, BRIAN HUNTLEY, CYNTHIA KEMP, HECTOR MAGOME, BERNARD MBENGA, EUGENE MOLL, ARCHIE MOSSMAN, SUE MOSSMAN, NO…	804LG					EVOLUTION
FIRST AUTHOR	SECOND AUTHOR	THIRD AUTHOR	FOURTH AUTHOR	FIFTH AUTHOR	SIXTH AUTHOR																					FRANCE	LOW PRESSURE DRIP IRRIGATION IS BEING PROMOTED IN SUB SAHARAN AFRICA AS AN ALTERNATIVE TO TRADITIONAL METHODS OF SMALL SCALE IRRIGATION OF VEGETABLES. THE AFRICAN MARKET GARDEN (AMG) IS A HORTICULTURAL PRODUCTION SYSTEM FOR SMALLHOLDERS BASED ON LOW-PRESSURE DRIP IRRIGATION COMBINED WITH AN IMPROVED CROP MANAGEMENT PACKAGE. THE AGRONOMIC AND ECONOMIC PERFORMANCE OF THE AMG IS COMPARED TO TWO GARD…	67						2022-08-10	SMALLHOLDER PRODUCERS; AFRICAN MARKET GARDEN; DRIP IRRIGATION; LABOR USE; RETURNS ON INVESTMENT; WATER APPLICATION EFFICIENCY	10.1016/j.agwat.2011.07.017	ARTICLE		1873-2283	73		ICRISAT; TAIWAN GOVERNMENT	THE AUTHORS WOULD LIKE TO THANK THE FOLLOWING PEOPLE AND INSTITUTES. MS SAADAATOU OUMAROU (STUDENT IPR/IFRA DE KATIBOUGOU. MALI) FOR ASSISTING IN SETTING UP THE EXPERIMENT AND THE MONITORING ROUTINE. DR ALAIN RATNADASS (CIRAD), DR PATRICE CADET (INSTITUT DE RECHERCHE ET DEVELOPPEMENT) AND MR ADAMOU MOUNKAILA FOR TAKING ROOT AND SOIL SAMPLES FOR ANALYSIS OF NEMATODES AND MONITORING INSECT AND DISE…	837CN
FIRST AUTHOR	SECOND AUTHOR	THIRD AUTHOR																								USA	RECENT RESURGENCE OF URBAN-BIAS AND CITY-CENTRIC (DEVELOPMENT) THOUGHT IS LEADING TO TWO CONCURRENT BUT CONTRADICTORY TRENDS: THE FOREGROUNDING OF THE CITY AS THE EPICENTRE OF INVESTMENT OR 'ENGINE OF DEVELOPMENT' AS WELL AS THE RELEGATION OF RURAL DEVELOPMENT TO THE BACKWATERS LEADING TO WIDESPREAD RURAL NEGLECT AND POVERTY. IN AFRICA AND OTHER DEVELOPING COUNTRIES WHERE RURAL POVERTY IS QUITE P…	350						2022-08-10	RURAL-URBAN; HOMETOWN; COMMUNITY; NETWORKS; DEVELOPMENT; AJALLI (UJARI)	10.1016/j.habitatint.2010.11.005	ARTICLE		1873-5428	360				722JN					DUAL SYSTEM; ISSUES; STATE; LIFE
FIRST AUTHOR	SECOND AUTHOR	THIRD AUTHOR	FOURTH AUTHOR	FIFTH AUTHOR																						ENGLAND	OBSERVATIONS AND SIMULATIONS LINK ANTHROPOGENIC GREENHOUSE AND AEROSOL EMISSIONS WITH RAPIDLY INCREASING INDIAN OCEAN SEA SURFACE TEMPERATURES (SSTS). OVER THE PAST 60 YEARS, THE INDIAN OCEAN WARMED TWO TO THREE TIMES FASTER THAN THE CENTRAL TROPICAL PACIFIC, EXTENDING THE TROPICAL WARM POOL TO THE WEST BY SIMILAR TO 40A DEGREES LONGITUDE (> 4,000 KM). THIS PROPENSITY TOWARD RAPID WARMING IN THE …	2417						2022-08-10	EAST AFRICA; INDIAN OCEAN; PRECIPITATION; DROUGHT; TROPICAL WARM POOL; CLIMATE CHANGE	10.1007/s00382-010-0984-y	ARTICLE		1432-0894	2435		U.S. AGENCY FOR INTERNATIONAL DEVELOPMENT FAMINE EARLY WARNING SYSTEM NETWORK UNDER U.S. GEOLOGICAL SURVEY [G09AC00001]; NATIONAL AERONAUTICS AND SPACE ADMINISTRATION UNDER PRECIPITATION SCIENCE [NNX07AG266]	THIS RESEARCH WAS SUPPORTED BY THE U.S. AGENCY FOR INTERNATIONAL DEVELOPMENT FAMINE EARLY WARNING SYSTEM NETWORK UNDER U. S. GEOLOGICAL SURVEY COOPERATIVE AGREEMENT # G09AC00001 AND THE NATIONAL AERONAUTICS AND SPACE ADMINISTRATION UNDER PRECIPITATION SCIENCE GRANT # NNX07AG266. WE THANK THESE AGENCIES FOR THEIR SUPPORT. WE ALSO THANK AND ACKNOWLEDGE THE CMIP3 MODELING GROUPS FOR PROVIDING DATA F…	852GU					MADDEN-JULIAN OSCILLATION; GLOBAL PRECIPITATION; CLIMATE VARIABILITY; TEMPERATURE TRENDS; TROPICAL PACIFIC; RAINFALL; MODEL; GPCP; PREDICTABILITY; SEASON
FIRST AUTHOR	SECOND AUTHOR	THIRD AUTHOR	FOURTH AUTHOR	FIFTH AUTHOR	SIXTH AUTHOR	SEVENTH AUTHOR	EIGHTH AUTHOR	NINTH AUTHOR	TENTH AUTHOR	ELEVENTH AUTHOR																USA	AIM TO IDENTIFY WHETHER ERADICATION OR CONTAINMENT IS EXPECTED TO BE THE MOST COST-EFFECTIVE MANAGEMENT GOAL FOR AN ISOLATED INVASIVE POPULATION WHEN KNOWLEDGE ABOUT THE CURRENT EXTENT IS UNCERTAIN. LOCATION GLOBAL AND SOUTH AFRICA. METHODS WE DEVELOPED A DECISION ANALYSIS FRAMEWORK TO ANALYSE THE BEST MANAGEMENT GOAL FOR AN INVASIVE SPECIES POPULATION (ERADICATION, CONTAINMENT OR TAKE NO ACTION)…	1047						2022-08-10	ACACIA PARADOXA; BIOLOGICAL INVASIONS; DECISION THEORY; EARLY DETECTION AND RAPID RESPONSE; ENVIRONMENTAL WEEDS; INVASIVE ALIEN SPECIES MANAGEMENT; TABLE MOUNTAIN NATIONAL PARK; VALUE OF INFORMATION	10.1111/j.1472-4642.2011.00809.x	ARTICLE		1472-4642	1059		AUSTRALIAN CENTRE FOR EXCELLENCE; OPPENHEIMER MEMORIAL TRUST; STELLENBOSCH UNIVERSITY; SOUTH AFRICAN DEPARTMENT OF WATER AFFAIRS; DST-NRF CENTRE OF EXCELLENCE FOR INVASION BIOLOGY; CSIRO	WE THANK TRACY ROUT AND THREE REFEREES WHO PROVIDED VALUABLE COMMENTS ON THE MANUSCRIPT, AND ERNITA VAN WYK AND JASON DE SMIDT FOR ESTIMATES OF THE EXTENT AND COST OF CONTROL OF A. PARADOXA ON TABLE MOUNTAIN. FIGURE 1 IS ADAPTED FROM A DIAGRAM DEVELOPED BY CINDY HAUSER. J.L.M.'S ATTENDANCE AT THE WORKSHOP WAS FUNDED BY THE AUSTRALIAN CENTRE FOR EXCELLENCE FOR RISK ANALYSIS, THE OPPENHEIMER MEMORI…	817EZ					BIOLOGICAL-CONTROL; SOUTH-AFRICA; POPULATION; SPREAD; INFORMATION; STRATEGIES; SEARCH; BIOECONOMICS; CONSERVATION; PROGRAMS
FIRST AUTHOR	SECOND AUTHOR																									ZIMBABWE	THE THEORY OF LIVESTOCK AS A BUFFER STOCK PREDICTS THAT AGROPASTORALISTS FACING SUBSTANTIAL RISKS WILL TYPICALLY USE LIQUID ASSETS SUCH AS LIVESTOCK FOR SELF-INSURANCE TO SMOOTH CONSUMPTION. THIS PAPER EXAMINES THIS HYPOTHESIS FOR REINDEER HERDERS IN NORWAY WHERE THE HERDERS, IN CONTRAST TO PASTORALISTS IN, SAY, SUB-SAHARAN AFRICA, FACE WELL-FUNCTIONING CREDIT MARKETS. USING SURVEY DATA INCLUDING…	679						2022-08-10	PASTORALISM; SOCIAL STATUS; UNCERTAINTY	10.1007/s10640-010-9421-2	ARTICLE		1573-1502	694				735XB					SUSTAINABILITY; CATTLE
FIRST AUTHOR	SECOND AUTHOR	THIRD AUTHOR																								ITALY	LAND-USE, LAND-USE CHANGE AND FORESTRY (LULUCF) ACTIVITIES WILL PLAY AN IMPORTANT ROLE IN GLOBAL CLIMATE CHANGE MITIGATION. MANY CARBON SCHEMES REQUIRE THE DELIVERY OF BOTH CLIMATE AND RURAL DEVELOPMENT BENEFITS BY MITIGATION ACTIVITIES CONDUCTED IN DEVELOPING COUNTRIES. AGROFORESTRY IS A LULUCF ACTIVITY THAT IS GAINING ATTENTION BECAUSE OF ITS POTENTIAL TO DELIVER CLIMATE BENEFITS AS WELL AS RUR…	741						2022-08-10		10.1007/s10584-012-0456-y	ARTICLE			757		SOCIAL SCIENCES AND HUMANITIES RESEARCH COUNCIL OF CANADA; GOVERNMENT OF BRITISH COLUMBIA; FACULTY OF GRADUATE STUDIES AT THE UNIVERSITY OF BRITISH COLUMBIA	THE AUTHORS ACKNOWLEDGE FUNDING SUPPORT FROM THE SOCIAL SCIENCES AND HUMANITIES RESEARCH COUNCIL OF CANADA, THE GOVERNMENT OF BRITISH COLUMBIA AND THE FACULTY OF GRADUATE STUDIES AT THE UNIVERSITY OF BRITISH COLUMBIA. THE AUTHORS ARE GRATEFUL TO GARY BULL, JAMES TANSEY AND THREE ANONYMOUS REVIEWERS FOR HELPFUL COMMENTS AND FEEDBACK, AND TO RITA ZAMLUK FOR EDITING ASSISTANCE.	032TI					CLEAN DEVELOPMENT MECHANISM; CLIMATE-CHANGE; SUSTAINABLE DEVELOPMENT; FOREST CARBON; PARTICIPATORY DEVELOPMENT; DEVELOPING-COUNTRIES; LATIN-AMERICA; FOOD SECURITY; CO-BENEFITS; SEQUESTRATION
FIRST AUTHOR																										ENGLAND	WHEN THE WORLD RETURNS TO SOUTH AMERICA, AFTER TWENTY YEARS, IN ORDER TO DEBATE GLOBAL ENVIRONMENTAL ISSUES IN THE RIO+20 EVENT, A NEW PANORAMA IN TERMS OF POLICY AND DEBATE ON SUSTAINABLE DEVELOPMENT IS PRESENT IN THE LATIN AMERICAN REGION. THE REGION HAS MOVED TOWARDS MORE SUSTAINABLE DEVELOPMENT PATTERNS IN MANY RESPECTS IN THE LAST FEW DECADES, YET ENORMOUS GAPS REMAIN IN THE QUEST TO PROMOTE…	32						2022-08-10	DEVELOPMENT; ENVIRONMENT; GREEN ECONOMY; LATIN AMERICAN; RIO+20	10.1177/1070496511436276	EDITORIAL MATERIAL			35				905NW
FIRST AUTHOR	SECOND AUTHOR	THIRD AUTHOR																								ARGENTINA	PURPOSE - THIS PAPER AIMS TO FOCUS ON THE PERCEIVED ROLE OF CLUSTERS IN INTER-FIRM COOPERATION AND SOCIAL NETWORKS. DESIGN/METHODOLOGY/APPROACH - THE STUDY WAS CARRIED OUT IN A REGION OF LATIN AMERICA WHERE LIMITED RESEARCH HAS BEEN CONDUCTED IN TERMS OF INTER-FIRM RELATIONSHIPS. MANAGERS FROM THREE KEY NATURAL RESOURCES-BASED INDUSTRIES IN CHILE PARTICIPATED IN THE SURVEY; ONE OF THESE INDUSTRIE…	392						2022-08-10	INTER-FIRM COOPERATION; KNOWLEDGE EXCHANGE; REGIONAL CLUSTERS; INDUSTRIAL MARKETING; LATIN AMERICA; MARKETING INFORMATION; RELATIONSHIP MARKETING; CHILE	10.1108/08858621211236061	ARTICLE		2052-1189	402				006SC					SOCIAL-STRUCTURE; KNOWLEDGE; NETWORKS; FIRMS; BIOTECHNOLOGY; PERFORMANCE; EXTERNALITIES; EMBEDDEDNESS; FLEXIBILITY; ECONOMIES
FIRST AUTHOR	SECOND AUTHOR	THIRD AUTHOR																								ECUADOR	IN THE LAST YEARS, AND DUE TO THE CONTINUOUS DECENTRALIZATION PROGRAMS TO REGIONS AND PROVINCES THAT HAVE UNDERMINED THE TRANSFORMATION OVER THE NATIONAL STATES, IN ARGENTINA IN PARTICULAR, AND IN LATIN AMERICA IN GENERAL, THE GOVERNANCE APPROACHES HAVE CONVERGED WITH THOSE ON REGIONAL DEVELOPMENT TO REDEFINE IN A MORE DEMOCRATIC, MORE EFFICIENT AND HORIZONTAL WAY, THE REGIONAL DYNAMICS OF ECONOM…	21						2022-08-10	GOVERNANCE; REGIONAL DEVELOPMENT; PUBLIC POLICY; DEVELOPMENT POLICY; REGIONS; PROVINCES; ARGENTINA		ARTICLE			+				994DB					LOCAL GOVERNANCE; STATE; GOVERNMENTALITY; SPACE; TERRITORIAL; URBAN; INSTITUTIONS; DEVOLUTION; INNOVATION; GEOGRAPHY
FIRST AUTHOR	SECOND AUTHOR																									SOUTH AFRICA	THE FIRST APPLICATION OF MICRO-CREDIT WAS ABOUT 20 YEARS AGO WITH THE ESTABLISHMENT OF GRUMMAN BANK IN BANGLADESH. THIS BANK, PROVIDING CREDIT FOR THE POOR (PARTICULARLY WOMEN AS 94% OF ITS CLIENTS ARE THEM), HAS MANAGED TO INCREASE INCOME AND ECONOMIC WELFARE. NOW THE PROGRAM IS RUNNING IN MOST PARTS OF WORLD ESPECIALLY ASIA, AFRICA AND LATIN AMERICA. ONE INTERESTING POINT IS THAT UNLIKE PRIOR P…	2629						2022-08-10	MICRO-CREDIT; RURAL DEVELOPMENT		ARTICLE			2632				100SX
FIRST AUTHOR	SECOND AUTHOR																									MEXICO	PARTICIPATORY AGRICULTURAL PLATFORMS, SUCH AS FARMER RESEARCH TEAMS AND FARMER FIELD SCHOOLS, OFFER THE POTENTIAL FOR CHANGE THAT GOES FAR BEYOND AGRICULTURE. THE PAPER REPORTS ON A MIXED METHOD APPROACH TO EXAMINING THE GENDERED IMPACTS OF A LONG TERM FARMER RESEARCH PROJECT IN HONDURAS. WE SHOW HOW COLLECTIVE ACTION AROUND FOOD SECURITY HAS THE POTENTIAL TO SUPPORT GENDERED SOCIAL CHANGE. WE AR…	2078						2022-08-10	GENDER EMPOWERMENT; PARTICIPATORY RESEARCH; AGRICULTURAL DEVELOPMENT; PROJECT EVALUATION; LATIN AMERICA; HONDURAS	10.1016/j.worlddev.2012.05.008	ARTICLE		1873-5991	2095				013NA					FIELD SCHOOLS; NONFARM EMPLOYMENT; COLLECTIVE ACTION; WOMEN; HOUSEHOLD; POVERTY
FIRST AUTHOR	SECOND AUTHOR	THIRD AUTHOR	FOURTH AUTHOR																							COLOMBIA	THERE IS AN INFLUENTIAL VIEW THAT SOUTH-EAST ASIA'S ECONOMIC SUCCESS IS BASED ON EXPORT-ORIENTED INDUSTRIALISATION, AND THAT AFRICAN STATES SHOULD ABOVE ALL IMITATE THIS ASPECT OF ASIAN DEVELOPMENT STRATEGY. THIS ARTICLE, HOWEVER, USES EVIDENCE FROM INDONESIA, NIGERIA, MALAYSIA AND KENYA TO ARGUE: (I) THAT THE HISTORICAL ROOTS OF SOUTH-EAST ASIAN ECONOMIC SUCCESS ACTUALLY LIE IN PRO-POOR AGRICULT…	S25						2022-08-10	INDONESIA; MALAYSIA; KENYA; NIGERIA	10.1111/j.1467-7679.2012.00564.x	ARTICLE		1467-7679	S47				876GX					POLITICAL-ECONOMY; INDONESIA; AGRICULTURE; POLICY
FIRST AUTHOR	SECOND AUTHOR	THIRD AUTHOR																								ARGENTINA	REDUCING EMISSIONS FROM AGRICULTURE, FORESTRY, AND OTHER LAND USES IS CONSIDERED AN ESSENTIAL INGREDIENT OF AN EFFECTIVE STRATEGY TO MITIGATE GLOBAL WARMING. REQUIRED CHANGES IN LAND USE AND FORESTRY, HOWEVER, OFTEN IMPLY FOREGOING RETURNS FROM LOCALLY MORE ATTRACTIVE RESOURCE USE STRATEGIES. WE ASSESS AND COMPARE THE PROSPECTS OF MITIGATING CLIMATE CHANGE THROUGH EMISSION REDUCTIONS FROM FORESTR…	546						2022-08-10	CLIMATE CHANGE MITIGATION; TECHNOLOGY ADOPTION; OPPORTUNITY COSTS; LATIN AMERICA	10.3390/f3030546	ARTICLE		1999-4907	572		NORWEGIAN AGENCY FOR DEVELOPMENT COOPERATION; AUSTRALIAN AGENCY FOR INTERNATIONAL DEVELOPMENT; UK DEPARTMENT FOR INTERNATIONAL DEVELOPMENT; EUROPEAN COMMISSION; MINISTRY FOR FOREIGN AFFAIRS OF FINLAND; DAVID AND LUCILE PACKARD FOUNDATION; PROGRAM ON FORESTS; US AGENCY FOR INTERNATIONAL DEVELOPMENT; CENTER FOR INTERNATIONAL MIGRATION AND DEVELOPMENT (CIM)	WE GRATEFULLY ACKNOWLEDGE THE SUPPORT RECEIVED FROM THE NORWEGIAN AGENCY FOR DEVELOPMENT COOPERATION, THE AUSTRALIAN AGENCY FOR INTERNATIONAL DEVELOPMENT, THE UK DEPARTMENT FOR INTERNATIONAL DEVELOPMENT, THE EUROPEAN COMMISSION, AND THE MINISTRY FOR FOREIGN AFFAIRS OF FINLAND, THE DAVID AND LUCILE PACKARD FOUNDATION, THE PROGRAM ON FORESTS, THE US AGENCY FOR INTERNATIONAL DEVELOPMENT, AND THE CEN…	096OX					GREENHOUSE-GAS EMISSIONS; SLASH-AND-BURN; TECHNOLOGY ADOPTION; LAND-USE; CARBON STOCKS; AGROFORESTRY; SYSTEMS; EASTERN; DEFORESTATION; CONSERVATION
FIRST AUTHOR																										GERMANY	PAYMENT FOR ECOSYSTEM SERVICES (PES) HAS BEEN WIDELY PROMOTED AS AN EFFECTIVE AND EFFICIENT MODEL FOR CONSERVATION; HOWEVER, FEW STUDIES HAVE EMPIRICALLY EXAMINED HOW THE MARKET-BASED APPROACH INTERACTS WITH FARMER'S DECISION-MAKING PROCESSES AND THEIR ABILITIES TO SUSTAIN NEW CONSERVATION PRACTICES. THIS PAPER EXAMINES THE SUSTAINABILITY OF A PES SILVOPASTORAL PROGRAMME IN COLOMBIA FROM PEASANT …	144						2022-08-10	AGRICULTURAL DEVELOPMENT; DIRECT INCENTIVES; FOREST CONSERVATION; INTRINSIC MOTIVATION; LATIN AMERICA; SELF-EFFICACY	10.1017/S0376892912000045	ARTICLE			153		SEATTLE UNIVERSITY	I WISH TO ACKNOWLEDGE THE FUNDING SUPPORT PROVIDED BY SEATTLE UNIVERSITY AND LOGISTICAL SUPPORT PROVIDED BY FUNDACION NATURA, COLOMBIA AND CIPAV. SPECIAL THANKS TO LUIS MARIO CARDENAS AND FERNANDO DIAZ FOR THEIR HELP IN DEVELOPING THIS ANALYSIS. AND, MANY THANKS TO THE PARTICIPANTS AT THE IASC NORTH AMERICAN CONFERENCE IN TEMPE ARIZONA, FELIPE MURTINHO AND TWO ANONYMOUS REVIEWERS FOR COMMENTS ON …	936QT					NATURAL-RESOURCE MANAGEMENT; ENVIRONMENTAL SERVICES; CENTRAL-AMERICA; SELF-EFFICACY; ADOPTION; SOIL; PARTICIPATION; CONSERVATION; AGRICULTURE; CAPACITY
FIRST AUTHOR	SECOND AUTHOR	THIRD AUTHOR																								TURKEY	IN THE 1940 AND 1950S, THE ROCKEFELLER AND FORD FOUNDATIONS INITIATED OVERSEAS RURAL AND AGRICULTURAL DEVELOPMENT ACTIVITIES IN A NUMBER OF COUNTRIES IN ASIA AND LATIN AMERICA. THEY BEGAN WITH COUNTRY PROGRAMS. THESE PROGRAMS OFTEN INVOLVED CREATING NEW INSTITUTIONS IN THE RECIPIENT COUNTRIES, AND WHILE THE PERSPECTIVE WAS LONG TERM - AS LONG AS IT TOOK TO ACHIEVE PROGRAM GOALS - THE FOUNDATIONS …	179						2022-08-10	INTERNATIONAL AGRICULTURE; FOUNDATIONS; DEVELOPMENT AID; GLOBAL PUBLIC GOODS; ADAPTIVE RESEARCH; AGRICULTURAL RESEARCH; CAPACITY BUILDING; CGIAR	10.1016/j.foodpol.2012.01.003	EDITORIAL MATERIAL			190				921BK
FIRST AUTHOR	SECOND AUTHOR	THIRD AUTHOR																								ITALY	THE RELENTLESSLY INCREASING IMPORTANCE AND APPLICATION OF INFORMATION AND COMMUNICATION TECHNOLOGIES (ICTS) IN AGRICULTURE HAVE GIVEN BIRTH TO A NEW FIELD CALLED E-AGRICULTURE, WHICH FOCUS ON IMPROVING AGRICULTURAL AND RURAL DEVELOPMENT THROUGH A VARIETY OF TECHNOLOGIES. IN THIS SENSE, AGRICULTURAL INFORMATION SYSTEMS (AISS) ARE DISTRIBUTED SOURCES OF INFORMATION THAT EXPLOIT ICTS TO MAKE AGRICUL…	14						2022-08-10	AGRICULTURAL INFORMATION SYSTEMS; WEB SERVICES; SOAP; REST; SIMUGAN; MOBILE DEVICES	10.1016/j.compag.2012.05.016	ARTICLE			18				991DF					SOAP
FIRST AUTHOR	SECOND AUTHOR	THIRD AUTHOR																								CANADA	BIOFUEL IS A FAST GROWING SECTOR IN TANZANIA. FOREIGN AND DOMESTIC COMPANIES ARE ACQUIRING BIG PORTIONS OF LAND, SOME UP TO 440,000 HECTARES. IT IS BELIEVED THAT THE COUNTRY HAS A RESERVE OF 88 MILLION HECTARES FOR AGRICULTURE. THE GOVERNMENT IS COMMITTED TO PROMOTING THE SECTOR. BUT WHAT ARE THE IMPLICATIONS OF BIOFUEL PLANTATIONS FOR RURAL DEVELOPMENT IN TANZANIA? THIS IS AN AREA OF INQUIRY WHI…	320						2022-08-10	BIOFUEL PLANTATIONS; SMALLHOLDER FARMERS; RURAL DEVELOPMENT; TANZANIA; AFRICA	10.1016/j.esd.2012.07.001	ARTICLE			327		INSTITUTE OF RESOURCE ASSESSMENT, UNIVERSITY OF DAR ES SALAAM; AFRICAN GREEN COMPANY LIMITED	THE AUTHOR WOULD LIKE TO THANK THE INSTITUTE OF RESOURCE ASSESSMENT, UNIVERSITY OF DAR ES SALAAM, IN COLLABORATION WITH AFRICAN GREEN COMPANY LIMITED, FOR FUNDING THIS STUDY. GRATITUDE IS PARTICULARLY DUE TO THE FARMERS IN RURAL AREAS WHO, DESPITE THEIR TIGHT SCHEDULE, AGREED TO PARTICIPATE IN THE INTERVIEWS, WHICH ENABLED THE AUTHOR TO OBTAIN THE DATA REQUIRED. FURTHERMORE, THE AUTHOR IS GRATEFU…	002HK					DEVELOPING-COUNTRIES; FOOD SECURITY; LAND; ENVIRONMENT; IMPACTS; WATER; FUEL
FIRST AUTHOR	SECOND AUTHOR																									NETHERLANDS	THIS ARTICLE APPLIES THE SUSTAINABLE RURAL LIVELIHOODS APPROACH TO PURPOSEFULLY COLLECT AND ANALYSE DATA ON HOW THE RURAL POOR LIVE AND WORK IN SOUTH AFRICA'S WEST COAST DISTRICT. THE FINDINGS OFFER INSIGHTS INTO THE LIVELIHOODS AND NEEDS OF RURAL HOUSEHOLDS AND OFFER VITAL LESSONS FOR PRO-POOR AGRARIAN REFORM AND RURAL DEVELOPMENT POLICIES. AGRICULTURAL AND NON-FARM RURAL HOUSEHOLDS RELY ON A MI…	574						2022-08-10	SUSTAINABLE RURAL LIVELIHOODS APPROACH; RURAL DEVELOPMENT; AGRARIAN POLICY; CIVIL SOCIETY ORGANISATION	10.1080/0376835X.2012.715443	ARTICLE			587				004TJ
FIRST AUTHOR	SECOND AUTHOR	THIRD AUTHOR	FOURTH AUTHOR																							NIGERIA	MANY AGRICULTURE-BASED ECONOMIES ARE INCREASINGLY UNDER STRESS FROM CLIMATE CHANGE AND SOCIO-ECONOMIC PRESSURES. THE EXCESSIVE EXPLOITATION OF NATURAL RESOURCES STILL REPRESENTS THE STANDARD PROCEDURE TO ACHIEVE SOCIO-ECONOMIC DEVELOPMENT. IN THE AREA OF THE MOULOUYA RIVER BASIN, MOROCCO, NATURAL WATER AVAILABILITY REPRESENTS A KEY RESOURCE FOR ALL ECONOMIC ACTIVITIES. AGRICULTURE REPRESENTS THE …	959						2022-08-10	NORTH AFRICA; MOULOUYA RIVER BASIN; CLIMATE CHANGE; POPULATION GROWTH; REGIONAL DEVELOPMENT; WATER AVAILABILITY; WATER MANAGEMENT; WATER SCARCITY	10.3390/w4040959	ARTICLE		2073-4441	982		PROJECT "ACCMA-ADAPTATION TO CLIMATE CHANGE IN MOROCCO" AS PART OF THE PROGRAM "ADAPTATION AUX CHANGEMENTS CLIMATIQUES EN AFRIQUE (ACCA)" OF THE INTERNATIONAL DEVELOPMENT RESEARCH CENTRE CANADA (IDRC); UK DEPARTMENT FOR INTERNATIONAL DEVELOPMENT (DFID)	THIS WORK WAS SUPPORTED BY THE PROJECT "ACCMA-ADAPTATION TO CLIMATE CHANGE IN MOROCCO" AS PART OF THE PROGRAM "ADAPTATION AUX CHANGEMENTS CLIMATIQUES EN AFRIQUE (ACCA)" OF THE INTERNATIONAL DEVELOPMENT RESEARCH CENTRE CANADA (IDRC) AND THE UK DEPARTMENT FOR INTERNATIONAL DEVELOPMENT (DFID). THE AUTHORS WOULD LIKE TO GRATEFULLY THANK SUSANNE STOLL-KLEEMANN (UNIVERSITY GREIFSWALD) AND THREE ANONYMO…	058AM					RESOURCES; VULNERABILITY; POPULATION; PRESSURE; SECURITY; AFRICA; PLANET; INDEX
FIRST AUTHOR																										SWEDEN	THIS ARTICLE EXAMINES THE ROLE PLAYED BY NORMAN BORLAUG IN PROMOTING THE NOTION OF GREEN REVOLUTION AS A WAY TO RAPIDLY TRANSFORM AGRICULTURE IN THE DEVELOPING WORLD. IT DEVELOPS THE ARGUMENT THAT BORLAUG USED HIS PROFILE AS A PUBLIC AGRONOMIST, GAINED THROUGH HIS SUCCESSFUL BREEDING OF SEMI-DWARF WHEAT VARIETIES, TO ACTIVELY AND INSTRUMENTALLY BOLSTER THE CASE FOR GREEN REVOLUTION STYLE AGRICULT…	1587						2022-08-10		10.1080/00220388.2012.713470	ARTICLE		1743-9140	1600		ESRC [ES/I021620/1] FUNDING SOURCE: UKRI		076GD					FOOD AID; CELEBRITY; POVERTY; AFRICA
FIRST AUTHOR	SECOND AUTHOR																									USA	TO ENSURE FUTURE FOOD SECURITY, THERE IS AN URGENT NEED FOR IMPROVED CO-ORDINATION OF AGRICULTURAL RESEARCH. WHILE ADVANCES IN BIOTECHNOLOGY HOLD CONSIDERABLE PROMISE, SIGNIFICANT TECHNOLOGY GAPS EXIST THAT MAY REDUCE THEIR IMPACT. EXAMPLES INCLUDE AN INCOMPLETE KNOWLEDGE OF TARGET BREEDING ENVIRONMENTS, A LIMITED UNDERSTANDING AND/OR APPLICATION OF OPTIMAL CROP MANAGEMENT PRACTICES, AND UNDERFUN…	1						2022-08-10	AGRICULTURAL DEVELOPMENT; ANALOGUE SITES; BREEDING; CROP MANAGEMENT; EXTENSION; FOOD SECURITY; NETWORKS; PARTNERSHIP; TECHNOLOGY GAPS	10.1093/jxb/err241	ARTICLE		1460-2431	12		GRDC; SAGARPA; BMGF; USAID	AUTHORS ACKNOWLEDGE SUPPORT FROM GRDC, SAGARPA, BMGF, AND USAID.	866LW					CLIMATE-CHANGE; CONSERVATION AGRICULTURE; GREEN-REVOLUTION; YIELD DECLINES; FOOD SECURITY; WHEAT; RICE; CAPACITY; NITROGEN; AFRICA
FIRST AUTHOR	SECOND AUTHOR	THIRD AUTHOR	FOURTH AUTHOR																							BRAZIL	IRRIGATION SCHEMES AND DAMS HAVE POSED A GREAT CONCERN ON PUBLIC HEALTH SYSTEMS OF SEVERAL COUNTRIES, MAINLY IN THE TROPICS. THE FOCUS OF THE PRESENT REVIEW IS TO ELUCIDATE THE DIFFERENT WAYS HOW THESE HUMAN INTERVENTIONS MAY HAVE AN EFFECT ON POPULATION DYNAMICS OF ANOPHELINE MOSQUITOES AND HENCE, HOW LOCAL MALARIA TRANSMISSION PATTERNS MAY BE CHANGED. WE DISCUSS DIFFERENT STUDIES WITHIN THE THR…	179						2022-08-10	MALARIA TRANSMISSION; ANOPHELES BIONOMICS; WATER DEVELOPMENT PROJECT; CONTROL	10.1590/S0036-46652012000400001	REVIEW		1678-9946	191				981NJ					PLASMODIUM-FALCIPARUM; MOSQUITOS DIPTERA; RICE CULTIVATION; AGRICULTURAL-DEVELOPMENT; INTERMITTENT IRRIGATION; ANTHROPIC ENVIRONMENT; MAHAWELI PROJECT; SRI-LANKA; TRANSMISSION; VECTOR
FIRST AUTHOR	SECOND AUTHOR																									JAPAN	SMALLHOLDERS IN DEVELOPING COUNTRIES CAN POTENTIALLY BENEFIT FROM ACCESS TO LOCAL, REGIONAL, NATIONAL AND INTERNATIONAL MARKETS AS THEY INTERMEDIATE BETWEEN RURAL AND URBAN DEMAND FOR AGRICULTURAL PRODUCTS AND SMALLHOLDER SUPPLY. THIS STUDY INVESTIGATES HOW SMALLHOLDERS IN MERU, TANZANIA MAKE USE OF THE VARIOUS MARKETING CHANNELS THAT ARE AVAILABLE TO THEM, AND ARGUES THAT THE VARIETY OF POTENTIA…	657						2022-08-10		10.1017/S0022278X12000493	ARTICLE		1469-7777	679				034OX					ECONOMIC-HISTORY; EASTERN; FOOD; AFRICA; POOR
FIRST AUTHOR																											THIS ARTICLE ARGUES THAT THE CASE STUDIES TO BE PUBLISHED IN A SPECIAL ISSUE TOGETHER WITH THIS ARTICLE MAKE THREE ARGUMENTS ABOUT THE DEPLOYMENT OF GREEN REVOLUTION TECHNOLOGIES IN DEVELOPMENT STRATEGIES. THESE ARGUMENTS IDENTIFY THE IMPORTANCE OF CONTEXT IN UNDERSTANDING SUSTAINABLE OUTCOMES, AND THE CLAIM THAT TECHNICAL FIXES SUCH AS THE INCREASING USE OF SYNTHETIC FERTILIZERS AND INCREASED YI…	192						2022-08-10	FOOD SOVEREIGNTY; GREEN REVOLUTION; LAND GRABS; POLITICAL ECOLOGY; WORLD FOOD CRISIS	10.1080/14735903.2011.600605	ARTICLE			199				936AC					FOOD CRISIS
FIRST AUTHOR	SECOND AUTHOR	THIRD AUTHOR	FOURTH AUTHOR	FIFTH AUTHOR	SIXTH AUTHOR																					GERMANY	THIS ARTICLE EXPLORES THE CHANGING LIVELIHOOD STRATEGIES AMONG A GROUP OF RURAL HOUSEHOLDS IN SOUTHERN ZIMBABWE ACROSS 20 YEARS. THE STUDY USES A COMBINATION OF A HOUSEHOLD SURVEY, IN-DEPTH BIOGRAPHICAL INTERVIEWS AND WEALTH RANKING TO EXAMINE LIVELIHOOD CHANGE. THE HOUSEHOLDS STUDIED IN 1986-1987 WERE ALL TRACED TWO DECADES ON, AND THE PATTERN OF LIVELIHOOD TRANSITIONS WAS ANALYSED. IN ADDITION,…	1241						2022-08-10		10.1080/00220388.2012.671474	ARTICLE		1743-9140	1257		ESRC [ES/I021620/1] FUNDING SOURCE: UKRI		010WJ					WEALTH RANKING; POVERTY; POLICY; HOUSEHOLDS; DROUGHT; AFRICA
FIRST AUTHOR	SECOND AUTHOR																									ENGLAND	THE STUDY EXPLORES EMPOWERMENT AND WELL-BEING RELATED OUTCOMES OF FARMER FIELD SCHOOLS (FFS), AN EXTENSION APPROACH THAT HAS GAINED POPULARITY WITH AGRICULTURE DEVELOPMENT PROGRAMS IN MANY AFRICAN COUNTRIES. THIS IS DONE BY EXAMINING THE EMPIRICAL RELATIONSHIPS BETWEEN FFS PARTICIPATION AND INCREASED WELL-BEING; AS WELL AS FFS PARTICIPATION AND EMPOWERMENT; AND FINALLY BETWEEN EMPOWERMENT AND ENH…	414						2022-08-10	FARMER FIELD SCHOOLS; EMPOWERMENT; POVERTY; WELL-BEING; EAST AFRICA; AGRICULTURAL EXTENSION	10.1016/j.worlddev.2011.05.005	ARTICLE			427				868MJ
FIRST AUTHOR	SECOND AUTHOR	THIRD AUTHOR	FOURTH AUTHOR	FIFTH AUTHOR	SIXTH AUTHOR																					PERU	ORANGE-FLESHED SWEETPOTATOES OFFER THE PROMISE OF ADDRESSING A SERIOUS NUTRITIONAL DEFICIENCY IN AFRICAN DIETS: CHRONIC VITAMIN A DEFICIENCY, WHICH CAN CAUSE BLINDNESS IN CHILDREN AND MANY COMPLICATIONS IN ADULTS. ALTHOUGH THE OFFICIAL PUBLIC HEALTH POLICY IN MOZAMBIQUE EMPHASIZES MEETING THIS DEFICIENCY THROUGH VITAMIN A CAPSULES, A GROUP OF SCIENTISTS, MOSTLY WOMEN, IS CHAMPIONING THE CULTIVATI…	204						2022-08-10	MOZAMBIQUE; RESEARCH SYSTEM; SWEETPOTATO; POVERTY ALLEVIATION; DIFFUSION	10.1016/j.techfore.2011.11.006	ARTICLE		1873-5509	212				899FO					CHAMPIONS
FIRST AUTHOR	SECOND AUTHOR	THIRD AUTHOR																								BRAZIL	LAND REFORM POLICY IN SOUTH AFRICA HAS BEEN STRONGLY CRITICISED, ESPECIALLY ITS INSTRUMENTALITY. HOWEVER, RECENT ETHNOGRAPHIC STUDIES INDICATE THAT IT IS A COMPLEX AND DEEPLY SOCIAL PROCESS IN WHICH POLICY IS UNDERSTOOD DIFFERENTLY BY DIFFERENT ACTORS. RATHER THAN ASKING WHETHER LAND REFORM WORKS WE SHOULD ASK HOW IT WORKS. USING A CASE STUDY OF SLAG (SETTLEMENT LAND ACQUISITION GRANT) REDISTRIBU…	563						2022-08-10	ACTOR-ORIENTED APPROACH; AGRICULTURAL DEVELOPMENT INTERVENTIONS; LAND REDISTRIBUTION; POLICY TRANSLATION	10.1080/0376835X.2012.715442	ARTICLE		1470-3637	573				004TJ					GOVERNANCE-REFORM; PARTNERSHIP
FIRST AUTHOR	SECOND AUTHOR	THIRD AUTHOR	FOURTH AUTHOR	FIFTH AUTHOR	SIXTH AUTHOR	SEVENTH AUTHOR																				USA	WE INVESTIGATE THE IMPACT OF WILDLIFE CONSERVATION POLICIES IN ZAMBIA ON HOUSEHOLD WELFARE IN GAME MANAGEMENT AREAS (GMAS), WHICH ARE BUFFER ZONES AROUND NATIONAL PARKS. ANALYSIS OF DATA FROM A NATIONWIDE SURVEY OF RURAL HOUSEHOLDS SHOWS THAT GMAS ARE POSITIVELY ASSOCIATED WITH HOUSEHOLD INCOME AND CROP DAMAGE FROM WILDLIFE CONFLICTS. GAINS AND DAMAGES WERE GREATEST AMONG HOUSEHOLDS IN GMAS WITH …	1068						2022-08-10	WILDLIFE CONSERVATION; NATIONAL PARKS; RURAL DEVELOPMENT; AFRICA; ZAMBIA	10.1016/j.worlddev.2011.09.019	ARTICLE		1873-5991	1081				928IM					PROPENSITY SCORE; INCOME DIVERSIFICATION; COMMUNITY; AGRICULTURE; SPECIFICATION; DETERMINANTS; STRATEGIES; LINKAGES; DYNAMICS; AFRICA
FIRST AUTHOR	SECOND AUTHOR	THIRD AUTHOR	FOURTH AUTHOR	FIFTH AUTHOR																						BRAZIL	OUR STUDY LINKS ENVIRONMENTAL IMPACTS OF CLIMATE CHANGE TO MAJOR SOCIO-ECONOMIC AND AGRICULTURAL DEVELOPMENTS IN NORTH AFRICA. WE JOINTLY INVESTIGATE CLIMATE PROJECTIONS, VULNERABILITY, IMPACTS, AND OPTIONS FOR ADAPTATION. PRECIPITATION IN NORTH AFRICA IS LIKELY TO DECREASE BETWEEN 10 AND 20%, WHILE TEMPERATURES ARE LIKELY TO RISE BETWEEN 2 AND 3 DEGREES C BY 2050. THIS TREND IS MOST PRONOUNCED I…	12						2022-08-10	CLIMATE CHANGE; VULNERABILITY; ADAPTATION; AGRICULTURE; MOROCCO; NORTH AFRICA	10.1016/j.agee.2012.04.021	ARTICLE		1873-2305	26		CLUSTER OF EXCELLENCE "INTEGRATED CLIMATE SYSTEM ANALYSIS AND PREDICTION - CLISAP", UNIVERSITY OF HAMBURG [EXC177]; GERMAN SCIENCE FOUNDATION (DFG)	THIS WORK IS SUPPORTED THROUGH THE CLUSTER OF EXCELLENCE "INTEGRATED CLIMATE SYSTEM ANALYSIS AND PREDICTION - CLISAP" (EXC177), UNIVERSITY OF HAMBURG, FUNDED BY THE GERMAN SCIENCE FOUNDATION (DFG).	978DF					EUROPEAN CLIMATE; ADAPTIVE CAPACITY; LATE 21ST-CENTURY; PRECIPITATION; DETERMINANTS; ASSESSMENTS; EXTREMES; DROUGHT; TUNISIA
FIRST AUTHOR	SECOND AUTHOR	THIRD AUTHOR	FOURTH AUTHOR																							COLOMBIA	AFTER 20 YEARS OF NEGLECT BY INTERNATIONAL DONORS, AGRICULTURE IS NOW AGAIN IN THE HEADLINES BECAUSE HIGH FOOD PRICES ARE INCREASING FOOD INSECURITY AND POVERTY. IN THE COMING YEARS, IT WILL BE ESSENTIAL TO INCREASE FOOD PRODUCTIVITY AND PRODUCTION IN DEVELOPING COUNTRIES, ESPECIALLY IN SUB-SAHARAN AFRICA AND WITH SMALLHOLDERS. THIS, HOWEVER, REQUIRES FINDING VIABLE SOLUTIONS TO A NUMBER OF COMPL…	175						2022-08-10	ECONOMIC DEVELOPMENT; AGRICULTURAL POLICY; SUSTAINABLE DEVELOPMENT; RURAL POVERTY REDUCTION; INCOMES POLICY AND PRICE POLICY; AGRICULTURAL R&D; TECHNOLOGY AND EXTENSION SERVICES	10.1016/j.ecosys.2011.09.003	REVIEW		1878-5433	205				087FC					RURAL POVERTY; LAND-REFORM; ECONOMIC-DEVELOPMENT; PRODUCTIVITY GROWTH; FOOD SECURITY; SAFETY NETS; TRADE; TECHNOLOGY; REDUCTION; ADOPTION
FIRST AUTHOR																										USA	ORGANIC AMENDMENTS SUCH AS COMPOST ARE KEY TO SUSTAINABLE SOIL FERTILITY MANAGEMENT, BUT THEIR USE IS CONSTRAINED BY A LACK OF APPROPRIATE VEHICLES WITH WHICH TO TRANSPORT THEM TO THE FIELDS. FARMERS IN THE NORTHERN GHANAIAN GUINEA SAVANNA TESTED INDIVIDUALLY OWNED HEADPANS AND BICYCLES, GROUP-OWNED WHEELBARROWS AND DONKEY CARTS, AND HIRED HANDTRUCKS AND BULLOCK CARTS. THEY FOUND A COMBINATION OF…	315						2022-08-10	COMPOST; INTERMEDIATE TRANSPORT; NORTHERN GHANA; SOIL FERTILITY MANAGEMENT	10.1080/14735903.2012.666030	ARTICLE		1747-762X	327				030RU					SUSTAINABLE AGRICULTURAL-DEVELOPMENT; SOIL FERTILITY CONSTRAINTS; CROP PRODUCTION; CONSERVATION AGRICULTURE; ORGANIC-MATTER; AFRICA; INTENSIFICATION; MANAGEMENT; AVAILABILITY; QUALITY
FIRST AUTHOR	SECOND AUTHOR	THIRD AUTHOR																								COLOMBIA	IN POST-APARTHEID SOUTH AFRICA, LAND AND AGRARIAN REFORM POLICIES AIMING BOTH AT POVERTY REDUCTION AND ECONOMIC DEVELOPMENT IN RURAL AREAS ARE A KEY ISSUE OF THE POLITICAL DEBATE, IN THAT THEY ATTEMPT TO CONCILIATE COMPETING INTERESTS AND ACTORS IN A CONTEXT THAT IS THE RESULT OF FORTY YEARS OF APARTHEID GOVERNMENT IN THE SOUTH AFRICA CASE, IN FACT, THE CURRENT SITUATION HAS TO BE ANALYZED IN LIG…	261						2022-08-10	SOUTH AFRICA; AGRARIAN REFORM; MAKULEKE COMMUNITY		ARTICLE			+				977AB
FIRST AUTHOR	SECOND AUTHOR	THIRD AUTHOR	FOURTH AUTHOR	FIFTH AUTHOR	SIXTH AUTHOR	SEVENTH AUTHOR																				USA	THE NUMBER OF THE WORLD'S FOOD INSECURE ROSE AT THE END OF THE FIRST DECADE OF THE TWENTY-FIRST CENTURY. DESPITE THESE NEGATIVE DEVELOPMENTS, HOWEVER, A 2010 UNITED NATIONS REPORT ARGUES THAT FOOD SECURITY COULD BE IMPROVED IF DEVELOPMENT EFFORTS ARE SUPPORTED BY GOVERNMENT PROGRAMS THAT TARGET SMALLHOLDER FARMERS. THIS REPORT IS SIGNIFICANT BECAUSE IT CHALLENGES THE NEOLIBERAL PERSPECTIVE, WHICH…	520						2022-08-10		10.1111/j.1549-0831.2012.00088.x	ARTICLE		1549-0831	546				056YW					STRUCTURAL ADJUSTMENT PROGRAMS; GREEN-REVOLUTION; FOOD SECURITY; AFRICA; POLICY
FIRST AUTHOR																										USA	THIS PAPER AIMS TO DISCUSS THE RELATIONSHIP BETWEEN MIGRATION, TRANSNATIONAL ENTREPRENEURSHIP AND REGIONAL DEVELOPMENT BY ANALYZING THE CASE OF NAPLES. IN RECENT YEARS, NAPLES HAS EMERGED AS AN IMPORTANT DESTINATION FOR NORTH AFRICAN TRADERS. THE TRANSFORMATION OF THIS CITY INTO A TRANSNATIONAL MARKETPLACE URGES US TO RETHINK SOME OF THE ASSUMPTIONS MADE IN THE LITERATURE DEALING WITH LOCAL DEVEL…	221						2022-08-10	ITALY; COSMOPOLITANISM; TRANSNATIONALISM; ENTREPRENEURSHIP; LOCAL DEVELOPMENT; MEDITERRANEAN	10.1093/cjres/rsr020	ARTICLE		1752-1386	237				976WO					MEZZOGIORNO; URBANISM
FIRST AUTHOR	SECOND AUTHOR	THIRD AUTHOR	FOURTH AUTHOR																							SOUTH AFRICA	WE INVESTIGATED PROPORTIONALITIES IN THE ENTERPRISE STRUCTURES OF 125 SOUTH AFRICAN TOWNS THROUGH EXAMINING FOUR HYPOTHESES, (1) THE MAGNITUDE OF ENTERPRISE DEVELOPMENT IN A TOWN IS A FUNCTION OF THE POPULATION SIZE OF THE TOWN; (2) THE SIZE OF AN ENTERPRISE ASSEMBLAGE OF A TOWN IS A FUNCTION OF THE TOWN'S AGE; (3) THERE ARE STATISTICALLY SIGNIFICANT RELATIONSHIPS, AND HENCE PROPORTIONALITIES, BE…	38						2022-08-10		10.4102/sajs.v108i5/6.588	ARTICLE		1996-7489	47		CENTRE FOR ENVIRONMENTAL MANAGEMENT, UNIVERSITY OF THE FREE STATE	WE GRATEFULLY ACKNOWLEDGE THE FINANCIAL SUPPORT OF THE CENTRE FOR ENVIRONMENTAL MANAGEMENT, UNIVERSITY OF THE FREE STATE; THE LIBRARY SUPPORT OF ANNAMARIE DU PREEZ AND ESTIE PRETORIUS; AND THE ANALYTICAL SUPPORT OF MARIE TOERIEN.	003RI
FIRST AUTHOR	SECOND AUTHOR	THIRD AUTHOR																								CHILE	THE SOUTH AFRICAN GOVERNMENT AIMS TO EXPAND THE SMALLHOLDER SECTOR AS PART OF ITS BROADER JOB CREATION STRATEGY. HOWEVER, RESEARCH SHOWS THAT GOVERNMENT ATTEMPTS TO SUPPORT SMALLHOLDER FARMERS HAVE GENERALLY BEEN COSTLY AND INEFFECTIVE. USING SECONDARY DATA AND CASE STUDY EVIDENCE, THIS STUDY INVESTIGATED THE PROBLEMS OF SUPPORTING THIS SECTOR. ONE FINDING IS THAT WHILE BUDGETARY ALLOCATIONS TO T…	548						2022-08-10	SMALLHOLDERS; AGRICULTURAL DEVELOPMENT; FARMER SUPPORT	10.1080/0376835X.2012.715441	ARTICLE		1470-3637	562				004TJ
FIRST AUTHOR																										USA	HUMAN-ELEPHANT CONFLICT IS A SIGNIFICANT PROBLEM IN AFRICA, UNDERMINING BIODIVERSITY CONSERVATION AND DEVELOPMENT EFFORTS. EARLY WARNING OF CROP RAIDING AND A COORDINATED RESPONSE FROM LANDHOLDERS AND WILDLIFE AUTHORITIES ARE IMPORTANT FOR EFFECTIVE MANAGEMENT OF THIS CONFLICT. MOBILE PHONES HAVE SPREAD RAPIDLY IN RURAL AFRICA AND COULD POTENTIALLY BE USED TO IMPROVE COMMUNICATION AND INCREASE TH…	137						2022-08-10	AFRICAN ELEPHANT; CROP RAIDING; HUMAN-ELEPHANT CONFLICT; KENYA; LAIKIPIA; MOBILE PHONE TECHNOLOGY; RURAL DEVELOPMENT; SMALLHOLDER AGRICULTURE	10.1017/S0030605311001104	ARTICLE		1365-3008	144		UK DARWIN INITIATIVE FOR THE SURVIVAL OF SPECIES [15/040]; GSMA DEVELOPMENT FUND, SAFARICOM LTD, WIRELESS ZT, NOKIA; NOKIA SIEMENS NETWORKS; KENYA WILDLIFE SERVICE; LAIKIPIA WILDLIFE FORUM	FIELDWORK FOR THIS PAPER WAS UNDERTAKEN IN COLLABORATION WITH CHRISTINA GREENWOOD AND STAFF OF THE LAIKIPIA ELEPHANT PROJECT. THE RESEARCH WAS SUPPORTED BY THE UK DARWIN INITIATIVE FOR THE SURVIVAL OF SPECIES (GRANT NO. 15/040), THE GSMA DEVELOPMENT FUND, SAFARICOM LTD, WIRELESS ZT, NOKIA, THE NOKIA SIEMENS NETWORKS, THE KENYA WILDLIFE SERVICE AND THE LAIKIPIA WILDLIFE FORUM. NOKIA PROVIDED 50 NO…	899CZ					FARM-BASED MEASURES; LOXODONTA-AFRICANA; LAND-USE; PATTERNS; DETERMINANTS; DISTRICT
FIRST AUTHOR																										TANZANIA	GROWING AWARENESS OF THE LIMITATIONS OF CONVENTIONAL DEVELOPMENT INDICATORS TO ADEQUATELY CAPTURE THE FULL HUMAN EXPERIENCE PROVIDES AN OPPORTUNITY TO ADOPT MORE HOLISTIC CONCEPTS SUCH AS WELLBEING. HOWEVER, OPERATIONAL AND QUANTIFICATION CHALLENGES MUST BE ADDRESSED TO PROPOSE MEASURES THAT CAN GUIDE AND MONITOR THE IMPACTS OF DEVELOPMENT POLICIES. WE DEVELOPED A MULTIDIMENSIONAL WELLBEING INDEX…	227						2022-08-10	WELLBEING; QUALITY OF LIFE; METHODS; INDEX DEVELOPMENT; AFRICA; RURAL DEVELOPMENT	10.1080/19452829.2011.645532	ARTICLE		1945-2837	246				936CD					QUALITY-OF-LIFE; SOUTH-AFRICA; HAPPINESS; POVERTY; SATISFACTION; CAPABILITIES; AGENDA; LEVEL
FIRST AUTHOR	SECOND AUTHOR	THIRD AUTHOR																								CHINA	INDIGENOUS PIGS IN SOUTH AFRICA ARE A SOURCE OF FOOD AND ECONOMIC AUTONOMY FOR PEOPLE IN RURAL SMALL-SCALE FARMING SYSTEMS. THE OBJECTIVE OF THE STUDY WAS TO ASSESS THE POTENTIAL OF INDIGENOUS PIGS FOR IMPROVING COMMUNAL FARMER'S LIVELIHOODS AND TO INFORM POLICY-MAKERS ABOUT THE CONSERVATION OF INDIGENOUS PIGS. DATA WERE COLLECTED FROM 186 SMALL-SCALE SUBSISTENCE-ORIENTED HOUSEHOLDS AND 102 SMALL…	135						2022-08-10	PIG GENETIC RESOURCES; INDIGENOUS PIGS; RURAL DEVELOPMENT; SELECTION CRITERIA	10.1007/s11250-012-0184-3	ARTICLE		1573-7438	142		NATIONAL RESEARCH FOUNDATION; GOVAN MBEKI RESEARCH AND DEVELOPMENT CENTRE AT THE UNIVERSITY OF FORT HARE	THE AUTHORS ARE GRATEFUL TO THE NATIONAL RESEARCH FOUNDATION AND GOVAN MBEKI RESEARCH AND DEVELOPMENT CENTRE AT THE UNIVERSITY OF FORT HARE FOR FUNDING THIS RESEARCH.	076RE					GROWTH-PERFORMANCE; MUKOTA; TRAITS
FIRST AUTHOR																										ENGLAND	SUSTAINABLE INTENSIFICATION OF SMALLHOLDER FARMING IS A SERIOUS OPTION FOR SATISFYING 2050 GLOBAL CEREAL REQUIREMENTS AND ALLEVIATING PERSISTENT POVERTY. THAT OPTION SEEMS FAR OFF FOR SUB-SAHARA AFRICA (SSA) WHERE TECHNOLOGY-DRIVEN PRODUCTIVITY GROWTH HAS LARGELY FAILED. THE ARTICLE REVISITS THIS ISSUE FROM A NUMBER OF ANGLES: CURRENT APPROACHES TO ENLISTING SSA SMALLHOLDERS IN AGRICULTURAL DEVEL…	74						2022-08-10	INNOVATION PLATFORMS; IAR4D; OPPORTUNITIES; BENIN; GHANA; MALI	10.1016/j.agsy.2012.01.007	ARTICLE		1873-2267	83		DGIS, DIRECTORATE GENERAL FOR DEVELOPMENT COOPERATION OF THE MINISTRY OF FOREIGN AFFAIRS OF THE NETHERLANDS	WE THANK DR. JANICE JIGGINS FOR EXTENSIVE SUGGESTIONS FOR REWRITING, AS WELL AS THREE ANONYMOUS REVIEWERS AND THE EDITOR OF AGRICULTURAL SYSTEMS FOR CONSTRUCTIVE COMMENTS. WE ARE GRATEFUL TO PROF. ERWIN BULTE AND DR BARBARA STERK FOR PREPRINTS OF IMPORTANT ARTICLES. COS-SIS IS FUNDED BY DGIS, THE DIRECTORATE GENERAL FOR DEVELOPMENT COOPERATION OF THE MINISTRY OF FOREIGN AFFAIRS OF THE NETHERLANDS…	933MJ					AGRICULTURAL-RESEARCH; INTENSIFICATION; MANAGEMENT; FARMERS; PRICES; IMPACT; COSTS; CORN
FIRST AUTHOR																										USA	THIS PAPER RE-EXAMINES THE EFFECT OF GREEN REVOLUTION (GR) DIFFUSION ON FACTOR/INPUTS DEMAND IN BANGLADESH USING AN EMPIRICAL MODEL THAT ALLOWS FOR SIMULTANEOUS DETERMINATION OF FACTORS INFLUENCING ADOPTION OF GR TECHNOLOGY AT THE CURRENT MATURE STAGE, AS WELL AS ACCESS TO IRRIGATION. RESULTS REVEAL SOME ALIGNMENTS WITH CONVENTIONAL WISDOM AS WELL AS FEW SURPRISES. FOR EXAMPLE, WHILE AN INCREASED…	241						2022-08-10	GR TECHNOLOGY; FACTOR MARKET EFFECTS; SIMULTANEOUS EQUATIONS SYSTEM; BANGLADESH; IRRIGATION; SOIL CONSERVATION	10.1111/j.1467-9493.2012.00461.x	ARTICLE			254				975KW					ENVIRONMENTAL CONSEQUENCES; AGRICULTURAL-DEVELOPMENT; PRODUCTIVITY; AFRICA
FIRST AUTHOR	SECOND AUTHOR	THIRD AUTHOR	FOURTH AUTHOR																							SWITZERLAND	THE PAPER PROVIDES A SELECTIVE SURVEY OF THE MOST SIGNIFICANT LITERATURE ON THE RISE OF CONTRACT FARMING IN DEVELOPING COUNTRIES, WITH A FOCUS ON SUB-SAHARAN AFRICA. THE REVIEW OF THE LITERATURE ILLUSTRATES IDEOLOGICAL DEBATES AROUND THE MEANING AND SIGNIFICANCE OF CONTRACT FARMING AND WHETHER IT IS GOOD OR BAD FOR SMALL-SCALE FARMERS. THE PAPER THEN DIVIDES THE REVIEW OF THE LITERATURE INTO THRE…	1						2022-08-10	CONTRACT FARMING; SMALLHOLDERS; CAPITALISM; SUB-SAHARAN AFRICA	10.1111/j.1471-0366.2011.00337.x	ARTICLE		1471-0366	33				861JL					PEASANT DIFFERENTIATION; POLITICAL-ECONOMY; RURAL-DEVELOPMENT; LABOR; FARMERS; LAND; AGRICULTURE; POVERTY; GLOBALIZATION; AGRIBUSINESS
FIRST AUTHOR	SECOND AUTHOR	THIRD AUTHOR	FOURTH AUTHOR																							USA	IHEDURU, OKECHUKWU C. (2012) REGIONAL INTEGRATION AND THE PRIVATE AUTHORITY OF BANKS IN WEST AFRICA. INTERNATIONAL STUDIES REVIEW, DOI: 10.1111/J.1468-2486.2012.01112.X A LACUNA IN THE NETWORKED GLOBAL ECONOMY AND PRIVATE REGULATORY AUTHORITY LITERATURESHENCE THE MAIN THEORETICAL CONTRIBUTION OF THIS ARTICLEINVOLVES SITUATIONS WHERE REGULATORY AUTHORITY IS CEDED OR OUTSOURCED TO NONSTATE BUSINESS…	273						2022-08-10		10.1111/j.1468-2486.2012.01112.x	REVIEW		1468-2486	302				961MX					FINANCIAL LIBERALIZATION; POLITICAL-ECONOMY; MONETARY UNION; GOVERNANCE; BUSINESS; ACTORS; RULES; STATE; ENTREPRENEURS; LEGITIMACY
FIRST AUTHOR																										ARGENTINA	ALTHOUGH THERE IS ALARM OVER THE GLOBAL LAND RUSH, MANY PLANS FOR THE LARGE-SCALE TRANSFORMATION OF LAND ACQUIRED BY INVESTORS REMAIN ON THE DRAWING BOARD. BASED ON A STUDY OF TWO LAND DEALS IN KENYA'S TANA DELTA, THIS PAPER CONSIDERS THE PROCESSES BY WHICH BLUEPRINT DESIGNS ARE AMENDED OR DELAYED THROUGH THE INVOLVEMENT OF LOCAL ACTORS. IT DEMONSTRATES THAT EVEN TOP-DOWN ACQUISITION OF LAND BY P…	1039						2022-08-10	RURAL DEVELOPMENT; LAND DEALS; RANCHES; TENURE; DISCOURSE; ACCESS; KENYA	10.1080/03066150.2012.686491	ARTICLE		1743-9361	1075				948BB					POLITICAL ECOLOGY; PROPERTY-RIGHTS; BIOFUELS; AGRICULTURE; POLICY; CONSERVATION; CHALLENGES; AUTHORITY; AFRICA; BRAZIL
FIRST AUTHOR	SECOND AUTHOR	THIRD AUTHOR	FOURTH AUTHOR																							BRAZIL	SUBSISTENCE AGRICULTURE: AFRICANS FACING CONTROVERSIAL CHOICES IN AGRICULTURAL MODELS MANY SUB-SAHARAN AFRICAN COUNTRIES ARE LOOKING FOR AGRICULTURAL DEVELOPMENT MODELS THAT CAN HELP SUSTAINABLY REDUCE THE OCCURRENCE OF FOOD CRISES. ALTHOUGH THE DEBATE BETWEEN DIFFERENT AGRICULTURAL MODELS IS BY NO MEANS A NEW PHENOMENON, IT HAS BEEN INTENSIFIED WITH THE EMERGENCE OF MORE COMPLEX FOOD CRISES THAT…	366						2022-08-10	AGRICULTURAL FAMILY FARM; AGRICULTURAL MODELS; SOCIAL CHANGE	10.1684/agr.2012.0582	ARTICLE			373				032II
FIRST AUTHOR																										ENGLAND	THE RURAL POPULATION OF SEMI-ARID LANDS IN KENYA FACE MULTIPLE CHALLENGES THAT RESULT FROM POPULATION GROWTH, POOR MARKETS, LAND USE AND CLIMATIC CHANGES. IN PARTICULAR, SUBSISTENCE ORIENTED FARMERS FACE VARIOUS RISKS AND OPPORTUNITIES IN THEIR ATTEMPT TO SECURE THEIR LIVELIHOODS. THIS PAPER PRESENTS AN ANALYSIS ON HOW LIVELIHOOD ASSETS AND STRATEGIES OF SMALLHOLDERS IN LAIKIPIA COUNTY, KENYA, HA…	241						2022-08-10	LIVELIHOOD; RURAL DEVELOPMENT; ASSET PORTFOLIO; BI-TEMPORAL ANALYSIS; KENYA; LAIKIPIA	10.1016/j.jrurstud.2012.02.003	ARTICLE			251				960BV					HIGHLAND-LOWLAND SYSTEM; WATER-RESOURCES; VULNERABILITY; PERSPECTIVES; STRATEGIES; IMPACTS; AFRICA; MANAGEMENT; EDUCATION; POVERTY
FIRST AUTHOR	SECOND AUTHOR																									AUSTRALIA	MIDDLE EAST HAS ALWAYS BEEN FOR VARIOUS REASONS ONE OF THE MAJOR REGIONS OF THE WORLD PRONE TO CRISIS AND FOR THIS REASON HAS BEEN ATTENDED OF GREAT POWERS IN THE HISTORY OF THE WORLD. THUS, ANY CHANGE IN THE POLITICAL CONDITIONS OF THE REGION HAS BEEN ABLE TO INFLUENCE THE WHOLE WORLD. ONE OF THE ISSUES THAT POLICYMAKERS OF THE WORLD HAVE BEEN ATTENDED IN RECENT YEARS IS GREAT MIDDLE EAST PLAN B…	3405						2022-08-10	THE GREAT MIDDLE EAST; FOREIGN POLICY; MIDDLE EAST SOLIDARITY		ARTICLE			3409				113RM
FIRST AUTHOR	SECOND AUTHOR																									TURKEY	THE APPROXIMATELY 300 (298, 95% CI: 152-581) ELEPHANTS IN THE LOWER KINABATANGAN MANAGED ELEPHANT RANGE IN SABAH, MALAYSIAN BORNEO ARE A PRIORITY SUB-POPULATION FOR BORNEO'S TOTAL ELEPHANT POPULATION (2,040, 95% CI: 1,184-3,652). HABITAT LOSS AND HUMAN-ELEPHANT CONFLICT ARE RECOGNIZED AS THE MAJOR THREATS TO BORNEAN ELEPHANT SURVIVAL. IN THE KINABATANGAN REGION, HUMAN SETTLEMENTS AND AGRICULTURAL…							2022-08-10		10.1371/journal.pone.0044601	ARTICLE					CENTER FOR TROPICAL ECOLOGY AND CONSERVATION (CTEC); IDEA WILD; RAINFOREST INFORMATION CENTER (RIC); MOHAMED BIN ZAYED SPECIES CONSERVATION FUND; ARCUS FOUNDATION; ABRAHAM FOUNDATION; SHINING HOPE; FOUNDATION ENSEMBLE; CARED FOR THE EARTH; WORLD WOMEN WORK; WORLD LAND TRUST; WILDLIFE CONSERVATION NETWORK; ELEPHANT FAMILY; AOP; U.S. FISH AND WILDLIFE SERVICE; ECONOMIC PLANNING UNIT [2396]; SABAH W…	THE AUTHORS GREATLY APPRECIATE OUR FUNDERS INCLUDING THE CENTER FOR TROPICAL ECOLOGY AND CONSERVATION (CTEC), IDEA WILD, THE RAINFOREST INFORMATION CENTER (RIC), THE MOHAMED BIN ZAYED SPECIES CONSERVATION FUND, ARCUS FOUNDATION, ABRAHAM FOUNDATION, SHINING HOPE, FOUNDATION ENSEMBLE, CARED FOR THE EARTH, WORLD WOMEN WORK, WORLD LAND TRUST, WILDLIFE CONSERVATION NETWORK, ELEPHANT FAMILY, AOP, THE U…	020QD					AFRICAN ELEPHANTS; MANAGEMENT; MOVEMENTS; ECOLOGY
FIRST AUTHOR																										NETHERLANDS	BACKGROUND SIMULTANEOUSLY ADDRESSING MULTIPLE MILLENNIUM DEVELOPMENT GOALS (MDGS) HAS THE POTENTIAL TO COMPLEMENT ESSENTIAL HEALTH INTERVENTIONS TO ACCELERATE GAINS IN CHILD SURVIVAL. THE MILLENNIUM VILLAGES PROJECT IS AN INTEGRATED MULTISECTOR APPROACH TO RURAL DEVELOPMENT OPERATING ACROSS DIVERSE SUB-SAHARAN AFRICAN SITES. OUR AIM WAS TO ASSESS THE EFFECTS OF THE PROJECT ON MDG-RELATED OUTCOMES…	2179	MILLENNIUM VILLAGES STUDY GRP					2022-08-10		10.1016/S0140-6736(12)60207-4	ARTICLE		1474-547X	2188		UN HUMAN SECURITY TRUST FUND; LENFEST FOUNDATION; BILL & MELINDA GATES FOUNDATION; BECTON DICKINSON	UN HUMAN SECURITY TRUST FUND, THE LENFEST FOUNDATION, BILL & MELINDA GATES FOUNDATION, AND BECTON DICKINSON.	955BA					INTERVENTIONS; MORTALITY; PROGRAM
FIRST AUTHOR	SECOND AUTHOR																									USA	THIS ARTICLE EXPLORES SOME OF THE CHALLENGES ASSOCIATED WITH FINANCING SUSTAINABILITY ACTION AT THE LOCAL LEVEL, USING SOUTH AFRICA AND THE UK AS CASE STUDIES. FORMAL CLIMATE FINANCE, INCLUDING FLOWS THROUGH MULTILATERAL DEVELOPMENT BANKS AND PRIVATE SECTOR INVESTOR MARKETS, HAS BEEN CRITICISED FOR FAILING EFFECTIVELY TO LINK GLOBAL FINANCIAL INTERESTS TO COMMUNITY NEEDS AND PRIORITIES. WE DISCUS…	278						2022-08-10	COMPLEMENTARY CURRENCIES; CLIMATE FINANCE; GOVERNANCE; CROWDSOURCING; COMMUNITY DEVELOPMENT; COMMUNITY SAVINGS BANK	10.1002/pad.1630	ARTICLE		1099-162X	291				959TA					BIODIVERSITY
FIRST AUTHOR	SECOND AUTHOR	THIRD AUTHOR	FOURTH AUTHOR																							GERMANY	AS THE UNITED STATES RECOVERS FROM THE WORST ECONOMIC CRISIS IN 80 YEARS, BOTH ENVIRONMENTAL AND ECONOMIC EPIDEMICS ARE DISPROPORTIONALLY AFFECTING COMMUNITIES OF COLOR. THE U.S. UNEMPLOYMENT RATE STANDS NEAR 10%. YET FOR AFRICAN AMERICANS IN SOME AREAS, IT IS TWICE AS HIGH. SIMULTANEOUSLY, THE WORLD IS THREATENED BY THE EFFECTS OF CLIMATE CHANGE AND INCREASING ENVIRONMENTAL HEALTH ISSUES, WHEREA…	162						2022-08-10	ARRA; ENTREPRENEURS; GREEN ECONOMY; INEQUALITY; JOBS	10.1177/0891242411431957	ARTICLE		1552-3543	177				923RQ					ENVIRONMENTAL RACISM; URBAN-DEVELOPMENT; SECTOR; WASTE
FIRST AUTHOR																										SOUTH AFRICA	THE LACK OF PROGRESS IN ESTABLISHING AMBITIOUS AND LEGALLY BINDING GLOBAL MITIGATION TARGETS MEANS THAT THE NEED FOR LOCALLY BASED CLIMATE CHANGE ADAPTATION WILL INCREASE IN VULNERABLE LOCALITIES SUCH AS AFRICA. WITHIN THIS CONTEXT, "ECOSYSTEM-BASED ADAPTATION" (EBA) IS BEING PROMOTED AS A COST-EFFECTIVE AND SUSTAINABLE APPROACH TO IMPROVING ADAPTIVE CAPACITY. EXPERIENCE WITH THE ONGOING DEVELOPM…	167						2022-08-10	BIO-INFRASTRUCTURE; COMMUNITY ECOSYSTEM-BASED ADAPTATION; DURBAN; ECOSYSTEM-BASED ADAPTATION; GREEN ECONOMY; LOCAL GOVERNMENT	10.1177/0956247811431412	ARTICLE		1746-0301	195				932XW					CLIMATE-CHANGE ADAPTATION; NATAL SARDINE RUN; ENVIRONMENTAL-CONDITIONS; CONSERVATION; LEVEL
FIRST AUTHOR	SECOND AUTHOR	THIRD AUTHOR	FOURTH AUTHOR	FIFTH AUTHOR	SIXTH AUTHOR																					COLOMBIA		517						2022-08-10		10.1111/j.1467-9787.2012.00780_8.x	BOOK REVIEW		1467-9787	519				979XH
FIRST AUTHOR	SECOND AUTHOR																									USA		517						2022-08-10		10.1080/0376835X.2012.715437	EDITORIAL MATERIAL			518				004TJ
FIRST AUTHOR	SECOND AUTHOR																									ENGLAND		1179						2022-08-10		10.1111/j.1468-0289.2011.00644_8.x	BOOK REVIEW			1180				967JB
FIRST AUTHOR	SECOND AUTHOR																									MEXICO		555						2022-08-10		10.1007/s10460-012-9397-3	BOOK REVIEW		1572-8366	556				097JH
FIRST AUTHOR																										MALAYSIA		409						2022-08-10		10.1111/j.1467-7660.2011.01750.x	ARTICLE			422				897SW					SUB-SAHARAN AFRICA; ORGANIZATIONS
FIRST AUTHOR	SECOND AUTHOR																									SCOTLAND	THE RURAL WORLD IS IN TRANSFORMATION. RURAL DEVELOPMENT REQUIRES CHANGES THAT ALLOW THE REVALUATION OF RURAL AREAS ON NEW INCOME SOURCES. THE ACTIVE AND FORMAL INVOLVEMENT OF WOMEN IN THIS MUTATION IS ESSENTIAL, THOUGH ECONOMIC INSTRUMENTS ARE NEEDED TO PROMOTE THEIR EMPOWERMENT. THE PURPOSE OF THIS ARTICLE IS TO ANALYZE THE RELATIONSHIP BETWEEN FEMALE EMPOWERMENT, ENTREPRENEURSHIP AND RURAL DEVE…	21						2022-08-10	FEMALE EMPOWERMENT; RURAL DEVELOPMENT; WOMEN ENTREPRENEURSHIP; DEVELOPMENT; NEW RURALITY; LATIN AMERICA; ECONOMIC GROWTH		ARTICLE			U27				273RO
FIRST AUTHOR	SECOND AUTHOR	THIRD AUTHOR	FOURTH AUTHOR	FIFTH AUTHOR																						USA	THIS PAPER REPORTS THE FINDINGS OF THE FIRST ACADEMIC STUDY IN LATIN AMERICA, AND ONE OF THE FEW IN ANY EMERGING ECONOMY, TO EXPLORE ENTREPRENEURIAL PERCEPTIONS AND ACTIVITY IN PERIPHERAL GEOGRAPHIC LOCATIONS. A SURVEY OF EXPERTS INCLUDED 139 RESPONDENTS FROM THREE PERIPHERAL REGIONS AND TWO CORE REGIONS IN CHILE. A KEY FINDING IS THAT THOSE LOCATED AT THE PERIPHERY PERCEIVED CRITICAL ENTREPRENEU…	815						2022-08-10		10.1111/j.1540-6520.2012.00515.x	ARTICLE		1540-6520	835				176IF					FIRM FORMATION; REGIONAL-DEVELOPMENT; MARKETING EXTERNALITIES; DETERMINANTS; EMPLOYMENT; IMPACT; DYNAMICS; MONITOR; GROWTH
FIRST AUTHOR	SECOND AUTHOR																									USA	RECENT STRONG COMMODITY PRICES HAVE LED TO INCREASED INVESTOR INTEREST IN FARMLAND. GLOBAL ANALYSIS INDICATES THAT SUITABLE LAND TO BRING INTO CULTIVATION IS AVAILABLE BUT CONCENTRATED IN A LIMITED NUMBER OF LAND-ABUNDANT COUNTRIES IN AFRICA, LATIN AMERICA, AND SOUTHEAST ASIA. IN A MUCH LARGER NUMBER OF COUNTRIES, PRODUCTIVITY ON CURRENTLY CULTIVATED LAND IS SIGNIFICANTLY BELOW POTENTIAL. HIGHER …	13						2022-08-10	AGRIBUSINESS; FARM SIZE; FOREIGN INVESTMENT; AGRICULTURAL DEVELOPMENT; LAND GRAB	10.1146/annurev-resource-091912-151849	ARTICLE; BOOK CHAPTER		1941-1359	34				BHU53					POLITICAL-ECONOMY; CLIMATE-CHANGE; OIL PALM; LAND; GLOBALIZATION
FIRST AUTHOR																										TURKEY	FOLLOWING A PERIOD OF INCREASING OIL PRICES, BIOENERGY RECEIVED A WAKE OF RENEWED ATTENTION BY POLICYMAKERS AS AN ALTERNATIVE RENEWABLE ENERGY STRATEGY DUE TO THE POTENTIAL FOR IMPROVING COUNTRY LEVEL ENERGY SECURITY, FOR INCREASING OVERALL ACCESS TO ENERGY, STIMULATING RURAL DEVELOPMENT AND FOR CURBING GREENHOUSE GAS EMISSIONS. NEVERTHELESS, CONCERNS ABOUT THE VIABILITY OF THIS STRATEGY AND POTE…	104						2022-08-10	BIOENERGY; BIOFUEL; DEVELOPMENT; DEVELOPING COUNTRIES; BIOFUEL POLICY STATUS; RENEWABLE ENERGY	10.1016/j.gfs.2013.04.002	ARTICLE			109				V42DQ
FIRST AUTHOR																										NETHERLANDS	IN LATIN AMERICA COUNTRIES, COMPETITION FOR ACCESS TO NATURAL RESOURCES AMONG DIFFERENT GROUPS HAS BEEN A MAJOR REASON FOR THE OUTBURST OF VIOLENCE OVER THE LAST DECADES. ONE OF THE MAIN AIMS OF THE POLITICAL ECOLOGY CONCERNS THE UNDERSTANDING OF THE ENVIRONMENTAL CONDITIONS THAT CAN UNDERLIES THE SOCIAL CONFLICT AMONG PEOPLE. SUCH UNDERSTANDING NEEDS TO BE BASED ON A DETAILED INVESTIGATION OF TH…	302						2022-08-10	SOIL SURVEY; RURAL DEVELOPMENT; LAND USE PLANNING; SOCIAL CONFLICT; PERU	10.1016/j.landusepol.2013.06.003	ARTICLE			311				221KG					DEGRADATION; POVERTY
FIRST AUTHOR	SECOND AUTHOR	THIRD AUTHOR	FOURTH AUTHOR	FIFTH AUTHOR	SIXTH AUTHOR																					MEXICO	THE EVOLUTION OF OLIVE OIL MARKETS HAS SPARKED INTEREST IN POLICIES THAT PROMOTE OLIVE OIL AS A MEANS OF INDUCING RURAL DEVELOPMENT ACROSS THE MIDDLE EAST AND NORTH AFRICA. THIS ARTICLE DESCRIBES POLICIES THAT LINK OLIVE OIL MARKETS TO RURAL DEVELOPMENT IN MOROCCO, SYRIA AND TUNISIA AND EVALUATE THEIR EFFECTIVENESS. IT USES A FRAMEWORK THAT COMBINES PRODUCER HETEROGENEITY AND MARKET DIFFERENTIATI…	485						2022-08-10	OLIVE OIL; POVERTY; RURAL DEVELOPMENT; MOROCCO; SYRIA	10.1111/dpr.12016	ARTICLE		1467-7679	506				195ON					RURAL-DEVELOPMENT; SMALLHOLDERS
FIRST AUTHOR																										ENGLAND	WE INVESTIGATE THE ROLE OF DEEPLY ROOTED PRE-COLONIAL ETHNIC INSTITUTIONS IN SHAPING COMPARATIVE REGIONAL DEVELOPMENT WITHIN AFRICAN COUNTRIES. WE COMBINE INFORMATION ON THE SPATIAL DISTRIBUTION OF ETHNICITIES BEFORE COLONIZATION WITH REGIONAL VARIATION IN CONTEMPORARY ECONOMIC PERFORMANCE, AS PROXIED BY SATELLITE IMAGES OF LIGHT DENSITY AT NIGHT. WE DOCUMENT A STRONG ASSOCIATION BETWEEN PRE-COLO…	113						2022-08-10	AFRICA; ETHNICITIES; DEVELOPMENT; INSTITUTIONS	10.3982/ECTA9613	ARTICLE		1468-0262	152		EUNICE KENNEDY SHRIVER NATIONAL INSTITUTE OF CHILD HEALTH & HUMAN DEVELOPMENT [R24HD041020] FUNDING SOURCE: NIH REPORTER; NICHD NIH HHS [R24 HD041020] FUNDING SOURCE: MEDLINE		076FJ		Y		N	ORIGINS; HISTORY; IMPACT; STATES
FIRST AUTHOR	SECOND AUTHOR																									ENGLAND	THIS PAPER PROPOSES AN INTERDISCIPLINARY EXPLANATION OF THE CROSS-CULTURAL SIMILARITIES AND EVOLUTIONARY PATTERNS OF WITCHCRAFT BELIEFS. IT ARGUES THAT HUMAN SOCIAL DILEMMAS HAVE LED TO THE EVOLUTION OF A FEAR SYSTEM THAT IS SENSITIVE TO SIGNS OF DECEIT AND ENVY. THIS WAS ADAPTED IN THE EVOLUTIONARY ENVIRONMENT OF SMALL FORAGING BANDS BUT BECAME OVERSTIMULATED BY THE CONSEQUENCES OF THE AGRICULTU…	158						2022-08-10	WITCHCRAFT; COLLECTIVE PARANOIA; EVOLUTIONARY DISCORDANCE; ECONOMIC DEVELOPMENT; MALTHUSIAN CYCLES; AFRICAN CRISIS	10.1007/s12110-013-9164-1	ARTICLE		1936-4776	181				149WL					HUMAN AMYGDALA; CIVIL-SOCIETY; DYNAMICS; WEALTH; COOPERATION; RESISTANCE; EVOLUTION; KNOWLEDGE; EMOTIONS; MIGRANTS
FIRST AUTHOR	SECOND AUTHOR																										THIS PAPER CHALLENGES AND COMPLEMENTS THE VIEW, WIDELY HELD IN SOCIOLOGICAL LABOR STUDIES, THAT INCOMPLETE PROLETARIANIZATION WEAKENS LABOR'S BARGAINING POWER IN THE CITY BY ALLOWING CAPITAL TO EXTERNALIZE THE COSTS OF LABOR REPRODUCTION TO THE COUNTRYSIDE. THE AUTHORS ARGUE INSTEAD THAT THE PRESERVATION OF MIGRANT WORKERS' LINKS TO THE RURAL ECONOMY PLUS RURAL DEVELOPMENT MEASURES CAN, UNDER CER…	81						2022-08-10	LABOR'S BARGAINING POWER; PROLETARIANIZATION; CHINA; RURAL DEVELOPMENT; MIGRANT LABOR SHORTAGE	10.1007/s12116-012-9124-5	ARTICLE		1936-6167	111				086VB					SOUTH-AFRICA; POWER
FIRST AUTHOR	SECOND AUTHOR																									SOUTH AFRICA	IN A WORLD OF HIGH FOOD AND ENERGY PRICES, AFRICA HAS AN IMPERATIVE TO DO A BETTER JOB FEEDING ITSELF AND ENSURING THAT ITS PEOPLE ARE FOOD SECURE. AT THE SAME TIME, THERE IS A NEW BUSINESS OPPORTUNITY TO WORK WITH THE PRIVATE SECTOR IN DEVELOPING THE CONTINENT'S POTENTIAL TO PRODUCE SIGNIFICANTLY MORE FOOD, RAW MATERIALS, AND BIOFUELS FOR REGIONAL AND WORLD MARKETS. A CHALLENGE FOR AFRICAN POLIC…	19						2022-08-10	AGRICULTURAL DEVELOPMENT; AFRICA; SMALL FARMS; MARKETS; AGRIBUSINESS; PRODUCTIVITY; FERTILIZERS; VOLATILITY; PLANNING; GOVERNMENT	10.1111/agec.12047	ARTICLE		1574-0862	27				256ID					COORDINATION; GLOBALIZATION; CHAINS
FIRST AUTHOR	SECOND AUTHOR	THIRD AUTHOR	FOURTH AUTHOR																							USA	THIS PAPER EVALUATES A SOUTH AFRICAN RURAL TELECENTRE THAT MAY SERVE AS A BEST PRACTICE' MODEL. THE PAPER FIRST PROVIDES A BRIEF LITERATURE REVIEW OF TELECENTRES AND THE ROLE OF INFORMATION AND COMMUNICATION TECHNOLOGY IN ECONOMIC DEVELOPMENT. A QUALITATIVE EVALUATION OF A CASE STUDY IS PRESENTED WITHIN THE CONTEXT OF SUSTAINABILITY CONSIDERATIONS AND DEVELOPMENT OUTCOMES; THAT IS, SHOWING HOW TH…	262						2022-08-10	TELECENTRES; DEVELOPMENT COMMUNICATION; INFORMATION AND COMMUNICATION TECHNOLOGY; HUMAN DEVELOPMENT; RURAL LIVELIHOODS; RURAL DEVELOPMENT; O 014; O 015; O 018	10.1080/0376835X.2013.797229	ARTICLE			278				169BJ
FIRST AUTHOR	SECOND AUTHOR	THIRD AUTHOR	FOURTH AUTHOR	FIFTH AUTHOR																						ITALY	THIS ARTICLE EXAMINES HOW NEOLIBERAL REFORMS MEDIATE AND INFLUENCE RELATIONSHIPS BETWEEN EMERGENT POWERS AND AFRICAN NATIONS CENTRED ON AGRICULTURAL DEVELOPMENT. IT INVESTIGATES THE IMPACT OF SOUTH-SOUTH RELATIONS ON THE NATURE OF DEVELOPMENT AND TECHNICAL COOPERATION, AID AND INVESTMENT, AND ON THE CONFIGURATION OF RELATIONS BETWEEN STATES, FARMERS AND THE PRIVATE SECTOR. IT EXAMINES THE EXTENT …	20						2022-08-10		10.1111/1759-5436.12039	ARTICLE			30				174XD
FIRST AUTHOR	SECOND AUTHOR	THIRD AUTHOR																								KENYA	- REPORT ON THE 52ND ANNUAL CONFERENCE OF THE GERMAN SOCIETY OF ECONOMIC AND SOCIAL SCIENCES IN AGRICULTURE (GESELLSCHAFT FUR WIRTSCHAFTS-UND SOZIALWISSENSCHAFTEN DES LANDBAUES - GEWISOLA), 26 SEPTEMBER TO 28 SEPTEMBER 2012 GLOBAL CHANGE CAUSES NUMEROUS CHALLENGES FOR THE AGRICULTURAL AND FOOD SECTORS IN GENERAL, AND FOR AGRICULTURAL DEVELOPMENT AND GLOBAL FOOD SECURITY IN PARTICULAR. AMONG THESE…							2022-08-10			ARTICLE							267ZA
FIRST AUTHOR																										USA	RECENTLY THERE HAS BEEN A GROWING INTEREST IN CHINA'S RAPID ECONOMIC GROWTH, PARTICULARLY CONCERNING THE ROLE OF AGRICULTURE AND ITS IMPACT ON POVERTY REDUCTION. WHILE CHINA AND AFRICA HAVE DEVELOPED THEIR AGRICULTURAL SECTORS UNDER DIFFERENT HISTORICAL CONDITIONS, THIS ARTICLE PROPOSES THAT CHINA'S POVERTY REDUCTION AND SMALLHOLDER-BASED AGRICULTURAL POLICIES CAN PROVIDE A USEFUL MODEL FOR AFRIC…	31						2022-08-10		10.1111/1759-5436.12040	ARTICLE			41				174XD					INTENSIFICATION
FIRST AUTHOR	SECOND AUTHOR																									USA	WE SUGGEST THAT A RECENT COMMENTARY PIECE IN THE GEOGRAPHICAL JOURNAL ON CONSERVATION AGRICULTURE (CA) AND THE SYSTEM OF RICE INTENSIFICATION (SRI) (KASSAM AND BRAMMER 2012 WAS MISLEADING BECAUSE IT DREW VERY SELECTIVELY FROM THE LITERATURE, AND PRESENTED ITS CONCLUSIONS AS BOTH WIDELY ACCEPTED AND UNCONTROVERSIAL. KASSAM AND BRAMMER'S INTERVENTION IN THE CONTINUING DEBATES AROUND CA AND SRI CAN …	183						2022-08-10	NO-TILL FARMING; RICE CULTIVATION; SOIL CONSERVATION	10.1111/j.1475-4959.2012.00472.x	ARTICLE			185		ESRC [ES/I021620/1] FUNDING SOURCE: UKRI		139FP					RICE INTENSIFICATION SRI; CONSERVATION AGRICULTURE; PRODUCTION SYSTEMS; MANAGEMENT; MADAGASCAR; YIELD; OPPORTUNITIES; FARMERS; AFRICA; INDIA
FIRST AUTHOR	SECOND AUTHOR	THIRD AUTHOR	FOURTH AUTHOR	FIFTH AUTHOR	SIXTH AUTHOR																					ITALY	RECENT ATTENTION TO TRANSBOUNDARY AQUIFERS (TBAS) IN AFRICA REFLECTS THE GROWING IMPORTANCE OF THESE RESOURCES FOR DEVELOPMENT IN THE CONTINENT. HOWEVER, RELATIVELY LITTLE RESEARCH ON THESE AQUIFERS AND THEIR BEST MANAGEMENT STRATEGIES HAS BEEN PUBLISHED. THIS REPORT RECAPITULATES PROGRESS ON MAPPING AND MANAGEMENT FRAMEWORKS FOR TBAS IN AFRICA. THE WORLD MAP ON TRANSBOUNDARY AQUIFERS PRESENTED A…	1497						2022-08-10	TRANSBOUNDARY AQUIFER; AFRICA; GROUNDWATER MANAGEMENT	10.1007/s10040-013-1002-3	ARTICLE		1435-0157	1517		IGRAC; ROCKEFELLER FOUNDATION; FRENCH MINISTRY OF AGRICULTURE	THE AUTHORS WOULD LIKE TO THANK IGRAC FOR ITS SUPPORT. THIS WORK HAS BEEN FUNDED PARTLY BY THE ROCKEFELLER FOUNDATION AND THE FRENCH MINISTRY OF AGRICULTURE.	236NI					INTERNATIONAL-LAW; GROUNDWATER RESOURCES; FLOW; COOPERATION; GOVERNANCE
FIRST AUTHOR	SECOND AUTHOR																									ENGLAND	RURAL DEVELOPMENT PRACTICES IN SUB-SAHARAN AFRICA ARE STILL BASED ON MODERNISATION APPROACHES. THIS HAS LED TO DISTORTION IN RURAL IDENTITY IN MOST SUB-SAHARAN COMMUNITIES. THIS ARTICLE EMBEDS THIS ISSUE IN THE DEVELOPMENT DISCOURSE. IT CALLS FOR DEVELOPING RURAL AREAS RURALLY - RATHER THAN URBANELY. THE PAPER ARGUES THAT IMPROVEMENTS IN RURAL CONDITIONS SHOULD AIM TO MAKE RURAL LIVES AND THE ENV…	812						2022-08-10	RURAL DEVELOPMENT; RURAL HERITAGE; RURAL PLANNING; RURAL PRESERVATION; RURALITY	10.1080/0376835X.2013.859067	ARTICLE		1470-3637	825				258ON					DISCOURSE; CULTURES
FIRST AUTHOR																										ENGLAND	ALTHOUGH THERE IS MUCH EMPIRICAL EVIDENCE OF THE IMPORTANCE OF AGRICULTURELED ECONOMIC GROWTH, THERE IS A RENEWED EMPHASIS IN DEVELOPMENT CIRCLES ON THE INDUSTRIAL SECTOR AS THE MAIN DRIVER OF GROWTH, EVEN FOR THE LOW-INCOME COUNTRIES OF SUB-SAHARAN AFRICA. THIS ARTICLE APPLIES A SIMPLIFIED MODEL OF AGRICULTURAL GROWTH LINKAGES TO ILLUSTRATE THE IMPORTANCE OF AGRICULTURAL GROWTH FOR INCREASING EM…	419						2022-08-10	AGRICULTURAL DEVELOPMENT; POVERTY REDUCTION; GROWTH LINKAGES	10.1111/dpr.12013	ARTICLE		1467-7679	441				195ON					ECONOMIC-GROWTH; MIGRATION; DYNAMICS; INCOME; MODEL
FIRST AUTHOR																										USA	BRAZILIAN DEVELOPMENT COOPERATION IS INCREASINGLY IN THE SPOTLIGHT. AFRICA IS A MAJOR DESTINATION AND AGRICULTURE TOPS THE LIST OF PRIORITY FIELDS ON INTERVENTION, WITH EMBRAPA LEADING COOPERATION PROJECTS. BUT PATTERNS OF COOPERATION IN AFRICA ARE CHANGING AS OTHER PUBLIC, PRIVATE AND CIVIL SOCIETY ACTORS ENTER THE REALM OF COOPERATION AND BRING ALONG CONTRASTING NARRATIVES AND EXPERIENCES OF AG…	53						2022-08-10		10.1111/1759-5436.12042	ARTICLE		1759-5436	68				174XD
FIRST AUTHOR	SECOND AUTHOR	THIRD AUTHOR																								GERMANY	THIS SPECIAL ISSUE HAS PRESENTED SOME OF THE SPECIFIC FINDINGS OF THE RE-IMPACT PROJECT WHICH WAS COMMISSIONED AND FUNDED BY THE EUROPEAID COOPERATION OFFICE FROM 2007 UNTIL ITS CONCLUSION IN 2010. THE PROJECT AIMED TO PROVIDE IMPACT ASSESSMENT FRAMEWORKS AND INFLUENCE RELEVANT POLICIES THROUGH DIRECT INVOLVEMENT IN BIOENERGY PROJECTS AND POLICY ANALYSIS IN SOUTH AFRICA, UGANDA, INDIA AND CHINA. …	137						2022-08-10	BIOENERGY POLICY; RURAL DEVELOPMENT; JATROPHA; BIOMASS; AFRICA; ASIA	10.1016/j.biombioe.2013.10.001	ARTICLE		1873-2909	141				AA2FL
FIRST AUTHOR																										USA	THIS PAPER ANALYZES THE IMPACT OF THE MILLENNIUM VILLAGE PROJECT (MVP) IN SAURI, KENYA. WE FOUND SIGNIFICANT HIGHER AGRICULTURAL PRODUCTIVITY, SELF-CONSUMPTION, PRODUCTION MARGINS, AND TOTAL (SURROGATE) INCOME, BUT AN INSIGNIFICANT IMPACT ON CASH INCOME AMONG TARGETED HOUSEHOLDS, WHEN COMPARED TO SIMILAR ONES IN NEIGHBORING VILLAGES. THESE OUTCOMES ARE EXPLAINED BY A LARGE ALLOCATION OF PRODUCTIV…	147						2022-08-10	BIG PUSH INTERVENTIONS; MILLENNIUM VILLAGES; IMPACT EVALUATION; SMALL-SCALE FARMING; AFRICA; KENYA	10.1016/j.worlddev.2012.12.014	ARTICLE			160				128TZ					AGRICULTURAL TECHNOLOGY; INCOME DIVERSIFICATION; LIVELIHOOD STRATEGIES; HOUSEHOLD INCOME; FOOD SECURITY; ESTIMATOR; IMPACT; AID; DYNAMICS; PROGRAM
FIRST AUTHOR	SECOND AUTHOR																									USA	INSUFFICIENT ENERGY SUPPLY AND LOW LEVELS OF DEVELOPMENT ARE CLOSELY LINKED. BOTH ARE MAJOR ISSUES IN UGANDA WHERE GROWING DEMAND CANNOT BE MET BY OVERSTRETCHED INFRASTRUCTURE AND THE MAJORITY STILL RELY ON TRADITIONAL BIOMASS USE. UGANDA'S RENEWABLE ENERGY POLICY FOCUSES ON DECENTRALISED SOURCES INCLUDING MODERN BIOMASS. IN THIS PAPER, STAKEHOLDER DYNAMICS AND POTENTIAL SOCIO-ECONOMIC IMPACTS OF…	100						2022-08-10	FOREST; BIOMASS; UGANDA; STAKEHOLDER; SUSTAINABILITY; RURAL ENERGY	10.1016/j.biombioe.2013.04.014	ARTICLE		1873-2909	115		RE-IMPACT PROJECT [ENV/2007/114431]; EUROPEAN UNION AID COOPERATION OFFICE PROGRAMMES ON ENVIRONMENT IN DEVELOPING COUNTRIES AND TROPICAL FORESTS AND OTHER FORESTS IN DEVELOPING COUNTRIES	THE FIELDWORK AND RESEARCH PRESENTED HERE WAS COMPLETED UNDER THE RE-IMPACT PROJECT ENV/2007/114431, FUNDED BY THE EUROPEAN UNION AID COOPERATION OFFICE PROGRAMMES ON ENVIRONMENT IN DEVELOPING COUNTRIES AND TROPICAL FORESTS AND OTHER FORESTS IN DEVELOPING COUNTRIES. THE VIEWS OF THE AUTHORS DO NOT REPRESENT THOSE OF THE EUROPEAN COMMISSION OR ITS SUBSIDIARIES. RE-IMPACT IS A 40 MONTH PROJECT UNDE…	AA2FL					SUSTAINABILITY ASSESSMENT; BIOENERGY SYSTEMS; FRAMEWORK; MANAGEMENT; IMPACTS; AFRICA
FIRST AUTHOR																										SOUTH AFRICA	WHICH AGRICULTURAL CHOICES TO MEET TRANSFORMATION CHALLENGES IN AFRICA? DEBATING SMALL-SCALE VERSUS LARGE-SCALE THE RECENT FOOD PRICE CRISIS HAS BEEN USED BY PUBLIC AND PRIVATE INVESTORS TO JUSTIFY LAND GRABBING IN SUB-SAHARAN AFRICA. AT THE SAME TIME, IT HAS REOPENED THE DEBATE ON AGRICULTURAL DEVELOPMENT MODELS AND DRAWN ATTENTION TO THE DIFFERENCES BETWEEN SMALL-SCALE AND LARGE-SCALE FARMING. …	10						2022-08-10	DEMOGRAPHY; EMPLOYMENT; FAMILY FARMS; STRUCTURAL CHANGE; SUBSAHARAN AFRICA	10.1684/agr.2012.0573	ARTICLE			15				093OS
FIRST AUTHOR	SECOND AUTHOR	THIRD AUTHOR																								CHINA	THIS PAPER ADDRESSES GENDERED MOBILITIES IN MARDIN IN THE CONTEXT OF THE IMPLICATIONS OF TRANSPORT INVESTMENTS FOR THE FEMALE LABOUR MARKET. I SEEK TO ILLUSTRATE THAT THE RELATIONSHIP BETWEEN INFRASTRUCTURE PROVISION AND GENDERED MOBILITIES IS ENTANGLED IN A WIDER CONTEXT WHICH ENCOMPASSES POLITICS AND CULTURAL GEOGRAPHIES. DRAWING ON THEORIES OF MOBILITIES, I ARGUE THAT A LACK OF UNDERSTANDING O…	424						2022-08-10	GENDER AND MOBILITIES; TURKEY; MARDIN; REGIONAL DEVELOPMENT POLICY; TRANSPORT	10.1080/17450101.2013.769725	ARTICLE			439				188SD					SOCIAL EXCLUSION; INTERSECTIONALITY; TRANSPORT; GEOGRAPHY; AFRICA; TRAVEL
FIRST AUTHOR	SECOND AUTHOR	THIRD AUTHOR	FOURTH AUTHOR	FIFTH AUTHOR																						ENGLAND	URBANIZATION AND ECONOMIC DEVELOPMENT HAVE MADE GLOBAL AGRICULTURE INCREASINGLY DIFFERENTIATED. MANY HINTERLAND FARMS REMAIN LARGELY SELF-SUFFICIENT, WHILE FARMS CLOSER TO MARKETS BECOME INCREASINGLY SPECIALIZED AND LINKED TO AGRIBUSINESSES. BOTH SEMI-SUBSISTENCE AND COMMERCIALIZED FARMS REMAIN FAMILY OPERATIONS, WITH THE FEW SUCCESSFUL INVESTOR-OWNED FARMS FOUND MAINLY FOR LIVESTOCK AND CROPS PR…	156						2022-08-10	DEMOGRAPHIC TRANSITION; STRUCTURAL CHANGE; AGRICULTURAL TRANSFORMATION; RURAL DEVELOPMENT	10.1016/j.gfs.2013.07.002	ARTICLE			165				V42DW
FIRST AUTHOR																										USA	LIVESTOCK FARMING IN COMMUNAL AREAS IS AN ACTIVITY PURSUED BY RURAL HOUSEHOLDS AS ONE OF A RANGE OF LIVELIHOOD STRATEGIES AIMED AT SPREADING RISK. THE CASH AND NON-CASH BENEFITS DERIVED FROM LIVESTOCK, AS WELL AS THE WIDE RANGE OF SECONDARY RESOURCES HARVESTED FROM COMMUNAL RANGELANDS, MAKE AN IMPORTANT CONTRIBUTION TO LIVELIHOOD DIVERSIFICATION AND, HENCE, RESILIENCE. RURAL DEVELOPMENT POLICY SH…	39						2022-08-10	DIVERSIFICATION; LIVESTOCK; RANGELANDS; RESILIENCE; SECONDARY RESOURCES	10.2989/10220119.2013.768703	ARTICLE			43		NICHD NIH HHS [R24 HD066613, P2C HD066613] FUNDING SOURCE: MEDLINE; EUNICE KENNEDY SHRIVER NATIONAL INSTITUTE OF CHILD HEALTH & HUMAN DEVELOPMENT [R24HD066613] FUNDING SOURCE: NIH REPORTER		181ZF					NATURAL-RESOURCE USE; EASTERN-CAPE; DEVELOPING-COUNTRIES; RURAL LIVELIHOODS; POVERTY; DIVERSIFICATION; HOUSEHOLDS; DYNAMICS; POLICY; DEPENDENCE
FIRST AUTHOR	SECOND AUTHOR																									SWEDEN	THE ARTICLE ADDRESSES THE DYNAMICS OF SOUTH-SOUTH COOPERATION DEVELOPED BETWEEN BRAZIL AND THE AFRICAN CONTINENT IN THE AGRICULTURAL SECTOR. WE ANALYZE THE CONSTRUCTION OF THE BRAZILIAN COOPERATION POLICY AND THE INFLUENCE OF DUAL MODEL OF RURAL AND AGRICULTURAL DEVELOPMENT IN THE IDENTIFICATION OF PROJECTS. WE VERIFY THE PRESENCE OF THE LOGIC OF TRANSFER OF POLICY SOLUTIONS AND OF THE CONTRIBUTI…	5						2022-08-10	AGRICULTURE; BRAZIL-AFRICA; SOUTH-SOUTH COOPERATION; POLICY TRANSFER STUDIES	10.1590/S0034-73292013000200001	ARTICLE			22				294JO
FIRST AUTHOR																											INCLUDING A DIVERSE SET OF STAKEHOLDERS IN COLLABORATIVE LAND USE PLANNING PROCESSES IS FACILITATED BY DATA AND MAPS THAT COMMUNICATE AND INFORM AN ARRAY OF POSSIBLE PLANNING OPTIONS AND POTENTIAL SCENARIOS OF FUTURE LAND USE CHANGE. IN NORTHERN DEMOCRATIC REPUBLIC OF THE CONGO (DRC), THE AFRICAN WILDLIFE FOUNDATION (AWF) HAS ENGAGED STAKEHOLDERS AND THE DRC GOVERNMENT TO LEAD A PARTICIPATORY ZON…	140						2022-08-10	DEMOCRATIC REPUBLIC OF THE CONGO; CONGO BASIN; LAND USE PLANNING; MARXAN; AGRICULTURE; CONSERVATION PLANNING	10.1016/j.biocon.2013.04.011	ARTICLE		1873-2917	149		CENTRAL AFRICAN REGIONAL PROGRAM FOR THE ENVIRONMENT (CARPE) OF THE UNITED STATES AGENCY FOR INTERNATIONAL DEVELOPMENT (USAID)	THIS WORK WAS FUNDED BY THE CENTRAL AFRICAN REGIONAL PROGRAM FOR THE ENVIRONMENT (CARPE) OF THE UNITED STATES AGENCY FOR INTERNATIONAL DEVELOPMENT (USAID). J. LUETZELSCHWAB (UNITED STATES FOREST SERVICE -USFS), J. SIDLE (AFRICAN PARKS, FORMERLY USFS) AND J.-P. KIBAMBE OF UNIVERSITE CATHOLIQUE DE LOUVAIN (UCL) WERE CRITICAL TO THE DEVELOPMENT OF INITIAL STAGES OF THIS WORK IN 2007. C. JUSTICE AND …	200RO					FOREST COVER; RESERVE; SELECTION; SENSITIVITY; MANAGEMENT; LANDSCAPE; NETWORK; SYSTEMS; DESIGN; MODELS
FIRST AUTHOR	SECOND AUTHOR	THIRD AUTHOR	FOURTH AUTHOR																							SOUTH AFRICA	THERE IS CURRENTLY MUCH TALK OF THE ROLE OF THE RISING POWERS' IN AFRICA, AND WHETHER THEIR ENGAGEMENTS REPRESENT A NEW PARADIGM' IN DEVELOPMENT COOPERATION. THIS ARTICLE INTRODUCES THIS IDS BULLETIN AND EXAMINES BRAZILIAN AND CHINESE AGRICULTURAL DEVELOPMENT COOPERATION IN ETHIOPIA, GHANA, MOZAMBIQUE AND ZIMBABWE. A WIDE VARIETY OF FORMS OF SUPPORT ARE SEEN, INVOLVING DIFFERENT FINANCIAL MODALIT…	1						2022-08-10		10.1111/1759-5436.12038	ARTICLE		1759-5436	19		ECONOMIC AND SOCIAL RESEARCH COUNCIL [ES/I021620/1] FUNDING SOURCE: RESEARCHFISH; ESRC [ES/I021620/1] FUNDING SOURCE: UKRI		174XD					EMERGING DONORS; LAND; ENGAGEMENT; REVOLUTION; DIPLOMACY; DRIVERS; AID
FIRST AUTHOR	SECOND AUTHOR																									KENYA	ABSTRACT LAND DEGRADATION HAS BECOME A MOST PRESSING ISSUE IN DRYLANDS. ALTHOUGH CROP AND LIVESTOCK PRODUCTION HAVE BEEN THE DOMINANT SOURCES OF INCOME, THERE IS AN INCREASING REALISATION THAT ALTERNATIVE LIVELIHOOD OPTIONS NEED TO BE EXPLORED TO ENSURE BOTH ENVIRONMENTAL AND ECONOMIC SUSTAINABILITY. THIS PAPER PROVIDES A SYSTEMATIC REVIEW OF ALTERNATIVE LIVELIHOOD STRATEGIES CURRENTLY ADOPTED FO…	947						2022-08-10	DRYLANDS; POVERTY; RESOURCE DEGRADATION; TRADITIONAL LIVELIHOODS; ALTERNATIVE LIVELIHOODS; INNOVATIVE FINANCIAL MECHANISMS	10.1002/jid.1820	REVIEW		1099-1328	967				216XB					COMMON PROPERTY RESOURCES; CARBON SEQUESTRATION; FARMING SYSTEMS; SEMIARID AREAS; WEST ASIA; AFRICA; LAND; MANAGEMENT
FIRST AUTHOR																										ENGLAND	THIS STUDY REVIEWS THE POLICIES THAT THE SOUTH AFRICAN GOVERNMENT HAS PUT IN PLACE IN RESPONSE TO CLIMATE CHANGE IN ORDER TO ESTABLISH THEIR APPROPRIATENESS IN ADDRESSING CLIMATE CHANGE WITHIN THE SOUTH AFRICAN CONTEXT. THE PURPOSE OF THE STUDY WAS TO TEST THE RELEVANCE, APPROPRIATENESS AND FEASIBILITY OF THE CLIMATE CHANGE POLICY AGAINST SOUTH AFRICA'S NATIONAL INTERESTS. HOUSED WITHIN AN ADAPTE…	115						2022-08-10	WHITE PAPER ON CLIMATE CHANGE; POLICY ANALYSIS; FEASIBILITY; RELEVANCE; EFFECTIVENESS; GLOBAL WARMING; MITIGATION EFFORTS; SOUTH AFRICA		REVIEW			127		ADMINISTRATION OF THE NORTH WEST UNIVERSITY, MAFIKENG CAMPUS, MMABATHO, SOUTH AFRICA	THE AUTHORS ARE GRATEFUL TO THE ADMINISTRATION OF THE NORTH WEST UNIVERSITY, MAFIKENG CAMPUS, MMABATHO 2735, SOUTH AFRICA FOR PROVIDING RESEARCH SUPPORT.	V36JZ
FIRST AUTHOR																										GERMANY	DISTRIBUTED IRRIGATION SYSTEMS ARE THOSE IN WHICH THE WATER ACCESS (VIA PUMP OR HUMAN POWER), DISTRIBUTION (VIA FURROW, WATERING CAN, SPRINKLER, DRIP LINES, ETC.), AND USE ALL OCCUR AT OR NEAR THE SAME LOCATION. DISTRIBUTED SYSTEMS ARE TYPICALLY PRIVATELY OWNED AND MANAGED BY INDIVIDUALS OR GROUPS, IN CONTRAST TO CENTRALIZED IRRIGATION SYSTEMS, WHICH TEND TO BE PUBLICLY OPERATED AND INVOLVE LARGE…	12513						2022-08-10	AGRICULTURE; FOOD SECURITY	10.1073/pnas.1203597110	ARTICLE			12517				191VH					DRIP IRRIGATION; FOOD SECURITY; FARMERS; SAHEL
FIRST AUTHOR	SECOND AUTHOR	THIRD AUTHOR	FOURTH AUTHOR																							BRAZIL	BRAZIL'S EMERGENCE AS A PRIMARY GLOBAL AGRICULTURAL PRODUCER IS OFTEN CREDITED TO PRODUCTION EXPANSION INTO SOILS OF THE BRAZILIAN SAVANNAH OR CERRADO. THESE SOILS ARE, HOWEVER, DEFICIENT IN IMPORTANT NUTRIENTS AND PRONE TO DEGRADATION, REQUIRING INPUT-INTENSIVE PROCESSES THAT SUGGEST A LOW LEVEL OF PRODUCTIVE EFFICIENCY. EMPLOYING A SEQUENCE OF AGRICULTURAL CENSUSES AND A BIOME APPROACH FOR CHAR…	146						2022-08-10	CERRADO; BRAZILIAN AGRICULTURE; INPUT DISTANCE FUNCTION; STOCHASTIC FRONTIER; TOTAL FACTOR PRODUCTIVITY; TECHNICAL CHANGE; EFFICIENCY	10.1016/j.foodpol.2012.11.002	ARTICLE			155				098MP					EFFICIENCY
FIRST AUTHOR	SECOND AUTHOR	THIRD AUTHOR																								GHANA	COMMUNITY BASED NATURAL RESOURCE MANAGEMENT (CBNRM) PROGRAMS AIM TO LINK THE ACHIEVEMENT OF CONSERVATION OBJECTIVES WITH THOSE OF RURAL DEVELOPMENT AND POVERTY ALLEVIATION. HOWEVER, AFTER MORE THAN A DECADE OF IMPLEMENTATION IN SOUTHERN AFRICA, THERE IS REMARKABLY LITTLE RIGOROUS ANALYSIS OF THEIR ACHIEVEMENTS WITH RESPECT TO THESE GOALS. AN EVALUATION OF TWO CBNRM INTERVENTIONS, THE TCHUMA TCHAT…							2022-08-10	AFRICA; COMMUNITY BASED NATURAL RESOURCE MANAGEMENT; IMPACT EVALUATION; MOZAMBIQUE; NAMIBIA; POVERTY	10.5751/ES-05875-180425	ARTICLE					SOUTHERN AFRICAN SUSTAINABLE USE SPECIALIST GROUP, WORLD CONSERVATION UNION (IUCN) SOUTH AFRICA; CRAWFORD SCHOOL OF PUBLIC POLICY, AUSTRALIAN NATIONAL UNIVERSITY	FINANCIAL SUPPORT WAS RECEIVED FROM THE SOUTHERN AFRICAN SUSTAINABLE USE SPECIALIST GROUP, WORLD CONSERVATION UNION (IUCN) SOUTH AFRICA AND THE CRAWFORD SCHOOL OF PUBLIC POLICY, AUSTRALIAN NATIONAL UNIVERSITY. THE OPINIONS EXPRESSED IN THIS PAPER ARE THE AUTHOR'S OWN AND DO NOT NECESSARILY REPRESENT THE VIEWS OF EITHER OF THESE ORGANIZATIONS. ALL RESPONSIBILITY FOR ANY ERRORS REMAINS WITH THE AUT…	285YS					PROPENSITY-SCORE; INTEGRATED CONSERVATION; MEASURING POVERTY; PROGRAM; PARTICIPATION; PERCEPTIONS; WILDLIFE; AFRICA; MODELS
FIRST AUTHOR																										SOUTH AFRICA	IN MISSISSIPPI COUNTIES WITH LARGE AFRICAN AMERICAN POPULATIONS, FOREST RESOURCES CONSTITUTE ONE OF THE MOST IMPORTANT AGRICULTURAL OUTPUTS. DESPITE THE EFFORTS OF NATURAL RESOURCES EXTENSION PERSONNEL TO PROVIDE EDUCATIONAL PROGRAMMING TO THIS GROUP, LITTLE IS KNOWN ABOUT THEIR NEEDS, CONCERNS, AND MEANINGS OF THE LANDSCAPE FOR THEM. RESEARCH HAS TAKEN PLACE IN THE CAROLINAS, ALABAMA, AND GEORGI…	473						2022-08-10		10.1111/ruso.12014	ARTICLE		1549-0831	497				256IB					COMMUNITY; ALABAMA; OWNERS; RACE
FIRST AUTHOR	SECOND AUTHOR	THIRD AUTHOR	FOURTH AUTHOR	FIFTH AUTHOR	SIXTH AUTHOR	SEVENTH AUTHOR	EIGHTH AUTHOR	NINTH AUTHOR	TENTH AUTHOR	ELEVENTH AUTHOR	TWELFTH AUTHOR	THIRTEENTH AUTHOR	FOURTEENTH AUTHOR	FIFTEENTH AUTHOR	SIXTEENTH AUTHOR	SEVENTEENTH AUTHOR	EIGHTEENTH AUTHOR	NINETEENTH AUTHOR	TWENTIETH AUTHOR							RWANDA	RURAL MICRO-ENTERPRISES ARE AN IMPORTANT FACTOR IN SUSTAINABLE RURAL DEVELOPMENT IN POST-TRANSITIONAL EASTERN EUROPE. THIS PAPER DEALS WITH DETERMINING THE KEY FACTORS INFLUENCING PROFITABILITY IN RURAL MICRO-ENTERPRISES IN POLAND. THE RESEARCH DESIGN WAS BASED ON A QUESTIONNAIRE SURVEY OF 300 RURAL MICRO-ENTERPRISES IN THE FOOD-PROCESSING SECTOR IN RICH AND POOR POLISH PROVINCES. THE ANALYSIS CA…	177						2022-08-10	MICRO-ENTERPRISES; RURAL DEVELOPMENT; TRANSITION ECONOMIES; EU ACCESSION; LINEAR REGRESSION MODEL	10.2478/eec-2013-0009	ARTICLE			217				AB8YV					SOUTH-AFRICA; PERFORMANCE
FIRST AUTHOR	SECOND AUTHOR	THIRD AUTHOR	FOURTH AUTHOR	FIFTH AUTHOR																						USA	METAGENOMIC CHARACTERIZATION OF WATER VIROME WAS PERFORMED IN FOUR MISSISSIPPI CATFISH PONDS. ALTHOUGH DIFFERING CONSIDERABLY FROM AFRICAN SWINE FEVER VIRUS (ASFV), 48 OF 446,100 SEQUENCES FROM 12 SAMPLES WERE SIMILAR ENOUGH TO INDICATE THAT THEY REPRESENT NEW MEMBERS IN THE FAMILY ASFARVIRIDAE. AT PRESENT, ASFV IS THE ONLY MEMBER OF ASFARVIRIDAE, AND THIS STUDY PRESENTS THE FIRST INDICATION OF A…	441						2022-08-10	AFRICAN SWINE FEVER VIRUS; CATFISH POND; FRESHWATER; METAGENOMICS; MISSISSIPPI DELTA; ASFARVIRIDAE	10.1007/s11262-013-0878-2	ARTICLE		1572-994X	446		USDA APHIS NWRC AWARD [1174280807CA 12030306]; NIH [RC1AI086830]; NATIONAL INSTITUTE OF ALLERGY AND INFECTIOUS DISEASES [RC1AI086830] FUNDING SOURCE: NIH REPORTER	WE THANK MARY DUKE AND DR. BRIAN SCHEFFLER AT USDA-ARS, MID-SOUTH AREA GENOMICS LABORATORY, STONEVILLE, MS FOR GENOMIC SEQUENCING. THIS PROJECT WAS SUPPORTED BY USDA APHIS NWRC AWARD 1174280807CA 12030306 AND NIH RC1AI086830 TO XFW.	154MS					DRINKING-WATER; OUTBREAK
FIRST AUTHOR	SECOND AUTHOR																									FINLAND	FUTURE FOOD AND NUTRITION SECURITY IS THREATENED BY CLIMATE CHANGE, OVEREXPLOITATION OF NATURAL RESOURCES AND PERVASIVE SOCIAL INEQUALITIES. PROMISING SOLUTIONS ARE OFTEN TECHNOLOGY-FOCUSED AND NOT NECESSARILY DEVELOPED CONSIDERING GENDER AND SOCIAL DISPARITIES. THIS PAPER ADDRESSES ISSUES OF GENDER AND HUMAN DEVELOPMENT OPPORTUNITIES AND TRADE-OFFS RELATED TO PROMOTING IMPROVED TECHNOLOGIES FOR …	709						2022-08-10	TRADE-OFFS; GENDER AND SOCIAL EQUITY; AGRICULTURE; CONSERVATION AGRICULTURE; TECHNOLOGY DIFFUSION	10.1007/s12571-013-0290-8	ARTICLE		1876-4525	721				223BY					CONSERVATION AGRICULTURE; SYSTEMS; FARMERS; TECHNOLOGY; ADOPTION; LESSONS; VALLEYS; AFRICA
FIRST AUTHOR																										KENYA	THERE IS A COMMON PERCEPTION IN SOUTH AFRICA THAT THE YOUTH ARE NOT INTERESTED IN AGRICULTURE, LEADING TO TWO CONCERNS: FIRST, THAT THIS IS EXACERBATING THE YOUTH UNEMPLOYMENT CRISIS, AND SECOND, THAT THE ALREADY LOW LEVELS OF AGRICULTURAL ACTIVITY IN THE FORMER HOMELANDS/RESERVES ARE LIKELY TO DROP FURTHER, IMPERILING ANY HOPE FOR RURAL DEVELOPMENT IN THE FUTURE. THIS ARTICLE EXPLORES THE 'YOUTH…	23						2022-08-10	AGRICULTURE; RANGELAND COMMONS; YOUTH	10.2989/10220119.2013.778902	ARTICLE		1727-9380	27				181ZF					EMPLOYMENT; AFRICA
FIRST AUTHOR	SECOND AUTHOR																									SOUTH AFRICA	OVER THE LAST DECADE, SUBSIDIES FOR FERTILIZER AND HYBRID MAIZE SEED HAVE RE-EMERGED AS A CORNERSTONE OF THE GOVERNMENT OF THE REPUBLIC OF ZAMBIA'S (GRZ'S) AGRICULTURAL DEVELOPMENT AND POVERTY REDUCTION STRATEGIES. THIS ARTICLE REVIEWS THE FARMER INPUT SUPPORT PROGRAMME (FISP) AND OTHER GRZ INPUT SUBSIDY PROGRAMS SINCE STRUCTURAL ADJUSTMENT. IT THEN SYNTHESIZES EXISTING AND PRESENTS NEW EMPIRICAL…	613						2022-08-10	FERTILIZER; INPUT SUBSIDIES; TARGETING; CROWDING OUT; ZAMBIA; SUB-SAHARAN AFRICA	10.1111/agec.12077	ARTICLE		1574-0862	628		UNITED STATES AGENCY FOR INTERNATIONAL DEVELOPMENT ZAMBIA MISSION	THE AUTHORS ACKNOWLEDGE FINANCIAL SUPPORT FROM THE UNITED STATES AGENCY FOR INTERNATIONAL DEVELOPMENT ZAMBIA MISSION. THEY ARE GRATEFUL TO THE RESEARCH TEAM AT THE INDABA AGRICULTURAL POLICY RESEARCH INSTITUTE FOR USEFUL DISCUSSIONS RELATED TO MANY OF THE STUDIES AND ANALYSES SYNTHESIZED IN THE PAPER. THEY ALSO WISH TO THANK TWO ANONYMOUS REVIEWERS AND PARTICIPANTS AT THE POLICY WORKSHOP ON "INPU…	257HX					FERTILIZER DEMAND; MALAWI; AFRICA
FIRST AUTHOR																										EGYPT	SINCE TWO DECADES AGO, WHEN CHINA'S ECONOMIC STRENGTH HAS MADE THIS MOST POPULATED COUNTRY AS A LEADING GLOBAL AGRICULTURAL OUTSOURCER, THERE HAVE INCREASINGLY BEEN HOT DEBATES ON WHETHER SUCH OUTSOURCING IS DESTRUCTIVE OR CONSTRUCTIVE, ESPECIALLY FOR HOST COUNTRIES. SOME CRITICS PESSIMISTICALLY CALL IT 'LAND GRABS' OR 'NEOCOLONIALISM' THAT SHOULD BE PREVENTED WHILE OTHERS OPTIMISTICALLY APPRECIA…	20						2022-08-10	LAND DEAL; LAND GRAB; NEO-COLONIALISM; AGRICULTURAL INVESTMENT; AGRICULTURAL DEVELOPMENT	10.1016/j.gloplacha.2012.10.002	REVIEW		1872-6364	27		BELGIAN FEDERAL SCIENCE POLICY OFFICE; MARIE CURIE ACTIONS FROM THE EUROPEAN COMMISSION	THE CORRESPONDING AUTHOR IS A BENEFICIARY OF A MOBILITY GRANT FROM THE BELGIAN FEDERAL SCIENCE POLICY OFFICE CO-FUNDED BY THE MARIE CURIE ACTIONS FROM THE EUROPEAN COMMISSION.	098OF					SOUTHERN AFRICA; GM CROPS; LAND
FIRST AUTHOR	SECOND AUTHOR	THIRD AUTHOR	FOURTH AUTHOR	FIFTH AUTHOR	SIXTH AUTHOR	SEVENTH AUTHOR																				ECUADOR	COUNTRIES IN SUB-SAHARAN AFRICA ARE PARTICULARLY VULNERABLE TO CLIMATE CHANGE, GIVEN DEPENDENCE ON AGRICULTURAL PRODUCTION AND LIMITED ADAPTIVE CAPACITY. BASED ON FARM HOUSEHOLD AND PARTICIPATORY RURAL APPRAISAL DATA COLLECTED FROM DISTRICTS IN VARIOUS AGROECOLOGICAL ZONES IN KENYA, THIS PAPER EXAMINES FARMERS' PERCEPTIONS OF CLIMATE CHANGE, ONGOING ADAPTATION MEASURES, AND FACTORS INFLUENCING FA…	26						2022-08-10	CLIMATE CHANGE; ADAPTATION; KENYA; AGRICULTURE	10.1016/j.jenvman.2012.10.036	ARTICLE		1095-8630	35		WORLD BANK THROUGH THE TRUST FUND FOR ENVIRONMENTALLY & SOCIALLY SUSTAINABLE DEVELOPMENT (TFESSD)	THIS WORK WAS SUPPORTED BY THE WORLD BANK THROUGH THE TRUST FUND FOR ENVIRONMENTALLY & SOCIALLY SUSTAINABLE DEVELOPMENT (TFESSD). THIS RESEARCH WAS CONDUCTED UNDER THE CGIAR RESEARCH PROGRAM ON CLIMATE CHANGE, AGRICULTURE, AND FOOD SECURITY (CCAFS).	082DE		Y		N	ADAPTATION; INSIGHTS; POVERTY; IMPACTS; LEVEL
FIRST AUTHOR	SECOND AUTHOR	THIRD AUTHOR																								TAIWAN	THIS PAPER EXAMINES SOME OF THE MAIN GEO-ECONOMIC AND GEO-POLITICAL INTER-DEPENDENCIES WHICH ARE STRUCTURING EUROPE'S RELATIONS WITH THE WIDER WORLD AND HOW VARIOUS EUROPEAN AND EUROPEAN UNION (EU) POLICY FRAMEWORKS WORK TO CREATE RELATIONS OF INCREASING YET UNEVEN INTER-DEPENDENCY BETWEEN EUROPE AND THAT WIDER WORLD. THE PAPER BEGINS WITH AN EXAMINATION OF THE ECONOMIC AND FINANCIAL CRISIS AND I…	3						2022-08-10	UNEVEN DEVELOPMENT; GEO-ECONOMIC INTERDEPENDENCY; GEO-POLITICAL INTERDEPENDENCY; EUROPE AND THE WIDER WORLD	10.1177/0969776412463309	ARTICLE		1461-7145	13				066GP					GLOBAL PRODUCTION NETWORKS; REGIONAL-DEVELOPMENT; EASTERN-EUROPE; GEOGRAPHIES; CRISIS; TRADE; DELOCALIZATION; KNOWLEDGE; IMPACTS; PLACES
FIRST AUTHOR	SECOND AUTHOR																									SOUTH AFRICA	SOCIETIES DEPENDENT ON RAIN-FED AGRICULTURE ARE HIGHLY VULNERABLE TO WEATHER EXTREMES; THUS, LINKAGES BETWEEN RAINFALL VARIABILITY AND ECONOMIC WELL-BEING MERIT CLOSE ATTENTION. THE HYPOTHESIS OF THIS PAPER IS THAT RAINFALL PATTERNS IMPACT CHANGES IN INCOME WITHIN OUR STUDY REGION OF CENTRAL AND NORTHERN MOZAMBIQUE. UTILIZING SATELLITE-BASED ESTIMATES OF RAINFALL ANALYZED WITHIN A GIS, WE ESTABLI…	31						2022-08-10	CLIMATE VARIABILITY; RAINFALL; RURAL DEVELOPMENT; AFRICA; MOZAMBIQUE; TROPICAL CYCLONES	10.1007/s11069-011-0064-6	ARTICLE		1573-0840	49				081DO					TROPICAL CYCLONE SEASON; SOUTHERN AFRICA; CLIMATE-CHANGE; INDIAN-OCEAN; SUMMER RAINFALL; FOOD SECURITY; VARIABILITY; PRECIPITATION; ANOMALIES; IMPACTS
FIRST AUTHOR	SECOND AUTHOR	THIRD AUTHOR	FOURTH AUTHOR	FIFTH AUTHOR																						GHANA	JATROPHA CURCAS L. (JATROPHA) HAS EMERGED AS A BIODIESEL CROP OF GREAT CONTEMPORARY IMPORTANCE. THE GLOBAL HYPE SURROUNDING THIS CROP, THE RELATIVELY POOR UNDERSTANDING OF ITS AGRONOMY AND THE UNPREDICTABILITY OF ITS YIELDS, GENERATES THE POTENTIAL FOR UNSUSTAINABLE PRACTICE OF BIODIESEL PRODUCTION. THE AIM OF THIS RESEARCH IS TO ASCERTAIN IF JATROPHA PRODUCTION COULD BE AN APPROPRIATE DRIVER FOR…	70						2022-08-10	JATROPHA CURCAS L.; BIODIESEL; YIELDS; INCOME; PRODUCTION COSTS; LABOUR WAGES	10.1016/j.biombioe.2012.06.020	ARTICLE		1873-2909	83		EUROPEAN UNION AID COOPERATION OFFICE	THIS RESEARCH HAS BEEN FUNDED BY THE EUROPEAN UNION AID COOPERATION OFFICE. THANKS TO THE RE-IMPACT TEAM AND THOSE. WHO PROVIDED USEFUL INSIGHT INTO THIS STUDY FROM THE CSIR, SOUTH AFRICA. A SPECIAL THANK-YOU MUST BE MADE MENTION TO ALL THOSE WHO WERE WILLING TO SHARE DATA; COLLEAGUES IN INDIA AT WINROCK INTERNATIONAL AND IMPORTANT ROLE-PLAYERS IN THE INDUSTRY THERE, WHO WISH TO REMAIN ANONYMOUS.…	AA2FL					BIODIESEL PRODUCTION; BIOFUELS; OIL; COULD; PLANT
FIRST AUTHOR	SECOND AUTHOR	THIRD AUTHOR																								PERU	AN EXTRACTIVE INDUSTRIES BOOM IN AFRICA IS DRIVING UNPRECEDENTED EXPANSION OF INFRASTRUCTURE INTO SPARSELY POPULATED REGIONS. MUCH OF THE INVESTMENT IS IN HIGH-VOLUME MINERALS SUCH AS IRON AND COAL THAT WILL REQUIRE HEAVY INFRASTRUCTURE AND LARGE SETTLED WORKTHRCES. NEW ROADS AND RAILWAYS ARE BEING BUILT TO SUPPORT THESE INDUSTRIES. MINERAL INFRASTRUCTURE IS REINFORCING THE DYNAMIC OF DESIGNATED …	195						2022-08-10	AFRICAN GROWTH CORRIDORS; AGRICULTURAL INTENSIFICATION; POPULATION MOVEMENTS; EXTRACTIVE INDUSTRIES; RURAL GOVERNANCE	10.1016/j.gfs.2013.07.003	ARTICLE			202		AUSTRALIAN COUNCIL FOR INTERNATIONAL AGRICULTURAL RESEARCH	THE RESEARCH REPORTED IN THIS PAPER WAS SUPPORTED BY THE AUSTRALIAN COUNCIL FOR INTERNATIONAL AGRICULTURAL RESEARCH	V42DW					INFRASTRUCTURE
FIRST AUTHOR	SECOND AUTHOR																									COLOMBIA	INTEGRATED ASSESSMENT MODELS SUGGEST THAT THE LARGE-SCALE DEPLOYMENT OF BIOENERGY COULD CONTRIBUTE TO AMBITIOUS CLIMATE CHANGE MITIGATION EFFORTS. HOWEVER, SUCH A SHIFT WOULD INTENSIFY THE GLOBAL COMPETITION FOR LAND, WITH POSSIBLE CONSEQUENCES FOR 1.5 BILLION SMALLHOLDER LIVELIHOODS THAT THESE MODELS DO NOT CONSIDER. MAINTAINING AND ENHANCING ROBUST LIVELIHOODS UPON BIOENERGY DEPLOYMENT IS AN EQ…							2022-08-10	LIVELIHOODS; BIOFUELS; MULTIPLE-SCALE ANALYSIS; FOOD SECURITY; INEQUITY	10.1088/1748-9326/8/3/035047	ARTICLE							229FL					SCALE LAND DEALS; JATROPHA PLANTATIONS; RURAL-DEVELOPMENT; TAMIL-NADU; OIL PALM; IMPACTS; BIODIESEL; BIOFUELS; AFRICA; PRODUCTIVITY
FIRST AUTHOR	SECOND AUTHOR																									GERMANY	THIS PAPER PRESENTS A CRITIQUE OF COMMERCIALISING SMALLHOLDER FARMING FOR AGRICULTURE IN SUB-SAHARAN AFRICA. FIRST IT QUESTIONS THE VALIDITY OF AN OVERARCHING 'METANARRATIVE' APPROACH TO DEVELOPMENT. THEN IT DISCUSSES THE DIFFERENT TYPES OF KNOWLEDGE, VALUES AND METHOD AND DRAWS ATTENTION TO THE INCREASINGLY HETEROGENEOUS DEVELOPMENT POLICY CONTEXT AND ALSO THE HETEROGENEITY AMONG THE SMALLHOLDER…	155						2022-08-10	AGRICULTURAL COMMERCIALISATION; META-APPROACHES; CONTEXTUALITY; HETEROGENEITY; SMALLHOLDERS; CASSAVA; ZAMBIA	10.1016/j.foodpol.2013.05.010	ARTICLE		1873-5657	165		FOOD AND AGRICULTURE ORGANIZATION OF THE UNITED NATIONS; EUROPEAN UNION	THIS RESEARCH WAS CONDUCTED WITH THE SUPPORT OF THE FOOD AND AGRICULTURE ORGANIZATION OF THE UNITED NATIONS WITHIN THE ALL ACP AGRICULTURAL COMMODITIES PROGRAMME WITH FUNDING FROM THE EUROPEAN UNION. THE VIEWS EXPRESSED ARE THOSE OF THE AUTHORS AND DO NOT NECESSARILY REFLECT THOSE OF UNFAO.	256AH					WASHINGTON CONSENSUS; GREEN-REVOLUTION; LESSONS; PERSPECTIVES; LIVELIHOODS; STRATEGIES; PARADIGM; POVERTY; GROWTH; CHAINS
FIRST AUTHOR																										NETHERLANDS	MARKETS ARE KNOWN TO HAVE A GREAT POTENTIAL TO UNLOCK AGRICULTURAL GROWTH IN DEVELOPING COUNTRIES. THE CONVENTIONAL AGRICULTURAL RESEARCH AND DEVELOPMENT APPROACHES USED HITHERTO HAVE NOT YIELDED MUCH SUCCESS IN STIMULATING FARMER PARTICIPATION IN MARKETS. NEW AGRICULTURAL DEVELOPMENT APPROACHES, SUCH AS THE INTEGRATED AGRICULTURAL RESEARCH FOR DEVELOPMENT (IAR4D), VIEW DEVELOPMENTAL CHALLENGES A…	83						2022-08-10	INNOVATION SYSTEMS; IAR4D; IMPACT; MARKET INTEGRATION	10.1080/03031853.2013.821744	ARTICLE			100				196LG					IDENTIFICATION; MODELS
FIRST AUTHOR	SECOND AUTHOR	THIRD AUTHOR																								USA	JATROPHA CURCAS L. (JATROPHA) HAS RECENTLY RECEIVED GREAT ATTENTION FOR ITS UTILIZATION IN BIOFUEL PRODUCTION, REHABILITATION OF WASTELAND AND RURAL DEVELOPMENT. IMPROVEMENT OF SEED QUALITY IS AN IMPORTANT BREEDING GOAL BUT JATROPHA SEED QUALITY HAS BEEN INVESTIGATED WITH SAMPLE SETS COMPRISING A SMALL NUMBER OF TRAITS, ACCESSIONS AND ENVIRONMENTS. OUR MAIN GOAL WAS TO INVESTIGATE A LARGE NUMBER …	178						2022-08-10	JATROPHA; SEED QUALITY; KERNEL; SHELL; GERMPLASM; BREEDING	10.1016/j.indcrop.2013.08.046	ARTICLE		1872-633X	185		ENBW REGENWALD STIFTUNG; STIFTUNG ENERGIEFORSCHUNG BADEN-WURTTEMBERG; JATROSOLUTIONS GMBH; JATROSELECT GMBH	WE THANK H. BAUMGARTNER, B. FISCHER AND S. PFEFFER FOR THE WET CHEMISTRY ANALYSIS. THIS WORK WAS FINANCED BY ENBW REGENWALD STIFTUNG, STIFTUNG ENERGIEFORSCHUNG BADEN-WURTTEMBERG, JATROSOLUTIONS GMBH AND JATROSELECT GMBH.	AA0XN					VARIABILITY; OIL; IMPROVEMENT; DIVERGENCE; BIODIESEL
FIRST AUTHOR	SECOND AUTHOR	THIRD AUTHOR																								CHINA	IN THIS PAPER, WE ARGUE FOR THE IMPORTANCE OF INCORPORATING A GENDERED PERSPECTIVE FOR THE EFFECTIVE DEVELOPMENT OF SUSTAINABLE AGRICULTURAL BIOTECHNOLOGY SYSTEMS IN SUB-SAHARAN AFRICA. PRIORITY SETTING FOR AGRICULTURAL POLICY AND PROJECT DEVELOPMENT REQUIRES ATTENTION TO GENDER ISSUES SPECIFIC TO THE DEMANDS OF AGRICULTURAL BIOTECHNOLOGY. THIS IS ESSENTIAL FOR SUCCESSFULLY ADDRESSING FOOD SECURI…	461						2022-08-10	GENDER; AGRICULTURE; BIOTECHNOLOGY; SUB-SAHARAN AFRICA	10.1007/s10806-012-9396-9	ARTICLE		1573-322X	471		BILL & MELINDA GATES FOUNDATION; SANDRA ROTMAN CENTRE, AT THE UNIVERSITY HEALTH NETWORK; UNIVERSITY OF TORONTO	WE WOULD LIKE TO THANK THE ANONYMOUS REVIEWERS OF AN EARLIER VERSION OF THIS PAPER FOR THEIR HELPFUL COMMENTS. THE RESEARCH CARRIED OUT FOR THIS ARTICLE WAS FUNDED BY THE BILL & MELINDA GATES FOUNDATION AND SUPPORTED BY THE SANDRA ROTMAN CENTRE,<SUP>1</SUP> AT THE UNIVERSITY HEALTH NETWORK AND UNIVERSITY OF TORONTO. THE FINDINGS AND CONCLUSIONS CONTAINED WITHIN ARE THOSE OF THE AUTHORS AND DO NOT…	116UP					WOMEN; LAND; TECHNOLOGY; ADOPTION; DISTRICT; ACCESS; CROPS
FIRST AUTHOR																										ENGLAND	IN THIS PAPER, THE USEFULNESS OF THE CONCEPT OF COMMUNITY-BASED NATURAL RESOURCE MANAGEMENT (CBNRM) IS CONSIDERED AND THE FOLLOWING QUESTIONS ARE ASKED: IS COMMUNITY IN COMMUNITY-BASED NATURAL RESOURCE MANAGEMENT A USEFUL CONCEPT OR A ROMANTIC IDEA? CAN NATURAL RESOURCES BE USED AS A FOUNDATION FOR ASSET-BASED COMMUNITY DEVELOPMENT? WHAT IS THE MEANING OF MANAGEMENT IN CBNRM? THESE QUESTIONS ARE …	555						2022-08-10		10.1093/cdj/bss058	ARTICLE		1468-2656	570				232IO					MEDICINAL-PLANTS
FIRST AUTHOR	SECOND AUTHOR																									USA	COLLECTIVE ACTION OCCURS WHEN PEOPLE JOIN TOGETHER TO TACKLE PROBLEMS OF COMMON INTEREST. COLLECTIVE ACTION CAN BE AN EFFECTIVE MEANS OF GROUP PROBLEM SOLVING, ESPECIALLY AMONG POORER RESIDENTS OF DENSELY POPULATED URBAN AREAS OR FARMING SYSTEMS. FEW EXAMPLES HAVE BEEN DOCUMENTED, HOWEVER, FOR THE LIGHTLY POPULATED RANGELANDS, WHERE PASTORALISTS ARE BETTER KNOWN FOR THEIR SOCIAL INDEPENDENCE AND …	95						2022-08-10	DROUGHT MANAGEMENT; GREATER HORN OF AFRICA; HUMAN ORGANIZATION; POVERTY REDUCTION; RISK MANAGEMENT; RURAL DEVELOPMENT	10.2111/REM-D-11-00211.1	ARTICLE		1551-5028	105		OFFICE OF AGRICULTURE, BUREAU OF ECONOMIC GROWTH, AGRICULTURE AND TRADE, US AGENCY FOR INTERNATIONAL DEVELOPMENT (USAID) [PCE-G-00-98-00036-00]	THIS PUBLICATION WAS MADE POSSIBLE THROUGH SUPPORT PROVIDED TO THE PASTORAL RISK MANAGEMENT (PARIMA) PROJECT UNDER THE AUSPICES OF THE GLOBAL LIVESTOCK COLLABORATIVE RESEARCH SUPPORT PROGRAM (GL-CRSP) BY THE OFFICE OF AGRICULTURE, BUREAU OF ECONOMIC GROWTH, AGRICULTURE AND TRADE, US AGENCY FOR INTERNATIONAL DEVELOPMENT (USAID) UNDER THE TERMS OF GRANT NO. PCE-G-00-98-00036-00 TO THE UNIVERSITY OF…	082YH					MARKET; INCOME
FIRST AUTHOR																										USA	THIS PAPER INVESTIGATES THE USE OF FOREST PROVISIONING ECOSYSTEM SERVICES (FPES) IN COPING WITH STRESSES AND SHOCKS IN RURAL HOUSEHOLDS OF MIOMBO WOODLAND SYSTEMS. IT ASSESSES THE INFLUENCE OF SOCIOECONOMIC FACTORS (WEALTH AND GENDER) IN HOUSEHOLDS COPING DECISIONS. THE STUDY EMPLOYS A MIXED METHODS APPROACH BY COMBINING FOCUS GROUPS MEETINGS, IN-DEPTH INTERVIEWS, AND INTERVIEWS OF 244 HOUSEHOLDS…	E143						2022-08-10	COPING STRATEGIES; ECOSYSTEM SERVICES; LIVELIHOODS; MIOMBO WOODLANDS; SHOCKS	10.1016/j.ecoser.2013.07.008	ARTICLE			E148		COPPERBELT UNIVERSITY; UNIVERSITY OF LEEDS (SUSTAINABILITY RESEARCH INSTITUTE FIELDWORK BURSARIES); ESRC [ES/K006576/1] FUNDING SOURCE: UKRI; ECONOMIC AND SOCIAL RESEARCH COUNCIL [ES/K006576/1] FUNDING SOURCE: RESEARCHFISH	SINCERE THANKS TO THE ANONYMOUS REVIEWERS FOR THEIR VALUABLE COMMENTS ON EARLIER DRAFTS OF THIS PAPER. THIS STUDY WAS FUNDED THROUGH A COMMONWEALTH SCHOLARSHIP AWARDED TO THE FIRST AUTHOR. ADDITIONAL FIELDWORK FUNDING WAS PROVIDED BY THE COPPERBELT UNIVERSITY, AND THE UNIVERSITY OF LEEDS (SUSTAINABILITY RESEARCH INSTITUTE FIELDWORK BURSARIES).	V41BD					SUSTAINABLE LIVELIHOODS; NATURAL INSURANCE; TROPICAL FORESTS; SOUTHERN AFRICA; STRATEGIES; RISK; VULNERABILITY; MANAGEMENT; FRAMEWORK; DISTRICT
FIRST AUTHOR	SECOND AUTHOR	THIRD AUTHOR	FOURTH AUTHOR																							GERMANY	THIS RESEARCH AIMS TO SHED LIGHT ON THE EARLY STAGES OF AGRICULTURAL DEVELOPMENT IN NORTHERN AFRICA THROUGH THE ANALYSIS OF THE RICH MACRO-BOTANICAL ASSEMBLAGES OBTAINED FROM IFRI OUDADANE, AN EPIPALAEOLITHIC-EARLY NEOLITHIC SITE FROM NORTH-EAST MOROCCO. RESULTS INDICATE THE PRESENCE OF DOMESTICATED PLANTS, CEREALS (HORDEUM VULGARE, TRITICUM MONOCOCCUM/DICOCCUM, TRITICUM DURUM AND TRITICUM AESTIV…	2659						2022-08-10	ORIGIN OF AGRICULTURE; WILD PLANT GATHERING; BASKETRY; ARCHAEOBOTANY; MOROCCO; EPIPALAEOLITHIC; EARLY NEOLITHIC	10.1016/j.jas.2013.01.026	ARTICLE		1095-9238	2669		EUROPEAN RESEARCH COUNCIL UNDER THE EUROPEAN UNION'S SEVENTH FRAMEWORK PROGRAMME (FP7)/ERC [230561]; CSIC (SPANISH NATIONAL RESEARCH COUNCIL) [I-COOP0011]; MINISTRY OF SCIENCE AND INNOVATION OF SPAIN [TPC-CSD2OO7-00058, CGL2011-30512-C02-01, HAR2008-09120/HIST]; GERMAN RESEARCH FOUNDATION (DFG)	THE RESEARCH LEADING TO THESE RESULTS HAS RECEIVED FUNDING FROM THE EUROPEAN RESEARCH COUNCIL UNDER THE EUROPEAN UNION'S SEVENTH FRAMEWORK PROGRAMME (FP7/2007-2013)/ERC GRANT AGREEMENT NO 230561. IN ADDITION, THE RESEARCH HAS ALSO BENEFITED FROM THE PROJECT I-COOP0011 FUNDED BY THE CSIC (SPANISH NATIONAL RESEARCH COUNCIL) AND FROM PROJECTS TPC-CSD2OO7-00058 AND CGL2011-30512-C02-01 AND HAR2008-09…	147RE
FIRST AUTHOR	SECOND AUTHOR	THIRD AUTHOR	FOURTH AUTHOR																							TURKEY	WIRE-SNARE POACHING IS FUELING THE RAPIDLY GROWING ILLEGAL BUSHMEAT TRADE IN AFRICA'S SAVANNA ECOSYSTEMS GIVEN THE REGION'S RELATIVELY ABUNDANT WILDLIFE, INCREASING COMMERCIAL BUSHMEAT DEMAND, AND BURGEONING HUMAN POPULATIONS; THUS UNDERSTANDING SNARING DYNAMICS IS CRITICAL TO ADDRESSING THIS CRISIS. COMMUNITY CONSERVATION AREAS OFTEN BORDER NATIONAL PARKS (NPS) AND ARE INTENDED TO SERVE AS BUFFE…	1						2022-08-10	WIRE-SNARING; POACHING; ZAMBIA; NATIONAL PARK BUFFER ZONES; COMMUNITY CONSERVATION; BUSHMEAT; SPATIAL MODELLING	10.1016/j.biocon.2013.09.003	ARTICLE		1873-2917	9		NATIONAL GEOGRAPHIC SOCIETY'S BIG CATS INITIATIVE; WORLD WIDE FUND FOR NATURE-NETHERLANDS; PAINTED DOG CONSERVATION INC.; DIVISION OF INTEGRATIVE ORGANISMAL SYSTEMS [1145749] FUNDING SOURCE: NATIONAL SCIENCE FOUNDATION	THIS WORK WAS SUPPORTED BY A GRANT FROM NATIONAL GEOGRAPHIC SOCIETY'S BIG CATS INITIATIVE, WORLD WIDE FUND FOR NATURE-NETHERLANDS AND PAINTED DOG CONSERVATION INC. THE FIELD TEAM ALWAYS COMPRISED FOUR MEMBERS, WITH OCCASIONAL ADDITIONAL OBSERVERS. PATRICIA LUNGU (SLCS), GODFREY MWANZA (SLCS), LAZARUS CHIBESA (SLCS), AND MATHEWS MBEWE (SLCS) FORMED THE CORE FIELD TEAM, PARTICIPATING RESPECTIVELY I…	AB8PD					ILLEGAL BUSHMEAT TRADE; WILDLIFE POPULATIONS; IMPACTS; EXTINCTION; RESERVE
FIRST AUTHOR	SECOND AUTHOR																									TURKEY	NATURAL RESOURCES HAVE AN INTEREST FOR LOCAL COMMUNITIES AS SOURCES FOR SATISFYING THEIR BASIC NEEDS AND OF ADDITIONAL ACTIVITY. HOWEVER, SOCIO-ECONOMIC AND ENVIRONMENTAL CHANGES HAVE PRODUCED A DESTABILIZATION OF TRADITIONAL SYSTEMS, ACCOMPANIED BY A CHANGE IN POWER RELATIONS BETWEEN ACTORS AND DYNAMICS OF OFTEN INCREASED RESOURCE DEGRADATION. THEREFORE, THE CONCERTED MANAGEMENT OF RESOURCES IN …	319						2022-08-10	CENTRAL AFRICA; CHAD; COMMUNITY INVOLVEMENT; GOVERNANCE; RESOURCE CONSERVATION; RURAL DEVELOPMENT	10.1684/agr.2013.0637	ARTICLE			325				228DR
FIRST AUTHOR																										TURKEY	THE GENUS SPODOPTERA GUENEE MAINLY DISTRIBUTED FROM TROPICAL TO SUBTROPICAL REGIONS THROUGHOUT THE WORLD INCLUDES MANY PESTS OF FOOD CROPS, VEGETABLES, FORAGE CROPS AND GRASSES. THE AFRICAN ARMYWORM, SPODOPTERA EXEMPTA (WALKER) HAS BEEN KNOWN FROM AFRICA, SOUTH EAST ASIA, PARTS OF AUSTRALIA TO SOME PACIFIC ISLANDS AS A PEST OF CROPS OR PASTURE, HOWEVER, NO DAMAGE BY THIS PEST HAD BEEN REPORTED FR…	19						2022-08-10	SPODOPTERA EXEMPTA; AFRICAN ARMYWORM; JAPAN; MALE GENITALIA; DNA BARCODING	10.1303/jjaez.2013.19	ARTICLE		1347-6068	26				AL9JH					AFRICAN ARMYWORM; IDENTIFICATION; COMPONENTS
FIRST AUTHOR	SECOND AUTHOR																									USA	INPUT SUBSIDY PROGRAMS HAVE ONCE AGAIN BECOME A MAJOR PLANK OF AGRICULTURAL DEVELOPMENT STRATEGIES IN AFRICA. TEN AFRICAN GOVERNMENTS SPEND ROUGHLY US$1 BILLION ANNUALLY ON INPUT SUBSIDY PROGRAMS (ISPS), AMOUNTING TO 28.6% OF THEIR PUBLIC EXPENDITURES ON AGRICULTURE. THIS ARTICLE REVIEWS THE MICROLEVEL EVIDENCE ON ISPS UNDERTAKEN SINCE THE MID 2000S. WE EXAMINE THE CHARACTERISTICS OF SUBSIDY BENE…	547						2022-08-10	INPUT SUBSIDIES; FERTILIZER; INTENSIFICATION; AGRICULTURAL PRODUCTIVITY; INPUT MARKETS; CROP RESPONSE RATES; AFRICA	10.1111/agec.12073	ARTICLE		1574-0862	562				257HX					MARKET DEVELOPMENT; FERTILIZER DEMAND; POVERTY; MALAWI; IMPACT; GROWTH; INTENSIFICATION; STRATEGIES; MANAGEMENT; FARMERS
FIRST AUTHOR	SECOND AUTHOR	THIRD AUTHOR	FOURTH AUTHOR	FIFTH AUTHOR	SIXTH AUTHOR	SEVENTH AUTHOR	EIGHTH AUTHOR	NINTH AUTHOR	TENTH AUTHOR	ELEVENTH AUTHOR	TWELFTH AUTHOR															ENGLAND	IN SEVERAL AREAS OF AFRICA, GREAT APES EXPERIENCE INCREASING PREDATION PRESSURE AS A RESULT OF HUMAN ACTIVITIES. IN THIS STUDY, TERRESTRIAL AND ARBOREAL NEST CONSTRUCTION AMONG CHIMPANZEE (PAN TROGLODYTES ELLIOTI) POPULATIONS WAS INVESTIGATED IN THE LEBIALEM-MONE FOREST LANDSCAPE (LMFL), SOUTHWEST REGION, CAMEROON, TO EXAMINE THE ANTHROPOGENIC EFFECTS ON NEST LOCATION. DATA ON THE HEIGHT, DISTRIB…	51						2022-08-10	CHIMPANZEE; NEST; CAMEROON; PREDATION; HUMAN-WILDLIFE CONFLICT; AFRICA	10.1159/000346305	ARTICLE		1421-9980	63		MCMASTER UNIVERSITY; FACULTY OF THE SOCIAL SCIENCES AT MCMASTER UNIVERSITY	I WOULD LIKE TO THANK THE ENVIRONMENT AND RURAL DEVELOPMENT FOUNDATION FOR THEIR HELP WITH FACILITATING THIS RESEARCH, L. NKEMBI, A.E. LEFU, A. EDWIN, M. VLADIMIRE, N. CHE, A. FELDMAN AND D. RUIZ FOR THEIR AID IN DATA COLLECTION. I WOULD LIKE TO THANK T. PROWSE AND J. PARGA FOR THEIR HELPFUL DISCUSSIONS ON THE TOPIC OF CHIMPANZEE NESTING BEHAVIOR AND THEIR GUIDANCE THROUGHOUT THE RESEARCH AND WRI…	122JI					GORILLA-GORILLA-GORILLA; PAN-TROGLODYTES VERUS; BUDONGO FOREST; SLEEP; CONSERVATION; MOUNTAINS; PRIMATES; BEHAVIOR; CENSUS; SITES
FIRST AUTHOR	SECOND AUTHOR	THIRD AUTHOR	FOURTH AUTHOR	FIFTH AUTHOR	SIXTH AUTHOR																					COSTA RICA	IN THE THREE MAJOR MAIZE PRODUCING COUNTRIES IN THE EAST AFRICAN REGION OF KENYA. TANZANIA AND ETHIOPIA, UP TO 44% OF THE DIETARY CALORIE REQUIREMENTS IS PROVIDED BY MAIZE. IT IS ALSO RECOGNIZED THAT LIVESTOCK ARE AN ESSENTIAL ASSET OF POOR FARMERS IN THE MIXED CROP-LIVESTOCK SYSTEMS IN THIS REGION. ONE OF THE MAJOR CONSTRAINTS TO THEIR PRODUCTIVITY IS, HOWEVER, FEED AVAILABILITY. A SIGNIFICANT P…	834						2022-08-10	AFRICA; FEED RESOURCES; GIS; MAIZE; LIVESTOCK; CROP-LIVESTOCK SYSTEMS	10.1016/j.landusepol.2012.06.016	ARTICLE		1873-5754	846				038SC					MANAGEMENT; FEED; FOOD
FIRST AUTHOR	SECOND AUTHOR	THIRD AUTHOR																								SPAIN	AGRICULTURE AND RELATED HABITAT MODIFICATION HAVE BEEN IDENTIFIED AS GLOBALLY IMPORTANT DRIVERS OF SPECIES LOSS. HABITAT MODIFICATION RESULTING FROM AGRICULTURE CAN, HOWEVER, HAVE BOTH POSITIVE AND NEGATIVE CONSEQUENCES FOR ANIMAL SPECIES. THE ECOLOGICAL TRADE-OFFS INVOLVED IN AGRICULTURAL DEVELOPMENT HAVE OFTEN NOT BEEN EXPLORED SUFFICIENTLY WELL TO IDENTIFY MUTUALLY BENEFICIAL SOLUTIONS. BATS, …	30						2022-08-10	BAT COMMUNITIES; LAND COVER; CROPS; ORCHARDS; FARM DAM; IMPOUNDMENT; CHIROPTERA; PEST REGULATION	10.1016/j.biocon.2013.04.017	ARTICLE		1873-2917	38		SOUTH AFRICAN RESEARCH CHAIR INITIATIVE; DEPARTMENT OF SCIENCE AND TECHNOLOGY	WE GRATEFULLY ACKNOWLEDGE THE PRIVATE LANDOWNERS WHO PERMITTED US TO CONDUCT OUR SURVEYS ON THEIR LANDS. WE ARE INDEBTED TO ALL THE FIELD ASSISTANTS WHO HELPED COLLECTING DATA IN, THE FIELD. WE ALSO ACKNOWLEDGE CAPE NATURE AND SANPARKS FOR THE PERMITS TO CONDUCT THIS RESEARCH. THIS RESEARCH WAS FUNDED BY A GRANT TO DSJ AND A POSTDOCTORAL FELLOWSHIP TO CS FROM THE SOUTH AFRICAN RESEARCH CHAIR INIT…	200RO					INSECTIVOROUS BATS; CONVENTIONAL FARMS; SPECIES RICHNESS; NATURAL HABITAT; AGULHAS PLAIN; CONSERVATION; BIODIVERSITY; ASSEMBLAGES; PONDS; CHIROPTERA
FIRST AUTHOR	SECOND AUTHOR	THIRD AUTHOR	FOURTH AUTHOR	FIFTH AUTHOR	SIXTH AUTHOR																					ITALY	COUNTRIES IN SUB-SAHARAN AFRICA (SSA) THAT DEPEND ON FOREIGN AID ONCE POLITICAL INDEPENDENCE IS GAINED, CONTINUE TO BE AFFECTED BY CHANGING AID MODALITIES LED BY AID COMMUNITIES. IT HAS BEEN CLAIMED THAT PREVIOUS IRRIGATION PROGRAMS IN SSA HAVE NOT IMPROVED AGRICULTURAL PRODUCTION AS EXPECTED, AND THAT THE BUDGET FOR IMPLEMENTATION OF FURTHER IRRIGATION DEVELOPMENT HAS THEN BEEN DECREASED. AS A R…	1						2022-08-10	SUB-SAHARAN AFRICA (SSA); SMALL-SCALE IRRIGATION DEVELOPMENT (SSID); LOW-INPUT; EFFECTIVE AND SUSTAINABLE IRRIGATION DEVELOPMENT (LESID); VULNERABILITY; POVERTY REDUCTION	10.1007/s10333-011-0287-x	ARTICLE			14				061XM
FIRST AUTHOR	SECOND AUTHOR	THIRD AUTHOR	FOURTH AUTHOR	FIFTH AUTHOR	SIXTH AUTHOR	SEVENTH AUTHOR	EIGHTH AUTHOR																			COLOMBIA	IN WEST AFRICAN COUNTRIES, THE OBJECTIVE OF PRODUCER INSERTION IN COMPETITIVE MARKETS IS OFTEN ASSOCIATED WITH THE NEED TO MODERNIZE AND MECHANIZE PRODUCTION PROCESSES, I.E., REPLACE LABOUR BY MACHINES. THIS EXCLUDES TRADITIONAL PRODUCERS WHO CAN BARELY COMPLY WITH THE ECONOMIC CRITERIA BUT WHO MUST REMAIN COMPETITIVE TO GENERATE HIGHER INCOMES. THE CHALLENGE IS TO IMPROVE THE EFFICIENCY OF TRADI…							2022-08-10		10.1063/1.4824432	ARTICLE							247SS					TECHNOLOGIES; MANAGEMENT; OPERATIONS; REDUCTION; WOMEN; POWER; HEAT
FIRST AUTHOR	SECOND AUTHOR	THIRD AUTHOR	FOURTH AUTHOR																							MALAWI	OVER THE PAST 20 YEARS, THE MULTIFUNCTIONALITY OF TROPICAL MOUNTAIN RURAL LANDSCAPES HAS BEEN ENCOURAGED TO ENHANCE THE PROVISION OF NUMEROUS COMMODITIES, AS WELL AS ECOLOGICAL AND CULTURAL SERVICES. HOWEVER, GLOBALIZATION AND NEOLIBERAL POLICIES HAVE BOOSTED AGRICULTURAL PRODUCTION FOR GLOBAL MARKETS AND SIMULTANEOUSLY MARGINALIZED FUNDAMENTAL RURAL ACTIVITIES RELATED TO SELF-SUPPLY AGRICULTURE.…	814						2022-08-10	LIVELIHOOD DIVERSIFICATION; TROPICAL RURAL LANDSCAPE; LAND USE TRANSITION; DRYLANDS DEVELOPMENT PARADIGM; MEXICO	10.1016/j.landusepol.2012.06.007	ARTICLE		1873-5754	824				038SC					FOREST TRANSITIONS; COVER CHANGE; DYNAMICS; POLICY; STRATEGIES; ECOLOGY; AFRICA; MEXICO
FIRST AUTHOR	SECOND AUTHOR	THIRD AUTHOR																								SOUTH AFRICA	BACKGROUND: MALE CIRCUMCISION (MC) REDUCES HIV ACQUISITION AND IS A KEY PUBLIC HEALTH INTERVENTION IN SETTINGS WITH HIGH HIV PREVALENCE, HETEROSEXUAL TRANSMISSION AND LOW MC RATES. IN PAPUA NEW GUINEA (PNG), WHERE HIV PREVALENCE IS 0.8%, THERE IS NO MEDICAL MC PROGRAM FOR HIV PREVENTION. THERE ARE HOWEVER MANY DIFFERENT FORESKIN CUTTING PRACTICES ACROSS THE COUNTRY'S 800 LANGUAGE GROUPS. THE MAJO…							2022-08-10	MALE CIRCUMCISION; ACCEPTABILITY; FORESKIN CUTTING; PAPUA NEW GUINEA; HIV; PREVENTION; BELIEFS; FORESKIN; CUTTING PRACTICES; LONGITUDINAL FORESKIN CUT; CIRCUMFERENTIAL FORESKIN CUT	10.1186/1471-2458-13-818	ARTICLE					NATIONAL HEALTH AND MEDICAL RESEARCH PROJECT [601003]; AUSTRALIAN LEADERSHIP AWARD FELLOWSHIPS [59019]	WE WISH TO THANK THE STUDY PARTICIPANTS, LOCAL STEERING GROUP MEMBERS AND ALL MEMBERS OF THE 'ACCEPTABILITY OF MALE CIRCUMCISION FOR HIV PREVENTION IN PAPUA NEW GUINEA' STUDY. A SPECIAL THANKS TO DIVINE WORD UNIVERSITY, PACIFIC ADVENTIST UNIVERSITY, JAMES COOK UNIVERSITY, HIGATURU OIL PALMS AND BARRICK GOLD (PORGERA JOINT VENTURE) FOR PARTNERING IN THE STUDY, INCLUDING IN-KIND SUPPORT. THANKS ALS…	216GC					MEDICAL MALE CIRCUMCISION; SUB-SAHARAN AFRICA; NYANZA PROVINCE; MEN; INFECTION; PREVALENCE; HIV/AIDS; WOMEN; INTERVENTION; UGANDA
FIRST AUTHOR	SECOND AUTHOR	THIRD AUTHOR	FOURTH AUTHOR	FIFTH AUTHOR																						UGANDA	SINCE THE DECEMBER 2011 UNITED NATIONS FRAMEWORK CONVENTION ON CLIMATE CHANGE CONFERENCE OF THE PARTIES 17 IN DURBAN AND THE RIO+20 SUMMIT ON SUSTAINABLE DEVELOPMENT, ATTENTION HAS TURNED TO WHETHER THE 'GREEN ECONOMY', THE CONCEPT OF 'NATURAL CAPITAL' AND 'PAYMENT FOR ECOSYSTEM SERVICES' TOGETHER FACILITATE THE MANAGEMENT OF NEW ENVIRONMENTALLY-FINANCIALISED MARKETS WHOSE AIM IS TO PRICE NATURE …	144						2022-08-10	ECOLOGICAL DEBT; ECOSYSTEM SERVICES; REPARATIONS; BASIC INCOME GRANT (BIG)	10.1080/19962126.2013.11865069	ARTICLE			169				AP2JO
FIRST AUTHOR																										AUSTRALIA	CAN A RIGHTS-BASED AGENDA POTENTIALLY CHALLENGE THE DOMINANT MARKET NARRATIVE WITH RESPECT TO WATER ACCESS, AND IN THE PROCESS, ALSO ADDRESS CLIMATE CHANGE REPARATIONS, ADAPTATION AND MITIGATION? LEARNING FROM THE CASE OF WATER IN THE MOST ADVANCED COURT CHALLENGE TO NEO-LIBERAL STATE POWER THAT HAS YET BEEN ADJUDICATED, IN JOHANNESBURG IN 2009, IT IS JUST AS LIKELY THAT RIGHTS-TALK WILL BE CO-OP…	125						2022-08-10	WATER; HUMAN RIGHTS; SOUTH AFRICA; CONSTITUTION; COMMONS	10.1080/19962126.2013.11865068	ARTICLE		1996-2126	143				AP2JO
FIRST AUTHOR	SECOND AUTHOR	THIRD AUTHOR	FOURTH AUTHOR																							ITALY	PRESENTLY, THE MOUNTAIN GORILLA IN RWANDA, UGANDA, AND THE DEMOCRATIC REPUBLIC OF CONGO IS ENDANGERED MAINLY BY POACHING AND HABITAT LOSS. THIS PAPER SETS OUT TO INVESTIGATE THE POSSIBLE RESOLUTION OF POACHING INVOLVING THE LOCAL COMMUNITY BY USING BENEFIT SHARING SCHEMES WITH LOCAL COMMUNITIES. USING A BIOECONOMIC MODEL, THE PAPER DEMONSTRATES THAT THE CURRENT REVENUE SHARING SCHEME YIELDS SUBOP…	455						2022-08-10	BENEFIT SHARING; BIOECONOMIC MODEL; CONSERVATION; MOUNTAIN GORILLA; PERFORMANCE PAYMENT	10.1111/nrm.12010	ARTICLE		1939-7445	479				240RA					POPULATION-DYNAMICS; WILDLIFE; CONSERVATION
FIRST AUTHOR	SECOND AUTHOR																									ENGLAND	IN THE ONGOING DEBATE ABOUT BIOFUELS, LAND-USE AND SUSTAINABILITY QUESTIONS HAVE BEEN RAISED ABOUT THE ALLEGEDLY NEGATIVE IMPACT OF BIOFUEL MANDATES ON FOOD (IN) SECURITY AND RISING FOOD PRICES IN AFRICA. MEGHAN SAPP FROM PANGEA ARGUES THAT, ACCORDING TO A RECENT STUDY, THESE ALLEGATIONS MAY BE UNFOUNDED AND ONLY SERVE TO INHIBIT THE OPPORTUNITIES FOR DEVELOPMENT OF A TRUE BIOECONOMY IN AFRICA AN…	482						2022-08-10		10.1002/bbb.1444	EDITORIAL MATERIAL		1932-1031	484				211JZ
FIRST AUTHOR																										USA		703						2022-08-10			BOOK REVIEW			704				242OK
FIRST AUTHOR																										ENGLAND		1						2022-08-10		10.1016/j.fcr.2013.08.015	EDITORIAL MATERIAL			2				224OH
FIRST AUTHOR	SECOND AUTHOR																									ENGLAND		1						2022-08-10		10.1016/j.biombioe.2013.08.030	EDITORIAL MATERIAL		1873-2909	2				AA2FL
FIRST AUTHOR	SECOND AUTHOR	THIRD AUTHOR																								SOUTH AFRICA								2022-08-10	GREEN ECONOMY; GREEN JOB ESTIMATES; SKILLS; REGULATIONS; JOBS	10.1590/sajs.2013/a0033	EDITORIAL MATERIAL		1996-7489					264LX
FIRST AUTHOR																										ENGLAND	LATIN AMERICA AND THE CARIBBEAN REGION MAKE UP ONE OF THE LARGEST AREAS OF THE WORLD, AND THIS REGION IS CHARACTERIZED BY A COMPLEX MIXTURE OF ETHNIC GROUPS SHARING IBERIAN LANGUAGES. THE AREA IS COMPRISED OF NATIONS AND REGIONS WITH DIFFERENT LEVELS OF SOCIAL DEVELOPMENT. THIS REGION HAS EXPERIENCED HISTORICAL ADVANCES IN THE LAST DECADES TO INCREASE THE MINIMAL STANDARDS OF QUALITY OF LIFE; HOW…	305						2022-08-10	LATIN AMERICA AND THE CARIBBEAN; HUMAN AND MEDICAL GENETICS; INTERNATIONAL ORGANIZATION; RESEARCH COOPERATION; EDUCATION	10.1590/S1415-47572014000200017	ARTICLE		1678-4685	309				AI1ZP					MUTATION
FIRST AUTHOR																										ENGLAND	IN ORDER TO DESIGN AND IMPLEMENT PUBLIC POLICIES IN THE CONTEXT OF RURAL DEVELOPMENT, INFORMATION TENDS TO BE GATHERED ABOUT FAMILY FARMING IN DIFFERENT LATIN AMERICAN COUNTRIES. IN CONTRAST, SCARCE ATTENTION HAS BEEN GIVEN TO THE DESCRIPTION OF RURAL EXTENSIONISTS, WHO ARE THE ONES SUPPORTING FAMILY FARMING IN THE FIELD. A CROSS-SECTIONAL INVESTIGATION WAS CONDUCTED BETWEEN 2010 AND 2012 INCLUDI…	575						2022-08-10	SOCIO-DEMOGRAPHIC PROFILE; SURVEY; RURAL EXTENSION; LATIN AMERICAN COUNTRIES	10.1590/S0103-84782014000300030	ARTICLE		1678-4596	581				AD4HI
FIRST AUTHOR																										USA	LATIN AMERICA IS HOME TO DRAMATICALLY DIVERSE AGROECOLOGICAL REGIONS WHICH HARBOR A HIGH CONCENTRATION OF UNDERUTILIZED PLANT SPECIES, WHOSE GENETIC RESOURCES HOLD THE POTENTIAL TO ADDRESS CHALLENGES SUCH AS SUSTAINABLE AGRICULTURAL DEVELOPMENT, FOOD SECURITY AND SOVEREIGNTY, AND CLIMATE CHANGE. THIS PAPER EXAMINES THE STATUS OF AN EXPERT-INFORMED LIST OF UNDERUTILIZED CROPS IN LATIN AMERICA AND …	980						2022-08-10	UNDERUTILIZED CROPS; NUS; GENETIC RESOURCES; LATIN AMERICA; CONSERVATION AND SUSTAINABLE USE; INTERNATIONAL POLICIES	10.3390/su6020980	ARTICLE		2071-1050	1017		CGIAR RESEARCH PROGRAMME ON POLICIES, INSTITUTIONS AND MARKETS	THE AUTHORS WISH TO THANK ALL PARTICIPANTS TO THE SURVEY FOR TAKING TIME TO PROVIDE THE INITIAL DATA FOR THIS ARTICLE. THEY ALSO WISH TO THANK TOBY HODGKIN AND MARLENI RAMIREZ FOR THEIR INSIGHTS AND INTELLECTUAL INPUTS, AND STEFANO PADULOSI FOR FACILITATING THE AUTHORS' PARTICIPATION IN RELEVANT MEETINGS AND PROVIDING CONTACTS OF RELEVANT REGIONAL EXPERTS. FINALLY, THEY WISH TO THANK THE FOUR ANO…	AB9OC					SOUTHERN BOLIVIA; QUINOA
FIRST AUTHOR	SECOND AUTHOR																									USA	APPROACHES TO INTEGRATED LANDSCAPE MANAGEMENT ARE CURRENTLY GARNERING NEW INTEREST AS SCIENTISTS, POLICYMAKERS, AND LOCAL STAKEHOLDERS RECOGNIZE THE NEED TO INCREASE THE MULTI-FUNCTIONALITY OF AGRICULTURAL LANDSCAPES FOR FOOD PRODUCTION, LIVELIHOOD IMPROVEMENT, AND ECOSYSTEM CONSERVATION. SUCH APPROACHES HAVE BEEN ATTEMPTED IN MANY PARTS OF LATIN AMERICA AND THE CARIBBEAN (LAC) BUT TO DATE THERE …	1						2022-08-10	LATIN AMERICA; LANDSCAPE PLANNING; MULTIFUNCTIONAL; AGRICULTURE; RURAL DEVELOPMENT; BIODIVERSITY	10.1016/j.landurbplan.2014.05.001	ARTICLE		1872-6062	11		GORDON AND BETTY MOORE FOUNDATION; CGIAR RESEARCH PROGRAM ON WATER, LAND AND ECOSYSTEMS	WE THANK ALL OF THE SURVEY RESPONDENTS FOR TAKING TIME TO SHARE THEIR EXPERIENCES WITH INTEGRATED LANDSCAPE MANAGEMENT. DIANA VEGA AND CAMILA MEDEIROS PROVIDED EXCELLENT RESEARCH ASSISTANCE. WE ALSO THANK ALEXANDRA JUDD OF THE IBEROAMERICAN MODEL FOREST NETWORK FOR HELPING TO CONTACT WITH ILI PRACTITIONERS FROM MODEL FORESTS WITHIN LAC. WE GRATEFULLY ACKNOWLEDGE FINANCIAL SUPPORT FROM THE GORDON …	AN6JE					BIODIVERSITY CONSERVATION; MULTIFUNCTIONAL LANDSCAPES; SERVICES
FIRST AUTHOR																										SOUTH AFRICA	TECHNOLOGY INTERMEDIARIES ARE SEEN AS POTENT VEHICLES FOR ADDRESSING PERENNIAL PROBLEMS IN TRANSFERRING TECHNOLOGY FROM UNIVERSITY TO INDUSTRY IN DEVELOPED AND DEVELOPING COUNTRIES. THIS PAPER EXAMINES WHAT CONSTITUTES EFFECTIVE USER-END INTERMEDIATION IN A LOW-TECHNOLOGY, DEVELOPING ECONOMY CONTEXT, WHICH IS AN UNDER-RESEARCHED TOPIC. THE SOCIAL LEARNING IN TECHNOLOGICAL INNOVATION FRAMEWORK IS …	645						2022-08-10	SITUATED LEARNING; REGIONAL DEVELOPMENT; UNIVERSITY-TO-INDUSTRY INTERMEDIATION; RURAL INDUSTRY; INNOFUSION; TECHNOLOGY TRANSFER	10.1080/08985626.2014.971077	ARTICLE		1464-5114	662				AR2MX					LATIN-AMERICA; COMMUNITIES; SYSTEMS; MANAGEMENT; UNIVERSITY; FRAMEWORK; NETWORKS; CLUSTERS; POLICY; FIRMS
FIRST AUTHOR																										AUSTRALIA	WE MODEL CENTRAL AMERICAN MIGRANT-SENDING HOUSEHOLD AGRICULTURAL PRACTICES GIVEN LABOR LOSSES AND THE CONCOMITANT INFUSION OF REMITTANCES. UNDER THE NEW ECONOMICS OF LABOR MIGRATION (NELM) FRAMEWORK, IT IS HYPOTHESIZED THAT SMALLHOLDER FARM HOUSEHOLDS INVEST REMITTANCE INCOME IN THEIR LAND EITHER TO INCREASE CROP PRODUCTION OR TO TRANSITION TO CATTLE RANCHING. WE TEST THIS HYPOTHESIS BY DEVELOPIN…	319						2022-08-10	NEW ECONOMICS OF LABOR MIGRATION; REMITTANCES; AGRICULTURE; CATTLE RANCHING; SMALLHOLDER FARMING; CENTRAL AMERICA	10.1016/j.landusepol.2013.09.001	ARTICLE		1873-5754	329		NICHD NIH HHS [R24 HD050924, T32 HD007168] FUNDING SOURCE: MEDLINE; EUNICE KENNEDY SHRIVER NATIONAL INSTITUTE OF CHILD HEALTH & HUMAN DEVELOPMENT [T32HD007168, R24HD050924] FUNDING SOURCE: NIH REPORTER		292DC					INTERNATIONAL MIGRATION; MIGRANT REMITTANCES; RURAL-DEVELOPMENT; UNITED-STATES; SPATIAL-ANALYSIS; AGRICULTURE; POPULATION; GUATEMALA; ECONOMICS; CATTLE
FIRST AUTHOR	SECOND AUTHOR	THIRD AUTHOR																								ENGLAND	THE ARTICLE DISCUSSES THE PARTICIPATION OF THE COMMUNIST INTERNATIONAL (COMINTERN, 1919-1943) IN THE CARIBBEAN REGION THROUGHOUT MOST OF THE 1930S, MAPPING AN INTERNATIONAL DIMENSION FOR LOCAL AND REGIONAL DEVELOPMENTS AND COUNTING THE SOVIET UNION AS AN IMPERIALIST CONTENDER ALONG WITH THE CUSTOMARY COLONIAL POWERS. THE ESSAY ALSO ENUMERATES EXAMPLES OF THE SORT OF INTERNATIONAL, CULTURAL NETWOR…	255						2022-08-10	COMMUNIST INTERNATIONAL; CARIBBEAN DIASPORA; LATIN AMERICA; ALBERTO E. SANCHEZ; RUBEN MARTINEZ VILLENA; TRANSNATIONAL EXPERIENCE	10.1163/18763316-04102011	ARTICLE			268				AI5BW
FIRST AUTHOR	SECOND AUTHOR																									USA	THIS PAPER REVIEWS WHAT HAS BEEN LEARNED FROM EXPERIENCES OF AFRICAN AGRICULTURE AND HENCE WHAT POLICY LESSONS MAY BE. VIEWS OF AFRICAN AGRICULTURE OVER THE LAST 130 YEARS HAVE CHANGED FROM OPTIMISM TO PESSIMISM AND AT LEAST HALFWAY BACK AGAIN AS THE PERFORMANCE OF THE SECTOR HAS FLUCTUATED. FORTUNATELY IT SEEMS THE DEEP PESSIMISM ABOUT AGRICULTURAL PROSPECTS EXPRESSED IN THE 1980S AND 1990S HAS …	529						2022-08-10	AFRICAN AGRICULTURE; DEVELOPMENT PERFORMANCE AND PROSPECTS; DEVELOPMENT POLICY	10.1111/1477-9552.12075	ARTICLE		1477-9552	556				AN4BS					SUB-SAHARAN AFRICA; GOOD ENOUGH GOVERNANCE; DEVELOPING-COUNTRIES; RURAL-DEVELOPMENT; POVERTY; SYSTEMS; GROWTH; REFORM; SAHEL; INDIA
FIRST AUTHOR																										CHINA	AGRICULTURE IS THE LARGEST SECTOR IN MOST SUB-SAHARAN ECONOMIES IN TERMS OF EMPLOYMENT, AND IT PLAYS AN IMPORTANT ROLE IN SUPPLYING FOOD AND EXPORT EARNINGS. RURAL POVERTY RATES REMAIN HIGH, AND LABOR PRODUCTIVITY IS STRIKINGLY LOW. THIS ARTICLE ASKS HOW THESE FACTORS SHAPE THE ROLE OF AGRICULTURE IN AFRICAN DEVELOPMENT STRATEGIES. IS AGRICULTURAL GROWTH A PREREQUISITE FOR GROWTH IN OTHER SECTORS…	471						2022-08-10	ECONOMIC GROWTH; STRUCTURAL TRANSFORMATION; SUB-SAHARAN AFRICA; RURAL DEVELOPMENT	10.1146/annurev-resource-100913-012706	ARTICLE; BOOK CHAPTER			492				BB9MC					SUB-SAHARAN AFRICA; ECONOMIC-GROWTH; COMPARATIVE ADVANTAGE; SECTORAL COMPOSITION; MARKET PERFORMANCE; TRANSPORT COSTS; PRODUCTIVITY; FOOD; POVERTY; INDIA
FIRST AUTHOR	SECOND AUTHOR	THIRD AUTHOR	FOURTH AUTHOR	FIFTH AUTHOR	SIXTH AUTHOR	SEVENTH AUTHOR																				CHINA	ONE IMPORTANT DEBATE REGARDING REDUCING EMISSIONS FROM DEFORESTATION AND FOREST DEGRADATION (REDD+) IN DEVELOPING COUNTRIES CONCERNS THE MANNER IN WHICH ITS IMPLEMENTATION MIGHT AFFECT LOCAL AND INDIGENOUS COMMUNITIES. NEW WAYS TO IMPLEMENT THIS MECHANISM WITHOUT HARMING THE INTERESTS OF LOCAL COMMUNITIES ARE EMERGING. TO INFORM THIS DEBATE, WE CONDUCTED A QUALITATIVE RESEARCH SYNTHESIS TO IDENTI…	1380						2022-08-10	BEST PRACTICES; COMMUNITY-BASED CONSERVATION; CONSERVATION; FOREST CARBON; REDD PLUS IMPLEMENTATION; RURAL DEVELOPMENT	10.1111/cobi.12301	ARTICLE		1523-1739	1393		COMISION NACIONAL DE INVESTIGACION CIENTIFICA Y TECNOLOGICA, GOBIERNO DE CHILE (CONYCIT)	WE THANK ALL THOSE WHO EVALUATED THE REDD+ PROJECTS. WE ARE ALSO GRATEFUL FOR THE 2 ANONYMOUS REVIEWERS FOR THEIR COMPREHENSIVE READING AND REMARKS THAT GREATLY IMPROVED THIS MANUSCRIPT. WE ALSO THANK O. COOMES, J. CORREA, A. JACOB, K. KIRBY, J. MATEO-VEGA, W. F. J. PARSONS, D. ROSS, C. SALISBURY, D. SHARMA, S. WILSON, AND S. WOOD FOR THEIR USEFUL COMMENTS AND REVIEW OF THIS DOCUMENT. THANKS TO T…	AQ3DH					CONCEPTUAL-FRAMEWORK; HUMAN-NEEDS; CONSERVATION; COMMUNITY; PARTICIPATION; BENEFITS; PLUS
FIRST AUTHOR																										UKRAINE	LAND USE DECISIONS ARE CENTRAL TO BOTH BIODIVERSITY CONSERVATION AND RURAL DEVELOPMENT GOALS AT LOCAL, NATIONAL AND INTERNATIONAL LEVELS. TRANSFRONTIER CONSERVATION AREAS (TFCAS), NOW COMMON IN SOUTHERN AFRICA, PRESENT AN OPPORTUNITY TO ADDRESS THESE GOALS SIMULTANEOUSLY. THIS PAPER PROPOSES A THEORETICAL SPATIAL LAND ALLOCATION MODEL THAT ENABLES ANALYSIS OF ALTERNATIVE SCENARIOS FOR REALISING R…	29						2022-08-10	LAND USE; WILDLIFE DAMAGES; AGRICULTURE; CONNECTIVITY; FENCES; SPATIAL CHARACTERISTICS	10.1016/j.ecolecon.2013.12.006	ARTICLE		1873-6106	38				AC1NS					RESERVE NETWORK; BIODIVERSITY; SELECTION; AFRICA; POLICY; COSTS
FIRST AUTHOR																										UKRAINE	THIS ARTICLE EXAMINES RECENT INSTITUTIONAL THINKING ON THE GREEN ECONOMY AND THE IMPLICATIONS OF OFFICIAL UNDERSTANDINGS AND STRUCTURATION OF A GREEN ECONOMY FOR THE GLOBAL SOUTH. ASSERTIONS ABOUT THE TRANSFORMATIVE POTENTIAL OF A GREEN ECONOMY BY MANY INTERNATIONAL ACTORS CONCEALS A COMPLEXITY OF PROBLEMS, INCLUDING THE DEGREE TO WHICH THE GREEN ECONOMY IS STILL BASED ON OLD FOSSIL ECONOMIES AND…	245						2022-08-10	GREEN; ECONOMY; SUSTAINABLE; DEVELOPMENT; TECHNOCRACY; DISCOURSE	10.1111/geob.12049	ARTICLE		1468-0467	259				AS4HD					NEOLIBERAL CONSERVATION; SUSTAINABLE DEVELOPMENT; ENVIRONMENTAL GOVERNANCE; ECOSYSTEM SERVICES
FIRST AUTHOR	SECOND AUTHOR	THIRD AUTHOR																								UKRAINE	WE INVESTIGATE THE COMPLEX RELATIONSHIP BETWEEN SMALL-SCALE FARMING, URBANRURAL REMITTANCES AND RURAL DEVELOPMENT. WE HIGHLIGHT A SUCCESSFUL, INNOVATIVE SELF-RELIANCE APPROACH IN WHICH TRADITIONAL FARMERS CHANGED THEIR MODE OF PRODUCTION, IMPROVED THEIR INCOME, AND ENHANCED RURAL DEVELOPMENT, INCLUDING URBANIZATION, IN SHUBBOLA VILLAGE OF WESTERN SUDAN. THE MAJOR INITIAL DRIVER WAS INVESTMENT FRO…	481						2022-08-10	SELF-RELIANCE; REMITTANCES; RURAL DEVELOPMENT; URBAN GROWTH; SUDAN	10.1111/j.1931-0846.2014.12037.x	ARTICLE		1931-0846	505		HUNTER COLLEGE OF THE CITY UNIVERSITY OF NEW YORK	THIS STUDY IS A PART OF A LARGER RESEARCH PROJECT ABOUT SOCIOECONOMIC CHANGES IN RURAL SUDAN THAT IS FUNDED BY HUNTER COLLEGE OF THE CITY UNIVERSITY OF NEW YORK. WE WOULD LIKE TO THANK THE EDITOR BIMAL PAUL AND TWO ANONYMOUS REVIEWERS FOR THEIR VALUABLE CONSTRUCTIVE COMMENTS. WE ALSO WANT TO THANK SARA MCLAFFERTY, DAVID SIMON, RICK BEIN, LEN BERRY, PHILIP GERSMEHL, AND JACK DAVIES FOR THEIR VALUA…	AQ7PK					MIGRATION; REMITTANCES; AFRICA; CREDIT; IMPACT; SOUTH; STRATEGIES; POOR
FIRST AUTHOR	SECOND AUTHOR																									ICELAND	MOST STUDIES ON THE CAUSES OF DEFORESTATION HAVE SOUGHT TO LINK THE PHENOMENON TO SPECIFIC ECONOMIC, POLITICAL, OR DEMOGRAPHIC FACTORS, USUALLY THROUGH STATISTICAL OR SPATIAL-STATISTICAL MODELING. HOWEVER, GENERALIZATIONS ABOUT THE LINK BETWEEN DEFORESTATION AND SPECIFIC VARIABLES OR CLASSES OF VARIABLES ARE OF QUESTIONABLE VALIDITY. ANOTHER APPROACH, ONE THAT IS RECEIVING GROWING ATTENTION, SEEK…	152						2022-08-10	ECONOMIC INTEGRATION; FRONTIER REGIONS; PLANTATIONS; MARGINALIZATION; LAND CONCENTRATION; DEFORESTATION	10.1016/j.geoforum.2014.06.002	ARTICLE		1872-9398	163				AN0WU					HUMAN-ENVIRONMENT; BRAZILIAN AMAZON; LEVEL EVIDENCE; LATIN-AMERICA; DEFORESTATION; AGRICULTURE; POPULATION; FRONTIER; GLOBALIZATION; CONSERVATION
FIRST AUTHOR	SECOND AUTHOR	THIRD AUTHOR	FOURTH AUTHOR																							CANADA	PURPOSE - THIS PAPER AIMS TO DRAW LESSONS FROM CHINA'S DEVELOPMENT EXPERIENCES, PARTICULARLY IN THE AREAS OF AGRICULTURAL AND RURAL DEVELOPMENT, TO INCREASE GROWTH AND REDUCE POVERTY IN AFRICA SOUTH OF THE SAHARA. IT ALSO EXAMINES CHINA'S RISING ECONOMIC INVOLVEMENT IN AFRICA AND MAKES RECOMMENDATIONS FOR HOW THE WIN-WIN OUTCOMES FROM THIS ENGAGEMENT CAN BE STRENGTHENED. DESIGN/METHODOLOGY/APPROA…	2						2022-08-10	CHINA; AFRICA; COMPARATIVE ANALYSIS; RURAL DEVELOPMENT; INDUSTRIALIZATION	10.1108/CAER-04-2013-0055	ARTICLE		1756-1388	20		CGIAR RESEARCH PROGRAM POLICY INSTITUTION AND MARKET (PIM); NSFC-CGIAR INTERNATIONAL COOPERATION PROJECT "COMPARATIVE RESEARCH ON CHINA-AFRICA AGRICULTURAL PUBLIC INVESTMENT AND RURAL POVERTY [71261140371]	THE AUTHORS ARE GRATEFUL FOR THE FINANCIAL SUPPORT PROVIDED BY THE CGIAR RESEARCH PROGRAM POLICY INSTITUTION AND MARKET (PIM) AND CHINA CONTRIBUTION TO CGIAR/IFPRI. THE AUTHORS WOULD ALSO LIKE TO ACKNOWLEDGE PARTIAL FUNDING OF THE NSFC-CGIAR INTERNATIONAL COOPERATION PROJECT "COMPARATIVE RESEARCH ON CHINA-AFRICA AGRICULTURAL PUBLIC INVESTMENT AND RURAL POVERTY (2013-2017, GRANT ITEM NUMBER: 71261…	AO9GJ
FIRST AUTHOR																										GERMANY	IN THE PAST FEW DECADES, RURAL AREAS HAVE EXPERIENCED MAJOR SOCIOECONOMIC CHANGES. DUE TO MODERNISATION AND DEEPENING GLOBALISATION, THE ECONOMIC AND EMPLOYMENT POTENTIAL OF MANY TRADITIONAL LIVELIHOODS HAS DECREASED. CURRENTLY TOURISM IS INCREASINGLY SEEN AS A RELEVANT TOOL FOR ADDRESSING RURAL PROBLEMS IN DEVELOPING COUNTRIES AND TOURISM IS ACTIVELY USED FOR ECONOMIC DIVERSIFICATION AND OPENING…	363						2022-08-10	RURAL TOURISM; INTEGRATIVE PLANNING; COMMUNITY PARTICIPATION; RURAL DEVELOPMENT	10.1080/0376835X.2014.888334	ARTICLE		1470-3637	372				AG0PG					NATURAL-RESOURCE MANAGEMENT; COMMUNITY-BASED TOURISM; POVERTY ALLEVIATION; OKAVANGO DELTA; SOUTH-AFRICA; LINKAGES; CONSERVANCY; LIVELIHOOD; IMPACTS; ZAMBIA
FIRST AUTHOR																										SOUTH AFRICA	THE EMERGENCE OF MODERN VALUE CHAIN SCHEMES SUCH AS CONTRACT FARMING IN RURAL INDIA ARE EXPOSING HOUSEHOLDS TO NEW FORMS OF AGRICULTURAL PRODUCTION. EVIDENTLY, THE SPREAD OF SUCH SCHEMES IN INDIA WILL HAVE SPATIAL IMPLICATIONS FOR RURAL DEVELOPMENT. THIS SHORT COMMUNICATION OFFERS PRELIMINARY INSIGHTS OF THE CONTOURS OF THESE SPATIAL IMPLICATIONS FROM A CASE STUDY OF POTATO CONTRACT FARMING IN TH…	142						2022-08-10	CONTRACT FARMING; INDIA; RURAL LIVELIHOODS; GLOBAL VALUE CHAINS; AGRICULTURE		ARTICLE			147				AR6MB					FRESH VEGETABLES; CHAINS; SUPERMARKETS; LIVELIHOODS; GOVERNANCE; NETWORKS; AFRICA; TRADE; RISE
FIRST AUTHOR																											THE POPULARITY OF WORLD HERITAGE STATUS CONTINUES APACE - MORE SITES ARE INCLUDED IN THE LIST EVERY YEAR. WORLD NATURAL HERITAGE SITES IN PARTICULAR ARE INCREASINGLY DISCUSSED AS A PROMISING STRATEGY FOR RECONCILING CONSERVATION AND SUSTAINABLE DEVELOPMENT. BY MEANS OF TWO CASE STUDIES FROM EAST AFRICA - WHICH ARE EMBEDDED IN A GLOBAL SURVEY ON THE EFFECTS OF WORLD HERITAGE STATUS - THIS REPORT A…	45						2022-08-10	WORLD NATURAL HERITAGE; EFFECTS; TOURISM; REGIONAL DEVELOPMENT; NORTH-SOUTH	10.1553/ecomont-6-1s45	ARTICLE		2073-1558	48		SWISS NATIONAL CENTRE OF COMPETENCE IN RESEARCH (NCCR) NORTH-SOUTH -SWISS NATIONAL SCIENCE FOUNDATION (SNSF); SWISS AGENCY FOR DEVELOPMENT AND COOPERATION (SDC)	THIS REPORT IS BASED ON THREE CASE STUDIES CARRIED OUT FOR THE PROJECT BENCHMARKING WORLD HERITAGE & TOURISM BY THE WORLD NATURE FORUM. THE AUTHOR ADDITIONALLY WISHES TO ACKNOWLEDGE SUPPORT FROM THE SWISS NATIONAL CENTRE OF COMPETENCE IN RESEARCH (NCCR) NORTH-SOUTH, CO-FUNDED BY THE SWISS NATIONAL SCIENCE FOUNDATION (SNSF), THE SWISS AGENCY FOR DEVELOPMENT AND COOPERATION (SDC), AND THE PARTICIPA…	AS8GN
FIRST AUTHOR	SECOND AUTHOR	THIRD AUTHOR																								ENGLAND	WE STUDY THE EFFECTS OF ECONOMIC SHOCKS ON CIVIL CONFLICT AT THE SUBNATIONAL LEVEL USING A PANEL DATASET OF 5689 ADMINISTRATIVE REGIONS FROM 53 AFRICAN COUNTRIES WITH YEARLY OBSERVATIONS FROM 1992 TO 2010. WE FIND THAT ECONOMIC SHOCKS, MEASURED BY NIGHTTIME LIGHT INTENSITY AND INSTRUMENTED BY LAGGED RAINFALL LEVELS AND DROUGHTS, INCREASE THE PROBABILITY OF CIVIL CONFLICT. (C) 2014 THE AUTHORS. PU…	530						2022-08-10	ECONOMIC SHOCKS; CIVIL CONFLICT; REGIONAL DEVELOPMENT	10.1016/j.econlet.2014.07.027	ARTICLE		1873-7374	533		AUSTRALIAN RESEARCH COUNCIL [ARC DP120103492]	WE THANK AN ANONYMOUS REFEREE AND CONFERENCE PARTICIPANTS IN LUCERNE, PASSAU AND WAGENINGEN FOR HELPFUL COMMENTS AND THE AUSTRALIAN RESEARCH COUNCIL (ARC DP120103492) FOR FINANCIAL SUPPORT.	AQ7TL					INSTITUTIONS
FIRST AUTHOR																										GERMANY	THIS ARTICLE DISCUSSES HOW DECENTRALISATION POLICIES ARE ENACTED IN THE PLANNING AND IMPLEMENTATION OF NATURAL RESOURCE MANAGEMENT INTERVENTIONS IN RURAL ETHIOPIA. A KEY ELEMENT OF DECENTRALISATION POLICY IS THE EMPHASIS ON GREATER PARTICIPATION BY LOCAL COMMUNITIES. DRAWING ON QUALITATIVE RESEARCH CONDUCTED WITH GOVERNMENT STAFF AND FARMERS, THIS PAPER ILLUSTRATES HOW DIFFERENT ACTORS PERCEIVE A…	83						2022-08-10	PARTICIPATORY PLANNING; ETHIOPIA; DECENTRALISATION; AGRICULTURAL DEVELOPMENT; NATURAL RESOURCES MANAGEMENT	10.1002/pad.1680	ARTICLE		1099-162X	95				AH2PX					POVERTY REDUCTION; LOCAL GOVERNANCE; POLITICS; POLICY; REFLECTIONS; EMPOWERMENT; MANAGEMENT; AFRICA; UGANDA; POWER
FIRST AUTHOR	SECOND AUTHOR	THIRD AUTHOR																								NIGERIA	FOLLOWING THE TRIBAL ALLOCATION OF LAND IN THE 1920S AND THE DEVELOPMENT OF AGRICULTURE IN THE WADI AREA, THE LAST SIX DECADES HAVE SEEN THE SETTLEMENT OF THE MAJORITY OF BEDOUIN TRIBES IN EGYPT. IN THE TWO LAST DECADES, THE BEDOUIN IN THE COASTAL ZONE OF THE WESTERN DESERT HAD TO COPE WITH A SEVERE 15-YEAR DROUGHT COMBINED WITH MAJOR CHANGES IN LINK WITH TOURISM, URBANIZATION, AND AGRICULTURAL D…	125						2022-08-10	ADAPTATION; DROUGHT; BEDOUIN SOCIETY; AGRO-PASTORAL SYSTEMS; NORTH AFRICA; EGYPT	10.1016/j.worlddev.2014.05.004	ARTICLE			137				AK4KZ					DYNAMICS; RISK; EAST
FIRST AUTHOR	SECOND AUTHOR	THIRD AUTHOR	FOURTH AUTHOR																							ENGLAND	ANIMAL AFRICAN TRYPANOSOMOSIS (AAT) PRESENTS A SEVERE PROBLEM FOR AGRICULTURAL DEVELOPMENT IN SUB-SAHARAN AFRICA. IT IS CAUSED BY SEVERAL TRYPANOSOME SPECIES AND CURRENT MEANS OF DIAGNOSIS ARE EXPENSIVE AND IMPRACTICAL FOR FIELD USE. OUR AIM WAS TO DISCOVER ANTIGENS FOR THE DETECTION OF ANTIBODIES TO TRYPANOSOMA CONGOLENSE, ONE OF THE MAIN CAUSATIVE AGENTS OF AAT. WE TOOK A PROTEOMIC APPROACH TO …							2022-08-10		10.1371/journal.pntd.0002936	ARTICLE					GLOBAL ALLIANCE FOR LIVESTOCK VETERINARY MEDICINE (GALVMED); UK GOVERNMENT'S DEPARTMENT FOR INTERNATIONAL DEVELOPMENT (DFID) AS PART OF GALVMED'S ANIMAL AFRICAN TRYPANOSOMOSIS PROGRAMME (DFID PROGRAMME: CONTROLLING AFRICAN ANIMAL TRYPANOSOMOSIS (AAT) [202040-101]; MRC CENTENARY AWARD; WELLCOME TRUST PHD STUDENTSHIP; WELLCOME TRUST SENIOR INVESTIGATOR AWARD [WT101842IAI]; WELLCOME TRUST STRATEGIC …	THIS WORK WAS SUPPORTED BY THE GLOBAL ALLIANCE FOR LIVESTOCK VETERINARY MEDICINE (GALVMED) WITH FUNDING FROM THE UK GOVERNMENT'S DEPARTMENT FOR INTERNATIONAL DEVELOPMENT (DFID) AS PART OF GALVMED'S ANIMAL AFRICAN TRYPANOSOMOSIS PROGRAMME (DFID PROGRAMME: CONTROLLING AFRICAN ANIMAL TRYPANOSOMOSIS (AAT) (ARIES CODE 202040-101). LS WAS SUPPORTED BY AN MRC CENTENARY AWARD, TWMC BY A WELLCOME TRUST PH…	AL0VW					PROTEIN; IDENTIFICATION; TOOLS
FIRST AUTHOR	SECOND AUTHOR	THIRD AUTHOR	FOURTH AUTHOR																							CHINA	DEVELOPMENT PROGRAMS HAVE TYPICALLY NEGLECTED UNCERTAINTY AND VARIABILITY IN TERMS OF OUTCOMES AND SOCIO-ECOLOGICAL CONTEXT WHEN PROMOTING CONSERVATION AGRICULTURE (CA) THROUGHOUT SUB-SAHARAN AFRICA. WE DEVELOPED A SIMPLE MONTE CARLO-BASED DECISION MODEL, CALIBRATED TO GLOBAL DATA-SETS AND PARAMETERIZED TO LOCAL CONDITIONS, TO PREDICT THE RANGE OF YIELD BENEFITS FARMERS MAY OBTAIN WHEN ADOPTING C…	47						2022-08-10	CONSERVATION AGRICULTURE; AGRICULTURAL DEVELOPMENT; MONTE CARLO; DECISION-MAKING	10.1016/j.agee.2013.11.011	ARTICLE		1873-2305	51		GOVERNMENT OF FINLAND THROUGH THE FAO TRUST [GCP/GLO/270/MUL]	WE THANK THE GOVERNMENT OF FINLAND FOR FUNDING THIS RESEARCH THROUGH THE FAO TRUST FUND PROJECT GCP/GLO/270/MUL. WE ARE ALSO GRATEFUL TO THE CGIAR RESEARCH PROGRAMS ON WATER, LAND, AND ECOSYSTEMS AND CLIMATE CHANGE, AGRICULTURE AND FOOD SECURITY FOR THEIR SUPPORT OF THE SCIENTISTS THAT UNDERTOOK THIS RESEARCH.	AH5RO					SOIL CARBON; RESIDUE MANAGEMENT; TERM IMPACT; TILLAGE; AFRICA
FIRST AUTHOR																										ENGLAND	DESPITE A THEORETICAL LITERATURE THAT PROMISES THAT LAND TRANSFERS WILL HAVE LARGE IMPACTS ON THE WELL-BEING OF POOR HOUSEHOLDS, WELL-IDENTIFIED EMPIRICAL EVIDENCE ON THE EFFICACY OF LAND REDISTRIBUTION IS SCARCE. IN AN EFFORT TO FILL THIS GAP, THIS PAPER EXAMINES SOUTH AFRICA'S LAND REDISTRIBUTION FOR AGRICULTURAL DEVELOPMENT (LRAD) PROGRAM. WE EXPLOIT FEATURES OF LRAD PROGRAM IMPLEMENTATION TO …	250						2022-08-10	LAND REFORM; POVERTY; IMPACT EVALUATION	10.1016/j.jdeveco.2013.10.003	ARTICLE		1872-6089	261				AP7FW					PROPENSITY SCORE; IMPACT; ADJUSTMENT; INEQUALITY; EXPOSURE; MODELS; WEALTH
FIRST AUTHOR																										ENGLAND	THE DEVELOPMENT AND UTILITY OF GENETICALLY MODIFIED (GM) CROPS FOR SMALLHOLDERS AROUND THE WORLD IS CONTROVERSIAL. CRITICAL QUESTIONS INCLUDE WHAT TRAITS AND CROPS ARE TO BE DEVELOPED; HOW THEY CAN BE ADAPTED TO SMALLHOLDERS' ECOLOGICAL, SOCIAL AND ECONOMIC CONTEXTS; WHICH DISSEMINATION CHANNELS SHOULD BE USED TO REACH SMALLHOLDERS; AND WHICH POLICY ENVIRONMENTS WILL ENABLE THE GREATEST BENEFITS …	665						2022-08-10	COMMUNITY OF PRACTICE; GENETICALLY MODIFIED CROPS; SMALLHOLDERS; AGRICULTURAL DEVELOPMENT	10.1007/s10460-014-9532-4	ARTICLE		1572-8366	672		TEMPLETON FOUNDATION	WE ARE GRATEFUL FOR THE SUPPORT PROVIDED BY THE TEMPLETON FOUNDATION THROUGH THE GRANT "CREATING A GM COMMUNITY OF PRACTICE IN KWAZULU-NATAL: A PILOT FOR ASSESSING ADOPTION OF INNOVATIVE TECHNOLOGY AND POLICY DEVELOPMENT IN SOUTH AFRICA."	AT2YF					GENETICALLY-MODIFIED CROPS; KNOWLEDGE
FIRST AUTHOR	SECOND AUTHOR	THIRD AUTHOR																								BELGIUM	RECENT YEARS HAVE WITNESSED INCREASED INVESTMENT IN AFRICAN RURAL LANDSCAPES FOR AGRICULTURE AND FOOD SECURITY, POVERTY ALLEVIATION, CLIMATE CHANGE ADAPTATION, AND ECOSYSTEM CONSERVATION. WHILE SUCH INVESTMENTS HISTORICALLY TENDED TO BE MADE INDEPENDENTLY UNDER SECTORAL PROGRAMS, A NEW WAVE OF INTEGRATED LANDSCAPE INITIATIVES (ILIS) IS PROMOTING INTEGRATED, MULTI-OBJECTIVE MANAGEMENT OF RURAL LAN…	68						2022-08-10	AFRICA; LANDSCAPE; ECOSYSTEM MANAGEMENT; AGRICULTURE; RURAL DEVELOPMENT; GOVERNANCE	10.1016/j.worlddev.2013.07.006	ARTICLE			80				276BU
FIRST AUTHOR																										ENGLAND	THE PURPOSE OF THIS ARTICLE IS TO EXPLORE SOME OF THE POSSIBLE LESSONS FOR SOUTH AFRICAN AGRICULTURE FROM THE BRAZILIAN EXPERIENCE. TO THIS END, THE ARTICLE DISCUSSES THE PERFORMANCE OF BRAZILIAN AGRICULTURE IN TERMS OF LAND AND LABOUR USE, PRODUCTION, AND EXPORTS. THIS IS FOLLOWED BY ASPECTS OF BRAZILIAN AGRICULTURAL POLICIES, NAMELY FARMER SUPPORT, THE RESEARCH AND TECHNOLOGY TRANSFER SYSTEM AN…	79						2022-08-10	BRAZIL; SOUTH AFRICA; AGRICULTURE; POLICY	10.1080/03031853.2014.929016	ARTICLE		2078-0400	100				AS5HK					POVERTY; GROWTH; POLICY
FIRST AUTHOR	SECOND AUTHOR																									ITALY	MUTAMBA IS A SETTLEMENT LOCATED ON THE NORTHERN SLOPES OF THE SOUTPANSBERG IN SOUTH AFRICA. RADIOCARBON AND MATERIAL CULTURE SUGGEST CONTEMPORANEITY WITH REGIONAL DEVELOPMENTS OF SOCIAL COMPLEXITY PRIMARILY CONCENTRATED IN THE SHASHE-LIMPOPO CONFLUENCE AREA AROUND THE IMPORTANT SITE OF MAPUNGUBWE. THE SPATIAL LOCATION OF MUTAMBA ON THE APPARENT POLITICAL AND ECONOMIC PERIPHERY OF MAPUNGUBWE MEANS…	411						2022-08-10	GLASS BEADS; MAPUNGUBWE; TRADE; PERIPHERY; HINTERLAND; POLITICAL ECONOMY; SOCIAL COMPLEXITY	10.1080/0067270X.2014.959316	ARTICLE		1945-5534	428				AP8EJ					HLAMBA MLONGA; EXCAVATIONS
FIRST AUTHOR																										NIGERIA	SMALL-SCALE SUBSISTENCE FARMERS IN SOUTH AFRICA HAVE BEEN INTRODUCED TO GENETICALLY MODIFIED (GM) CROPS FOR MORE THAN A DECADE. LITTLE IS KNOWN ABOUT I) THE EXTENT OF TRANSGENE INTROGRESSION INTO LOCALLY RECYCLED SEED, II) WHAT SHORT AND LONG-TERM ECOLOGICAL AND SOCIOECONOMIC IMPACTS SUCH MIXING OF SEEDS MIGHT HAVE, III) HOW THE FARMERS PERCEIVE GM CROPS, AND IV) TO WHAT DEGREE APPROVAL CONDITION…							2022-08-10		10.1371/journal.pone.0116147	ARTICLE					NORWEGIAN AGENCY FOR DEVELOPMENT COOPERATION (NORAD)	FUNDING FOR THIS WORK WAS RECEIVED FROM THE NORWEGIAN AGENCY FOR DEVELOPMENT COOPERATION (NORAD) TO GENOK - CENTRE FOR BIOSAFETY. URL: HTTP://WWW.NORAD.NO/EN/FRONT-PAGE. THE FUNDERS HAD NO ROLE IN STUDY DESIGN, DATA COLLECTION AND ANALYSIS, DECISION TO PUBLISH, OR PREPARATION OF THE MANUSCRIPT.	AX7UC					BT-COTTON; GM CROPS; INSECT RESISTANCE; RECOMBINANT DNAS; FIELD-RESISTANCE; PEST RESISTANCE; GENE FLOW; BIOTECHNOLOGY; INFORMATION; GLYPHOSATE
FIRST AUTHOR																										CANADA	WHO PIONEERS THE ADOPTION OF SOLAR HOME SYSTEMS AS A SOURCE OF POWER IN DEVELOPING COUNTRIES? WHILE MANY SCHOLARS OF ELECTRIFICATION PRAISE OFF-GRID OPTIONS, EVIDENCE ON THEIR ADOPTION FROM NATIONALLY REPRESENTATIVE SURVEYS IS LACKING. WE TEST EXISTING AND NEW HYPOTHESES USING THE 2007 TANZANIAN NATIONAL HOUSEHOLD BUDGET SURVEY. SINCE THE SURVEY IS NATIONALLY REPRESENTATIVE AND HAS MORE THAN 10,0…	17						2022-08-10	SOLAR POWER; RURAL ELECTRIFICATION; ELECTRICITY; TECHNOLOGY ADOPTION; TANZANIA	10.1111/ropr.12061	ARTICLE		1541-1338	37				AD2AI					TECHNOLOGY ADOPTION; HOME SYSTEMS; RURAL-DEVELOPMENT; AFRICA; ENERGY; ELECTRIFICATION; KENYA; POWER; MARKETS; ACCESS
FIRST AUTHOR																										SWEDEN	THIS ARTICLE INVESTIGATES THE TRANSITION DYNAMICS RELATED TO JATROPHA DEVELOPMENTS IN MOZAMBIQUE. THE ANALYSIS FOCUSES ON HOW STRUCTURAL CONDITIONS (INFRASTRUCTURE, INSTITUTIONS, INTERACTION AND COLLABORATION AND CAPABILITIES AND RESOURCES) ENABLE OR CONSTRAIN INTERACTIONS BETWEEN NICHE-LEVEL JATROPHA EXPERIMENTS AND INCUMBENT ENERGY, AGRICULTURE AND RURAL DEVELOPMENT REGIMES IN MOZAMBIQUE. INVES…	7541						2022-08-10	BIOENERGY; BIODIESEL; SYSTEM INNOVATION; SUB-SAHARAN AFRICA; POLICY; AGRICULTURAL INNOVATION; VALUE CHAIN; ADAPTIVE CAPACITY	10.3390/su6117541	ARTICLE		2071-1050	7563		STRATEGIC RESEARCH PROGRAM "SUSTAINABLE SPATIAL DEVELOPMENT OF ECOSYSTEMS, LANDSCAPES, SEAS AND REGIONS"; DUTCH MINISTRY OF ECONOMIC AFFAIRS; RESEARCH PROGRAM "COMPETING CLAIMS: COMPETING MODELS"; WAGENINGEN UNIVERSITY AND RESEARCH CENTRE; DUTCH MINISTRY OF FOREIGN AFFAIRS; NL AGENCY, A DIVISION OF THE DUTCH MINISTRY OF ECONOMIC AFFAIRS	THIS RESEARCH WAS FUNDED AS PART OF THE STRATEGIC RESEARCH PROGRAM "SUSTAINABLE SPATIAL DEVELOPMENT OF ECOSYSTEMS, LANDSCAPES, SEAS AND REGIONS", FUNDED BY THE DUTCH MINISTRY OF ECONOMIC AFFAIRS, AND THE RESEARCH PROGRAM "COMPETING CLAIMS: COMPETING MODELS", JOINTLY FUNDED BY WAGENINGEN UNIVERSITY AND RESEARCH CENTRE AND THE DUTCH MINISTRY OF FOREIGN AFFAIRS. ADDITIONAL FUNDING WAS PROVIDED BY NL…	AU4FG					MULTILEVEL PERSPECTIVE; INNOVATION; POLICY; FRAMEWORK; BIOFUELS; TRANSITIONS; MANAGEMENT; LOCATION; CURCAS
FIRST AUTHOR																										ENGLAND	GIVEN THE SCARCE RESOURCES FOR PUBLIC INVESTMENT IN DEVELOPING COUNTRIES, POLICY ANALYSIS SHOULD INCLUDE A DETAILED PERSPECTIVE ON THE EFFECTS OF INFRASTRUCTURE. THIS ARTICLE DEVELOPS A MODELLING FRAMEWORK FOR ANALYSING THE EFFECTS OF IMPROVED ROAD INFRASTRUCTURE ON THE ECONOMY OF AFRICAN COUNTRIES. THE THEORETICAL FRAMEWORK IS TESTED EMPIRICALLY AND USED FOR SIMULATIONS IN A COMPUTABLE GENERAL E…	327						2022-08-10	SUBSISTENCE AGRICULTURE; AFRICA; RURAL DEVELOPMENT; GENERAL EQUILIBRIUM; INFRASTRUCTURE; COMPUTABLE GENERAL EQUILIBRIUM; TRANSPORT NETWORKS	10.1111/dpr.12058	ARTICLE		1467-7679	353				AE1WE					PUBLIC-INVESTMENT; POVERTY REDUCTION; GROWTH; AID; COUNTRIES
FIRST AUTHOR																										SOUTH AFRICA	EMPIRICAL STUDIES INVESTIGATE MICRO-LEVEL DETERMINANTS OF LIVESTOCK MARKET PARTICIPATION AMONG SMALLHOLDERS FROM EITHER THE TRANSACTION COST OR THE CONSUMPTION SMOOTHING PERSPECTIVE. BASED ON THE SUSTAINABLE LIVELIHOODS FRAMEWORK (SLF), THIS STUDY PROPOSES A UNIFYING LENS THROUGH WHICH KEY INSIGHTS FROM THE TWO PERSPECTIVES CAN BE CONCEPTUALLY SYNTHESIZED. LEVERAGING ON THE PROPOSED UNIFYING LENS…	57						2022-08-10	MARKET PARTICIPATION; TRANSACTION COST; STORE OF WEALTH; SUSTAINABLE LIVELIHOODS FRAMEWORK; SOUTH AFRICA	10.1080/03031853.2014.929013	ARTICLE		2078-0400	78				AS5HK					SMALLHOLDER MARKET PARTICIPATION; LIVESTOCK; HOUSEHOLDS; SWAZILAND; DYNAMICS; PROVINCE; SYSTEMS; EASTERN; DEMAND; MODELS
FIRST AUTHOR	SECOND AUTHOR																									SOUTH AFRICA	THE PERCEPTION OF TWO KEY STAKEHOLDERS SUCH AS POLICYMAKERS AND SCIENTISTS ON GENETIC MODIFICATION (GM) TECHNOLOGY WAS EXAMINED IN GHANA AND NIGERIA USING SEMI-STRUCTURED INTERVIEWS. A TOTAL SAMPLE OF 20 POLICYMAKERS (16 AT MINISTRIES AND 4 AT PARLIAMENT/CABINET) AND 58 SCIENTISTS (43 AT RESEARCH INSTITUTES AND 15 AT UNIVERSITIES) PARTICIPATED AT THE INTERVIEWS. THIS STUDY REVEALED RESPONDENTS PE…	241						2022-08-10	GM TECHNOLOGY; POLICYMAKERS; GM SCIENTISTS; FOOD SECURITY; GHANA; NIGERIA	10.1007/s10806-013-9462-y	ARTICLE		1573-322X	263		JAPAN SOCIETY FOR THE PROMOTION OF SCIENCE	AUTHOR WOULD LIKE TO THANK THE JAPAN SOCIETY FOR THE PROMOTION OF SCIENCE FOR SUPPORT. ALL INTERVIEW PARTICIPANTS AT THE RESEARCH INSTITUTES, UNIVERSITIES, AGRICULTURE MINISTRIES, PARLIAMENT AND OTHER DEPARTMENTS IN GHANA AND NIGERIA ARE GRATEFULLY ACKNOWLEDGED FOR THEIR VALUABLE TIME AND CONTRIBUTIONS. SPECIAL THANKS TO PROF. BEV FRANCE (UNIVERSITY OF AUCKLAND, NEW ZEALAND), DR. WENDY HARWOOD (J…	AD1XA					GENETICALLY-MODIFIED CROPS; MAKHATHINI FLATS; BT COTTON; BIOTECHNOLOGY; FOOD; SCIENCE
FIRST AUTHOR	SECOND AUTHOR																									ITALY	WE USED A RANDOMIZED CONTROL TRIAL TO MEASURE HOW THE FREE DISTRIBUTION OF HYBRID SEEDS AND CHEMICAL FERTILIZERS FOR MAIZE PRODUCTION AFFECTED THEIR ADOPTION BY SMALL-SCALE FARMERS IN THE SUBSEQUENT SEASONS. INFORMATION ON THEIR DEMAND FOR THE SAME INPUTS FOR TWO YEARS AFTER THE INITIAL TRIAL REVEALED THAT THE DEMAND OF THE FREE-INPUT RECIPIENTS WAS SIGNIFICANTLY HIGHER THAN THAT OF NON-RECIPIENT…	43		NATL GRAD INST POLICY STUDIES, TOKYO, JAPAN	CONFERENCE ON EXPERIMENTS FOR DEVELOPMENT - ACHIEVEMENTS AND NEW DIRECTIONS	MAR 18-19, 2013		2022-08-10	TECHNOLOGY ADOPTION; AGRICULTURAL DEVELOPMENT; FIELD EXPERIMENT; AFRICA	10.1016/j.jjie.2013.10.007	ARTICLE; PROCEEDINGS PAPER		1095-8681	74		GRANTS-IN-AID FOR SCIENTIFIC RESEARCH [26301018] FUNDING SOURCE: KAKEN		AM0KW			NATL GRAD INST POLICY STUDIES		FERTILIZER
FIRST AUTHOR	SECOND AUTHOR	THIRD AUTHOR																								ENGLAND	RAPID POPULATION GROWTH IN MANY DEVELOPING COUNTRIES HAS RAISED CONCERNS REGARDING FOOD SECURITY AND HOUSEHOLD WELFARE. TO UNDERSTAND THE CONSEQUENCES OF POPULATION GROWTH IN A GENERAL EQUILIBRIUM SETTING, WE EXAMINE THE DYNAMICS OF POPULATION DENSITY AND ITS IMPACTS ON HOUSEHOLD OUTCOMES USING PANEL DATA FROM INDONESIA, COMBINED WITH DISTRICT-LEVEL DEMOGRAPHIC DATA. HISTORICALLY, INDONESIA HAS A…	182						2022-08-10	POPULATION GROWTH; MIGRATION; INCOME GROWTH; EDUCATION; LANDHOLDING; RURAL ECONOMY; INDONESIA	10.1016/j.foodpol.2014.05.003	ARTICLE		1873-5657	193				AO0IA					LABOR-MARKET; COMPLEMENTARY
FIRST AUTHOR	SECOND AUTHOR	THIRD AUTHOR																								KENYA	SMALLHOLDERS IN THE GLOBAL SOUTH ARE CONFRONTED WITH NEW OPPORTUNITIES AND RISKS EMANATING FROM GLOBALIZED MARKETS OF AGRICULTURAL GOODS. IN KENYA, LARGE-SCALE EXPORT-ORIENTED HORTICULTURE FARMS, CULTIVATING FRUITS, FLOWERS AND VEGETABLES, WERE BY AND LARGE ESTABLISHED IN THE 1980S. IN LAIKIPIA COUNTY, THE FARMS HAVE GROWN TO BE THE MOST IMPORTANT EMPLOYERS TYING THE REGION INTO GLOBAL MARKETS. T…	336						2022-08-10	LIVELIHOODS; SMALLHOLDER; HORTICULTURE; AGRICULTURE; RURAL DEVELOPMENT; LAIKIPIA; KENYA	10.3390/su6010336	ARTICLE			347		VOLKSWAGEN FOUNDATION	THE RESEARCH FOR THIS PUBLICATION WAS CONDUCTED IN THE CONTEXT OF THE PROJECT "SEMI-ARID AREAS IN TRANSITION: LIVELIHOOD SECURITY, SOCIO-ECOLOGICAL VARIABILITY AND THE ROLE OF DEVELOPMENT INTERVENTIONS IN EAST AFRICA" FUNDED BY THE VOLKSWAGEN FOUNDATION. THE AUTHOR IS GRATEFUL TO THE COMMUNITIES AND EXPERTS THAT TOOK PART IN THE STUDY, AS WELL AS TO MARCUS NUSSER, URS WIESMANN, BONIFACE KITEME, C…	298LJ					AFRICAN HORTICULTURE; VALUE CHAINS; MOUNT KENYA; IMPACT; GLOBALIZATION; GOVERNANCE; STANDARDS; COUNTRIES; INDUSTRY; POVERTY
FIRST AUTHOR	SECOND AUTHOR	THIRD AUTHOR	FOURTH AUTHOR	FIFTH AUTHOR	SIXTH AUTHOR	SEVENTH AUTHOR	EIGHTH AUTHOR	NINTH AUTHOR																		USA	THIS ARTICLE EXPLORES THE LOCALIZED EXPERIENCES OF WOMEN AT WORK IN HIGHER EDUCATION IN THE UNDER-RESEARCHED CONTEXT OF THE ARAB MIDDLE EAST AND NORTH AFRICA. OUR MAIN RESEARCH QUESTIONS ARE: WHAT IS THE CURRENT STATUS OF ACADEMIC WOMEN BETWEEN AND ACROSS THE COUNTRIES OF THIS REGION? HOW CAN HUMAN RESOURCES PLAY A DEVELOPMENTAL ROLE FOR WOMEN AT WORK IN ACADEMIC INSTITUTIONS, AS WELL AS FOR THE …	500						2022-08-10	ACADEMIA; ARAB MIDDLE EAST AND NORTH AFRICA; DEVELOPMENT; GENDER; HUMAN RESOURCES; ISLAMIC FAMILY-FRIENDLY POLICIES; UNIVERSITIES	10.1080/09585192.2013.792857	REVIEW		1466-4399	538				267OH					HUMAN-RESOURCE DEVELOPMENT; GENDER; MANAGEMENT; CHALLENGES; FAMILY; GLOBALIZATION; ENTREPRENEURS; PERCEPTIONS; CAREERS; IMPACT
FIRST AUTHOR	SECOND AUTHOR	THIRD AUTHOR	FOURTH AUTHOR	FIFTH AUTHOR	SIXTH AUTHOR																					SOUTH AFRICA	MISSION STATEMENTS OF UNIVERSITIES IN DEVELOPING COUNTRIES USUALLY INCLUDE SERVING THE SURROUNDING COMMUNITIES. OFTEN THIS SERVICE DOES NOT REACH BEYOND LIP SERVICE. THIS ARTICLE PUTS INTO CONTEXT THE EXPERIENCE OF DEVELOPING AN ADULT EDUCATION RESEARCH PROGRAM RESPONDING TO THE NEEDS OF THE SURROUNDING COMMUNITY IN A HISTORICALLY DISADVANTAGED RURAL AREA. THE AREAS OF RESEARCH WERE ADULT EDUCATI…	20						2022-08-10	ADULT EDUCATION; GLOBALIZATION; SOCIAL EXCLUSION; LIFELONG LEARNING; SOUTH AFRICA; RURAL DEVELOPMENT; ACTION RESEARCH	10.1177/0741713613495086	ARTICLE		1552-3047	38				274JT					POLICY
FIRST AUTHOR																											EVIDENCE ASSEMBLED IN THIS SPECIAL ISSUE OF FOOD POLICY SHOWS THAT RISING RURAL POPULATION DENSITIES IN PARTS OF AFRICA ARE PROFOUNDLY AFFECTING FARMING SYSTEMS AND THE REGION'S ECONOMIES IN WAYS THAT ARE UNDERAPPRECIATED IN CURRENT DISCOURSE ON AFRICAN DEVELOPMENT ISSUES. THIS STUDY SYNTHESIZES HOW PEOPLE, MARKETS AND GOVERNMENTS ARE RESPONDING TO RISING LAND PRESSURES IN AFRICA, DRAWING ON KEY …	1						2022-08-10	POPULATION DENSITY; LAND; FARM SIZE; DEMOGRAPHIC CHANGE; SUSTAINABLE AGRICULTURAL INTENSIFICATION; STRUCTURAL TRANSFORMATION; POVERTY REDUCTION; SOIL FERTILITY; AGRICULTURAL POLICY; SUB-SAHARAN AFRICA	10.1016/j.foodpol.2014.05.014	ARTICLE		1873-5657	17		BILL AND MELINDA GATES FOUNDATION; USAID'S BUREAU FOR FOOD SECURITY	THE AUTHORS GRATEFULLY ACKNOWLEDGE THE BILL AND MELINDA GATES FOUNDATION AND USAID'S BUREAU FOR FOOD SECURITY FOR FUNDING THIS STUDY AS WELL AS MANY OF THE WORKS PRESENTED IN THIS SPECIAL ISSUE OF FOOD POLICY. THE SPECIAL ISSUE HAS ALSO BENEFITED FROM DISCUSSIONS WITH, AND THE SUPPORT OF, HANS BINSWANGER, MILU MUYANGA, STEVE WIGGINS, GERSHON FEDER, CHANCE KABAGHE, MIKE WEBER, PRABHU PINGALI, AND …	AO0IA		Y		N	ECONOMIC-GROWTH; POVERTY; URBANIZATION; AGRICULTURE; CONSTRAINTS; EFFICIENCY; MARKETS; INTENSIFICATION; MANAGEMENT; FERTILITY
FIRST AUTHOR	SECOND AUTHOR	THIRD AUTHOR	FOURTH AUTHOR	FIFTH AUTHOR	SIXTH AUTHOR	SEVENTH AUTHOR	EIGHTH AUTHOR																			BRAZIL	AN INCREASING NUMBER OF SMALLHOLDER FARMERS ENGAGE IN IRRIGATION USING THEIR OWN RESOURCES. THEY BUY OR RENT IRRIGATION EQUIPMENT AND DRAW WATER FROM NEARBY SOURCES WITHOUT DEPENDING ON OR WITHOUT INTERFERENCE FROM PUBLIC AGENCIES OR WATER USER ASSOCIATIONS. THE INDIVIDUALIZATION OF AGRICULTURAL WATER MANAGEMENT HAS BEEN ONGOING FOR SEVERAL DECADES IN SOUTH ASIA WHERE MOST IRRIGATION NOW TAKES PL…	167						2022-08-10	INDIVIDUAL IRRIGATION; SPONTANEOUS IRRIGATION; INFORMAL IRRIGATION SECTOR; AGRICULTURAL WATER MANAGEMENT (AWM); ENVIRONMENTAL IMPACTS; EQUITY	10.1016/j.agwat.2013.07.005	ARTICLE		1873-2283	174		BILL & MELINDA GATES FOUNDATION	THE ARTICLES IN THIS SPECIAL ISSUE ARE BASED ON CASE STUDIES AND SURVEYS CONDUCTED UNDER THE 'AGRICULTURAL WATER MANAGEMENT SOLUTIONS PROJECT FUNDED BY A GRANT FROM THE BILL & MELINDA GATES FOUNDATION (SEE PROJECT WEBSITE AT: HTTP://AWM-SOLUTIONS.IWMI.ORG). THE FINDINGS AND CONCLUSIONS CONTAINED WITHIN ARE THOSE OF THE AUTHORS, AND DO NOT NECESSARILY REFLECT POSITIONS OR POLICIES OF THE BILL & ME…	268OI					GROUNDWATER
FIRST AUTHOR	SECOND AUTHOR	THIRD AUTHOR	FOURTH AUTHOR																							SOUTH AFRICA	THIS PAPER PROVIDES A DESCRIPTION OF THE ZOOPLANKTON AND EPIPHYTIC DIATOM COMMUNITIES OF PERMANENT AND TEMPORARY FRESHWATER PANS IN THE MPUMALANGA HIGHVELD REGION OF SOUTH AFRICA. FEW STUDIES HAVE INVESTIGATED THE BIOTA OF PANS IN THIS AREA, WHICH IS SERIOUSLY THREATENED BY MINING AND AGRICULTURAL DEVELOPMENT. NINETEEN PAN SITES WITHIN A 20 KM RADIUS COVERING A WIDE RANGE OF WATER CHEMISTRIES WER…	113						2022-08-10	ZOOPLANKTON; EPIPHYTIC DIATOMS; PANS; WETLANDS; SOUTH AFRICA	10.3377/004.049.0113	ARTICLE		2224-073X	127		MAFUBE MINING (PTY) LTD.	THE COLLECTION AND ANALYSIS OF THE DIATOM DATASET USED IN THIS STUDY HAS BEEN SUPPORTED BY MAFUBE MINING (PTY) LTD. OUR THANKS GO TO SCOTT DRISKILL OF WETLAND CONSULTING SERVICES (PTY) LTD WHO PROVIDED LOGISTICAL AND FIELD SUPPORT. WE ARE MOST GRATEFUL TO MARIE WATSON AT THE UNIVERSITY OF THE FREE STATE FOR HER HELP IN ZOOPLANKTON IDENTIFICATION AND JAMES DU G. HARRISON AT THE LIFE SCIENCES MUSEU…	AO4AW					ISOLATED WETLANDS; USA; FLORIDA
FIRST AUTHOR	SECOND AUTHOR																									GHANA	AFRICA'S LARGEST HYDROPOWER FACILITY IS CURRENTLY UNDER CONSTRUCTION ON THE MAIN STEM OF THE BLUE NILE RIVER IN ETHIOPIA. THE GRAND ETHIOPIAN RENAISSANCE DAM (GERD) IS POISED TO FACILITATE REGIONAL DEVELOPMENT WITH A 63 BILLION CUBIC METER RESERVOIR AND 6,000 MW OF POWER GENERATING CAPACITY. TO DATE, HOWEVER, NO RESERVOIR FILLING RATE POLICY HAS BEEN ESTABLISHED. THIS POLICY WILL HAVE CLEAR IMPLI…	233						2022-08-10	CLIMATE CHANGE; ETHIOPIA; HYDROPOWER; NILE RIVER BASIN; WATER MANAGEMENT; WATER POLICY	10.2166/wcc.2014.043	ARTICLE			243				AQ9IE					BLUE-NILE; CLIMATE-CHANGE; RIVER-BASIN; VARIABILITY; IMPACTS
FIRST AUTHOR																										ENGLAND	THROUGHOUT ITS 100-YEAR HISTORY, THE SOUTHERN AFRICAN CUSTOMS UNION (SACU) HAS EVOLVED, BEING UTILISED AS A MECHANISM OF CONTROL BY BRITAIN AND SOUTH AFRICA DURING THE COLONIAL AND APARTHEID ERAS, RESPECTIVELY. MORE RECENTLY, SACU HAS UNDERGONE A PROCESS OF INCREASED DEMOCRATISATION AND NEO-LIBERAL PRIORITISATION REFLECTING AFRICA'S DESIRE TO ENGAGE AND COMPETE MORE EFFECTIVELY IN THE WORLD ECONO…	819						2022-08-10		10.1080/03057070.2014.932978	ARTICLE		1465-3893	838				AN2JF
FIRST AUTHOR	SECOND AUTHOR	THIRD AUTHOR	FOURTH AUTHOR	FIFTH AUTHOR																							HUMANS HAVE ALTERED ECOSYSTEMS WORLDWIDE, AND IT IS IMPORTANT TO UNDERSTAND HOW THIS LAND USE CHANGE IMPACTS INFECTIOUS DISEASE TRANSMISSION IN HUMANS AND ANIMALS. WE CONDUCTED A SYSTEMATIC REVIEW 305 SCIENTIFIC ARTICLES INVESTIGATING HOW SPECIFIC TYPES OF ANTHROPOGENIC LAND USE CHANGE INFLUENCE INFECTIOUS DISEASE DYNAMICS. WE SUMMARIZED FINDINGS, HIGHLIGHTED COMMON THEMES, AND DREW ATTENTION TO …	619						2022-08-10	ANTHROPOGENIC LAND USE CHANGE; INFECTIOUS DISEASES; LITERATURE ASSESSMENT	10.1007/s10393-014-0941-z	REVIEW		1612-9210	632		EPA STAR SCIENCE TO ACHIEVE RESULTS FELLOWSHIP [FP-91669001]; SIGMA XI SCIENTIFIC RESEARCH GRANT [G200803150739]; UGA GRADUATE SCHOOL DISSERTATION COMPLETION AWARD; NSF [DEB-1020966]; NSF GRADUATE RESEARCH FELLOWSHIP A UGA GRADUATE SCHOOL DISSERTATION COMPLETION AWARD; MRC [G0801822] FUNDING SOURCE: UKRI; MEDICAL RESEARCH COUNCIL [G0801822] FUNDING SOURCE: RESEARCHFISH; DIVISION OF ENVIRONMENTAL …	WE THANK CORRIE BROWN, SONIA ALTIZER, URIEL KITRON, DAVID PETERSON, AND RICK TARLETON FOR HELPFUL COMMENTS ON THIS MANUSCRIPT. NLG WAS FUNDED BY AN EPA STAR SCIENCE TO ACHIEVE RESULTS FELLOWSHIP FP-91669001, SIGMA XI SCIENTIFIC RESEARCH GRANT G200803150739, AND A UGA GRADUATE SCHOOL DISSERTATION COMPLETION AWARD. DGS WAS SUPPORTED BY AN NSF GRADUATE RESEARCH FELLOWSHIP A UGA GRADUATE SCHOOL DISSE…	CE5HB					HABITAT FRAGMENTATION; AGRICULTURAL INTENSIFICATION; METAPOPULATION DYNAMICS; TRYPANOSOMA-CRUZI; AFRICAN BUFFALO; VIRUS-INFECTION; BORNE DISEASE; PUUMALA-VIRUS; MALARIA; RISK
FIRST AUTHOR	SECOND AUTHOR	THIRD AUTHOR	FOURTH AUTHOR	FIFTH AUTHOR	SIXTH AUTHOR																					NIGERIA	NATURALLY OCCURRING FOODBORNE TOXINS ARE COMMON IN SUBSISTENCE DIETS OF LOW-INCOME HUMAN POPULATIONS WORLDWIDE. OFTEN, THESE POPULATIONS RELY ON ONE OR TWO STAPLE FOODS FOR THE BULK OF THEIR CALORIES, MAKING THEM MORE SUSCEPTIBLE TO CHRONIC INTAKE OF CERTAIN TOXINS. EXPOSURE TO COMMON FOODBORNE TOXINS IS ASSOCIATED WITH DIVERSE CONDITIONS SUCH AS CANCER, IMMUNOTOXICITY, GROWTH IMPAIRMENT, AND NEU…	329						2022-08-10	FOODBORNE TOXINS; NUTRITION; DIET; AFLATOXIN; CASSAVA CYANIDE; GLOBAL HEALTH	10.1093/toxsci/kfu137	ARTICLE		1096-0929	334		NATIONAL CANCER INSTITUTE [5R01CA153073-02]; NATIONAL INSTITUTES OF HEALTH; NATIONAL CANCER INSTITUTE [R01CA153073] FUNDING SOURCE: NIH REPORTER	NATIONAL CANCER INSTITUTE [5R01CA153073-02]; NATIONAL INSTITUTES OF HEALTH.	AQ8BD					AFLATOXIN EXPOSURE; HEPATOCELLULAR-CARCINOMA; ARSENIC METHYLATION; HEALTH; RISK; KONZO; GROWTH; INDIVIDUALS; POPULATION; METABOLISM
FIRST AUTHOR	SECOND AUTHOR	THIRD AUTHOR	FOURTH AUTHOR	FIFTH AUTHOR	SIXTH AUTHOR	SEVENTH AUTHOR	EIGHTH AUTHOR																			BRAZIL	DESPITE THE POST-WAR GOVERNMENT'S UNPRECEDENTED EFFORTS TO STIMULATE GROWTH OF THE RURAL NON-FARM (RNF) SECTOR IN RWANDA, EVIDENCE SUGGESTS THAT PARTICIPATION IN THIS SECTOR REMAINS LOW COMPARED WITH OTHER DEVELOPING AND TRANSITION ECONOMIES. THIS STUDY INVESTIGATES THE MICRO AND MESO-LEVEL FACTORS DEFINING FARM HOUSEHOLD'S CAPACITY AND INCENTIVES TO PARTICIPATE IN RNF EMPLOYMENT IN THE POST-WAR …	452						2022-08-10	RWANDA; RURAL NON-FARM EMPLOYMENT; DOUBLE-HURDLE MODEL; HOUSEHOLD MODEL	10.1080/0376835X.2014.889560	ARTICLE		1470-3637	474				AG0PG					INCOME DIVERSIFICATION; DEVELOPING-COUNTRIES; AFRICAN HOUSEHOLDS; LABOR ALLOCATION; HURDLE MODELS; INEQUALITY; LAND; GROWTH; MARKET; WORK
FIRST AUTHOR	SECOND AUTHOR	THIRD AUTHOR																								INDIA	DESPITE NATIONAL CONSERVATION POLICIES, INTERNATIONAL AGREEMENTS AND PUBLIC SUPPORT RELATED TO WETLANDS, A WIDE RANGE OF AGRICULTURAL DEVELOPMENT AND PUBLIC WORKS PROJECTS HAVE RESULTED IN THE OVER-EXPLOITATION AND DEGRADATION OF WETLANDS DURING THE PAST DECADES IN CHINA. THE PHENOMENON OF "THE TRAGEDY OF THE COMMONS" IN CHINESE WETLAND CONSERVATION IS RECOGNIZED AS AN INCENTIVE PROBLEM PROVOKED …	509						2022-08-10	MULTI-STAKEHOLDER MANAGEMENT; RESOURCE LEGISLATION; TRAGEDY OF THE COMMONS; WETLAND CONSERVATION	10.1007/s11273-014-9348-4	ARTICLE		1572-9834	521		FUNDAMENTAL RESEARCH FUNDS FOR THE CENTRAL UNIVERSITIES [HIT. HSS.201110]	THIS WORK IS SUPPORTED BY "THE FUNDAMENTAL RESEARCH FUNDS FOR THE CENTRAL UNIVERSITIES" (GRANT NO. HIT. HSS.201110).	AP7AG					COMMUNITY; AFRICA
FIRST AUTHOR	SECOND AUTHOR																									GHANA	BACKGROUND: GATHERING OF WILD EDIBLE PLANT RESOURCES BY PEOPLE IN SUB-SAHARAN AFRICA IS DISCUSSED WITH REFERENCE TO PTERIDOPHYTES, WHICH IS AN ANCIENT PLANT GROUP. PTERIDOPHYTES ARE CRUCIAL TO FOOD DIVERSITY AND SECURITY IN SUB-SAHARAN AFRICA, ALTHOUGH THEY ARE NOTABLY NEGLECTED AS A RESULT OF INADEQUATE RESEARCH AND AGRICULTURAL DEVELOPMENT. CURRENT RESEARCH AND AGRICULTURAL DEVELOPMENT AGENDA S…							2022-08-10	EDIBLE PTERIDOPHYTES; FERN AND FERN ALLIES; INDIGENOUS KNOWLEDGE; SUB-SAHARAN AFRICA	10.1186/1746-4269-10-78	REVIEW		1746-4269					AY7FY					PLANTS
FIRST AUTHOR	SECOND AUTHOR																									CHINA	IN THEIR RECENT COMMENTARY PUBLISHED IN THE SOUTH AFRICAN JOURNAL OF SCIENCE, TARU AND COLLEAGUES(1) HIGHLIGHTED THE POSSIBLE SHORTCOMINGS OF THE APPROVED MANAGEMENT PLAN(2) OF GOLDEN GATE HIGHLANDS NATIONAL PARK (GGHNP). ALTHOUGH THEY CAN BE COMMENDED FOR THEIR CRITICAL EFFORTS TO EVALUATE POLICIES WITHIN AN ADAPTIVE MANAGEMENT FRAMEWORK, MANY OF THEIR CONCERNS WERE GROUNDED ON FRAGILE FACTUAL F…	20						2022-08-10	CONSERVATION; POVERTY ALLEVIATION; RURAL DEVELOPMENT; SOUTH AFRICA; SUSTAINABILITY; TOURISM	10.1590/sajs.2014/a0075	EDITORIAL MATERIAL		1996-7489	21				AM7KL					CONSERVATION
FIRST AUTHOR	SECOND AUTHOR																									USA	THIS PAPER EMPIRICALLY ASSESSES ENERGY POVERTY FROM AN END-USER PERSPECTIVE. THE CONCEPT OF AN ENERGY POVERTY PENALTY IS DEVELOPED ARGUING THAT PEOPLE THAT ARE DEPRIVED OF A CERTAIN LEVEL OF ENERGY SERVICE QUALITY (E.G. LACK ACCESS TO THE GRID) SPEND MORE MONEY ON ENERGY RELATIVE TO THEIR TOTAL INCOME THAN PEOPLE WHO ENJOY BETTER ENERGY SERVICE QUALITY. ADDITIONALLY, IT IS TESTED WHETHER THESE PE…	83						2022-08-10	ENERGY POVERTY PENALTY; DEVELOPMENT; PERU; CAUSALITY	10.1016/j.esd.2013.12.002	ARTICLE			99		MICROENERGY INTERNATIONAL; PLANET FINANCE/EUROPEAN UNION (UMM-PROGRAM); FONDESURCO (AREQUIPAN MFI); GIZ ENDEV AREQUIPA; INEI (PERU INSTITUTO NACIONAL DE ESTADISTICA E INFORMATICA); OSIPTEL (ORGANISMO SUPERVISOR DE LA INVERSION PRIVADA EN TELECOMUNICACIONES); SEAL (AREQUIPAN ELECTRICITY COMPANY)	I AM ALSO GRATEFUL TO THE FOLLOWING LOCAL INSTITUTIONS WHICH SUPPORTED ME IN MY RESEARCH PROCESS: FONDESURCO (AREQUIPAN MFI), GIZ ENDEV AREQUIPA, INEI (PERU INSTITUTO NACIONAL DE ESTADISTICA E INFORMATICA), OSIPTEL (ORGANISMO SUPERVISOR DE LA INVERSION PRIVADA EN TELECOMUNICACIONES) AND SEAL (AREQUIPAN ELECTRICITY COMPANY). THE RESEARCH PROJECT RECEIVED FINANCIAL SUPPORT FROM MICROENERGY INTERNAT…	293DS					RURAL ELECTRIFICATION; ACCESS; DETERMINANTS; CONSUMPTION; AFRICA; INDIA; NEEDS
FIRST AUTHOR	SECOND AUTHOR	THIRD AUTHOR	FOURTH AUTHOR	FIFTH AUTHOR	SIXTH AUTHOR	SEVENTH AUTHOR	EIGHTH AUTHOR	NINTH AUTHOR	TENTH AUTHOR																	CHINA	SMALLHOLDER IRRIGATION MAY CONSIDERABLY CONTRIBUTE TO AGRICULTURAL PRODUCTIVITY GROWTH IN SUB-SAHARAN AFRICA. HOWEVER, THE FULL POTENTIAL OF EXPANDING SMALLHOLDER IRRIGATION UNDER ALTERNATIVE IRRIGATION TECHNOLOGIES IS NOT KNOWN. THIS PAPER PRESENTS A STUDY TO ASSESS THE IRRIGATION EXPANSION POTENTIAL FOR FOUR SMALLHOLDER IRRIGATION TECHNOLOGIES: MOTOR PUMPS, TREADLE PUMPS, COMMUNAL RIVER DIVERSI…	183						2022-08-10	AGRICULTURAL DEVELOPMENT; INTEGRATED ASSESSMENT; ENVIRONMENTAL SUITABILITY; ECONOMIC RETURNS	10.1016/j.agwat.2013.08.011	ARTICLE		1873-2283	193		BILL & MELINDA GATES FOUNDATION	THE RESEARCH DESCRIBED IN THIS PAPER WAS FUNDED BY A GRANT FROM THE BILL & MELINDA GATES FOUNDATION. THE FINDINGS AND CONCLUSIONS ARE THOSE OF THE AUTHORS AND DO NOT NECESSARILY REFLECT POSITIONS OR POLICIES OF THE BILL & MELINDA GATES FOUNDATION. HELPFUL COMMENTS ON EARLIER VERSIONS OF THIS WORK HAVE BEEN RECEIVED BY ANDREW KELLER AND STANLEY WOOD.	268OI					OPTIMIZATION; MODEL; SWAT
FIRST AUTHOR	SECOND AUTHOR																									GERMANY	THIS PAPER DESCRIBES WHY INTER- AND TRANS-DISCIPLINARY RESEARCH, ACCOMPANIED BY INNOVATION PLATFORMS, IS ESSENTIAL IN THE CONTEXT OF AGRICULTURAL DEVELOPMENT IN WEST AFRICA. THE INSTITUTIONAL CONTEXT IN WEST AFRICA CAN BECOME A TRAP FOR SMALLHOLDER FARMERS AND FOR SOCIETY AT LARGE. THEREFORE, WE ARGUE THAT AN ENABLING INSTITUTIONAL CONTEXT IS NECESSARY TO ACHIEVE AN INCREASE IN AGRICULTURAL PRODU…	203						2022-08-10	ACTION RESEARCH; AGRICULTURAL INNOVATION SYSTEMS; CO-INNOVATION; INSTITUTIONALIZATION; SMALLHOLDERS; SUSTAINABILITY; INTER-DISCIPLINARY RESEARCH; TRANS-DISCIPLINARY RESEARCH; YIELD INCREASE	10.1080/14735903.2014.909641	ARTICLE		1747-762X	213				AJ8PN					INNOVATION SYSTEMS; FARMERS; BENIN; GHANA; NETHERLANDS; MANAGEMENT; SECTOR
FIRST AUTHOR	SECOND AUTHOR	THIRD AUTHOR																								GERMANY	INTERNATIONAL DEVELOPMENT IS IN A PERIOD OF TRANSITION. WHILE THE OUTCOME OF THIS IS STILL UNCLEAR, THIS ARTICLE ARGUES THAT THERE ARE AT LEAST FOUR AREAS IN WHICH THE PROJECT OF INTERNATIONAL DEVELOPMENT IS CHANGING. FIRST, THERE IS A DEBATE, ESPECIALLY WITHIN THE WORLD BANK, ABOUT DEVELOPMENT STRATEGY AND HOW WE THINK ABOUT DEVELOPMENT, PARTICULARLY IN TERMS OF THE BALANCE BETWEEN STATES AND MA…	925						2022-08-10		10.1111/1468-2346.12148	ARTICLE		1468-2346	+				AL2UQ					MDGS; BUSINESS; PARADIGM; AFRICA; CHINA; AID
FIRST AUTHOR	SECOND AUTHOR																									SOUTH AFRICA	WE RESPOND TO REPEATED CALLS OVER THE YEARS TO FURTHER DEVELOP CLUSTER THEORY SPECIFICALLY IN AN AFRICAN CONTEXT. OUR CONTRIBUTION IS TO CONSTRUCT A FRAMEWORK WHICH INTEGRATES THEORIES FOCUSING ON PATH DEPENDENCY, TRANSACTION COST ECONOMICS (EFFICIENCY AND SYSTEMIC INTERDEPENDENCY MODELS) AND REGIONAL DEVELOPMENT (LOCK IN MODELS). OUR FOCUS IS ON THE INNOVATIVENESS OF AFRICAN CLUSTERS AND CONSTRA…	313						2022-08-10	AFRICAN CLUSTERS; MULTILEVEL CONSTRAINTS; INNOVATIVE FREQUENCY; INNOVATIVE DIFFUSION; INNOVATIVE SPEED; INNOVATIVE PROTECTION	10.1080/08985626.2014.904004	ARTICLE		1464-5114	336				AI9GM					SUB-SAHARAN AFRICA; INDUSTRIAL-DEVELOPMENT; MANUFACTURING SECTOR; ENTERPRISE CLUSTERS; NETWORKS; ENTREPRENEURSHIP; MANAGEMENT; DIFFUSION; THINKING; FIRMS
FIRST AUTHOR	SECOND AUTHOR	THIRD AUTHOR																								SOUTH AFRICA	THE EMERGENCE OF WILDLIFE RANCHING AS AN ALTERNATIVE LAND USE OPTION TO AGRICULTURE, IN TRANSFRONTIER CONSERVATION AREAS (TFCAS), HAS CAST RENEWED INTEREST ON THE ROLE OF CATTLE FARMING IN RURAL LIVELIHOODS IN AREAS CLOSE TO WILDLIFE PARKS. THIS STUDY ANALYSED THE CONTRIBUTION OF CATTLE TO LIVELIHOODS AND RELATIONSHIPS BETWEEN CATTLE AND POTENTIAL WILDLIFE LAND USES IN RURAL AREAS NEAR KRUGER NAT…	80						2022-08-10	LAND-USE; CATTLE; LIVELIHOODS; WILDLIFE; INTERFACE; VALUATION	10.1016/j.landusepol.2013.10.007	ARTICLE		1873-5754	90				AG4XQ					BENEFITS; LIVESTOCK; POLICY; CONSERVATION; MANAGEMENT; VALUATION; POVERTY; SYSTEMS; COSTS; AREAS
FIRST AUTHOR	SECOND AUTHOR	THIRD AUTHOR	FOURTH AUTHOR	FIFTH AUTHOR	SIXTH AUTHOR	SEVENTH AUTHOR	EIGHTH AUTHOR	NINTH AUTHOR	TENTH AUTHOR																	BRAZIL	THIS PAPER EXAMINES THE EFFECTS OF THE INSTITUTIONAL ENVIRONMENT ON WEST AFRICAN COTTON FARMERS' TECHNICAL EFFICIENCY (TE). FIRST, KEY ASPECTS OF THE COTTON SECTOR INSTITUTIONAL ENVIRONMENT ARE DISCUSSED, INCLUDING INPUT AND CREDIT ACCESS, AND PRODUCERS' ORGANISATIONS. THEN, A STOCHASTIC FRONTIER PRODUCTION FUNCTION, WHICH INCORPORATES TECHNICAL INEFFICIENCY EFFECTS, IS APPLIED TO FARM LEVEL DATA…	383						2022-08-10	COTTON; INSTITUTIONAL ENVIRONMENT; STOCHASTIC FRONTIER PRODUCTION; TECHNICAL EFFICIENCY; WEST AFRICA	10.1111/1477-9552.12049	ARTICLE		1477-9552	405		DFID; IRISH AID; FQRSC	WE ALSO WISH TO THANK THE EDITOR AND TWO ANONYMOUS REFEREES FOR THEIR HELPFUL SUGGESTIONS ON EARLIER VERSIONS OF THIS ARTICLE. THE DATA WERE COLLECTED AS PART OF THE COTTON SECTOR REFORM PROJECT WITHIN THE WIDER AFRICA, POWER AND POLITICS PROGRAMME. FUNDING FROM DFID, IRISH AID, AND FQRSC IS GRATEFULLY ACKNOWLEDGED.	AG9RZ					AGRICULTURAL PRODUCTION; FARMING SYSTEMS; DETERMINANTS; FARMERS; IMPACT; INTENSIFICATION; INEFFICIENCY; EVOLUTION; SERVICES; REFORMS
FIRST AUTHOR																										USA	AIM OF STUDY: IN RECENT DECADES THE CULTIVATION OF THE BLACK TRUFFLE TUBER MELANOSPORUM HAS EXPANDED ACROSS ALL THE MEDITERRANEAN-CLIMATE REGIONS, BUT ALSO TO OTHER REGIONS OUTSIDE THE EUROPEAN STANDARD FOR THE SPECIES. WE AIM TO DESCRIBE THE CURRENT EXTENT OF T MELANOSPORUM CULTIVATION. AREA OF STUDY: TUBER MELANOSPORUM PLANTATIONS IN EUROPE, THE MEDITERRANEAN BASIN, AUSTRALIA, NEW ZEALAND, CHIN…	317						2022-08-10	TUBER MELANOSPORUM; EUROPE; AUSTRALIA; NEW ZEALAND; CHILE; USA	10.5424/fs/2014232-04771	ARTICLE		2171-9845	328		INIA [PET 2007-13-C07-04]	THIS WORK WAS PARTIALLY FUNDED BY THE INIA PROJECT PET 2007-13-C07-04. WE WOULD LIKE TO THANK LUZ COCINA FOR HER HELP WITH THE TEXT IN ENGLISH.	AM1YT					MATING-TYPE DISTRIBUTION; TUBER-MELANOSPORUM; GENETIC DIVERSITY
FIRST AUTHOR	SECOND AUTHOR																									ITALY	EXPORT HORTICULTURE IS ONE OF KENYA'S MOST DYNAMIC SECTORS, WITH THE MOUNT KENYA REGION PLAYING A CRUCIAL ROLE AS A RESULT OF ITS PROFESSIONAL LARGE-AND SMALL-SCALE PRODUCTION AND MARKETING STRUCTURES. THE SECTOR IS CONSEQUENTLY REFERRED TO AS A "SUCCESS STORY OF AFRICAN REGIONAL DEVELOPMENT" (DOLAN AND SUTHERLAND 2002: 1). A QUALITATIVE CASE STUDY WAS CARRIED OUT TO UNDERSTAND THE IMPACTS ON GEN…	135						2022-08-10	EXPORT HORTICULTURE; GLOBAL VALUE CHAINS; GENDER ROLES; GLOBAL SOUTH; KENYA		ARTICLE			141				AR6MB					VALUE CHAINS; GOVERNANCE; VEGETABLES
FIRST AUTHOR																										SOUTH AFRICA	IN AFRICA, MOST DEVELOPMENT STRATEGIES INCLUDE EFFORTS TO IMPROVE THE PRODUCTIVITY OF STAPLE CROPS GROWN ON SMALLHOLDER FARMS. AN UNDERLYING PREMISE IS THAT SMALL FARMS ARE PRODUCTIVE IN THE AFRICAN CONTEXT AND THAT SMALLHOLDERS DO NOT FORGO ECONOMIES OF SCALE-A PREMISE SUPPORTED BY THE OFTEN OBSERVED PHENOMENON THAT STAPLE CEREAL YIELDS DECLINE AS THE SCALE OF PRODUCTION INCREASES. THIS ARTICLE …	355						2022-08-10	Q18; O13; SUB-SAHARAN AFRICA; SMALLHOLDERS; INVERSE PRODUCTIVITY; Q12; TECHNOLOGY CHOICE; Q16; FARM SIZE; AGRICULTURE	10.1111/agec.12070	ARTICLE		1574-0862	367		WORLD BANK'S RESEARCH SUPPLEMENTAL BUDGET; BILL & MELINDA GATES FOUNDATION	THE AUTHORS THANK GERALD SHIVELY AND TWO ANONYMOUS REVIEWERS FOR THEIR HELPFUL SUGGESTIONS ON EARLY DRAFTS. THE AUTHORS ALSO GRATEFULLY ACKNOWLEDGE SUPPORT FROM THE WORLD BANK'S RESEARCH SUPPLEMENTAL BUDGET. THE ARTICLE DRAWS ON DATA COLLECTED UNDER THE LIVING STANDARDS MEASUREMENT STUDY - INTEGRATED SURVEYS ON AGRICULTURE PROJECT, AN ONGOING INITIATIVE FUNDED IN PART BY THE BILL & MELINDA GATES …	AE8SA					AGRARIAN STRUCTURE; LAND QUALITY; SIZE; SPECIFICATION; SUPERVISION; LABOR
FIRST AUTHOR																										GHANA	BACKGROUND: IN RESOURCE-POOR COUNTRIES ACCESS TO ESSENTIAL MEDICINES, SUBOPTIMAL PRESCRIBING AND USE OF MEDICINES ARE MAJOR PROBLEMS. HEALTH WORKERS LACK UPDATED MEDICAL INFORMATION AND TREATMENT SUPPORT. INFORMATION AND COMMUNICATION TECHNOLOGY (ICT) COULD HELP TACKLE THIS. THE IMPACT OF ICT ON HEALTH SYSTEMS IN RESOURCE-POOR COUNTRIES IS LIKELY TO BE SIGNIFICANT AND TRANSFORM THE PRACTICE OF ME…							2022-08-10	ACCESS TO MEDICINES; AFRICA; ANDROID TABLET; DECISION SUPPORT; HEALTH SYSTEMS; ICT; IPAD; LOW-INCOME COUNTRIES; RATIONAL USE OF MEDICINES	10.1186/1472-6947-14-78	ARTICLE					VINNOVA - IPACK CENTER AT KTH; SWEDISH RESEARCH COUNCIL [VR 2011-3440, VR 2011-7381]; EU-PROJECT EI4AFRICA [312582 EU]; KAROLINSKA INSTITUTET	WE THANK THE PERSONS HELPING WITH THE DATA COLLECTION, LOGISTICS AND ADVICE IN TANZANIA, ESPECIALLY ALBERT CHUWA (BUNDA DISTRICT COUNCIL), JOHN ODONGO (ICT4RD AND DAR-ES-SALAAM INSTITUTE OF TECHNOLOGY), ELGIWA FLORENCE AND JULIETH MMARI. WE ALSO THANK ANIKO VEG (DEPARTMENT OF HEALTH CARE DEVELOPMENT, PUBLIC HEALTHCARE ADMINISTRATION, STOCKHOLM COUNTY COUNCIL) FOR HER HELP AND ADVICE REGARDING QUE…	AP5BV					MANAGEMENT; HIV/AIDS; SYSTEMS
FIRST AUTHOR	SECOND AUTHOR	THIRD AUTHOR	FOURTH AUTHOR																							IRELAND	THE ECONOMIES OF THE SUB-SAHARAN COUNTRIES ARE BASED MAINLY THEIR ON RAINFED AGRICULTURE. MEDIUM- AND LONG-TERM DEMOGRAPHIC PROJECTIONS SHOW THAT POPULATION PRESSURE WILL INCREASE DRAMATICALLY. IN THE FUTURE, GREATER EMPHASIS WILL NEED TO BE GIVEN TO THE DEVELOPMENT OF AGRICULTURAL STRATEGIES, WHICH, IN TURN, WILL REQUIRE A BETTER UNDERSTANDING OF FUTURE WATER RESOURCES. TO THIS END, CLIMATE AND …	1135						2022-08-10	WEST AFRICA; SCENARIO; PARAMETERS CALIBRATION; RAINFALL-RUNOFF MODEL; WATER RESOURCES	10.1080/02626667.2013.834340	ARTICLE		2150-3435	1153				AI7PL					RAINFALL-RUNOFF MODELS; SMALL HYPOTHETICAL CATCHMENTS; SPACE-TIME CLIMATE; RIVER FLOW REGIMES; INPUT DATA; FUTURE; VARIABILITY; SIMULATION; IMPACT; PRECIPITATION
FIRST AUTHOR	SECOND AUTHOR	THIRD AUTHOR	FOURTH AUTHOR	FIFTH AUTHOR	SIXTH AUTHOR	SEVENTH AUTHOR	EIGHTH AUTHOR	NINTH AUTHOR																		GERMANY	IN THE FIELD OF ECONOMIC GEOGRAPHY, THE HOTEL INDUSTRY IS LARGELY UNDER-RESEARCHED. MEANWHILE, ITS WORLDWIDE DEVELOPMENT HAS REACHED THE LEVEL WHEREBY IT CAN NO LONGER BE NEGLECTED BY ECONOMIC GEOGRAPHERS IF THE TOURISM PRODUCTION SYSTEM AND, MORE GENERALLY, THE GLOBALISATION OF SERVICES ARE TO BE UNDERSTOOD. THE ARGUMENT OF THIS PAPER IS TWOFOLD. FIRST, IT IS CONTENDED THAT AN ECONOMIC-GEOGRAPHI…	48						2022-08-10	INTERNATIONAL HOTEL INDUSTRY; GLOBALISATION OF SERVICES; GLOBAL PRODUCTION NETWORKS; BUSINESS MODELS; INTERNATIONAL HOTEL GROUPS; TOURISM PRODUCTION SYSTEM	10.1080/14616688.2013.867528	REVIEW		1470-1340	67				AH0ZY					GLOBAL PRODUCTION NETWORKS; MARKET ENTRY MODE; REGIONAL-DEVELOPMENT; COMMODITY CHAINS; SOUTH-AFRICA; TOURISM; INTERNATIONALIZATION; SERVICES; EXPANSION; BUSINESS
FIRST AUTHOR																										ENGLAND	WHILE THERE ARE VALID REASONS FOR A RENEWED INTEREST IN ADAPTING THE LESSONS OF THE ASIAN GREEN REVOLUTION TO THE AFRICAN SETTING, RESEARCH MUST GO FURTHER IN IDENTIFYING THE MAIN, AND POTENTIALLY UNIQUE, DRIVERS OF AGRICULTURAL INTENSIFICATION WITHIN AND ACROSS AFRICAN COUNTRIES. IN THIS STUDY WE LOOK AT THE CASE OF GHANA TO IDENTIFY WHETHER FAST POPULATION GROWTH AND THE REMARKABLE AGRICULTURAL…	153						2022-08-10	AGRICULTURAL POLICY; AGRICULTURAL INTENSIFICATION; FERTILIZER USE; TECHNOLOGICAL CHANGE; GHANA	10.1016/j.foodpol.2014.05.004	ARTICLE		1873-5657	167				AO0IA					SUB-SAHARAN AFRICA; DIRECTED TECHNICAL CHANGE; DATA ENVELOPMENT ANALYSIS; NONPARAMETRIC APPROACH; EFFICIENCY; TECHNOLOGY; IMPACTS; NIGERIA; MODELS; AREAS
FIRST AUTHOR	SECOND AUTHOR	THIRD AUTHOR	FOURTH AUTHOR	FIFTH AUTHOR																						USA	DURING RECENT DECADES, ARTISANAL AND SMALL-SCALE MINING (ASM) IN AFRICA HAS INCREASED TREMENDOUSLY. AN UNKNOWN BUT SIGNIFICANT PART IS CONSTITUTED BY ACTIVITIES THAT ARE NOT BASED ON LEGALLY REGISTERED MINING LICENSES. THE DIVISION OF FORMAL AND INFORMAL ASM IS, HOWEVER, DISSOLVED IN THE MARKETING CHAIN WHERE TRADING CHANNELS ARE INTERTWINED: TRADERS BUY FROM MINERS WITH AND WITHOUT A LICENSE. SO…	128						2022-08-10	ARTISANAL AND SMALL-SCALE MINING; INTERLOCKED MARKETS; FORMALIZATION; VALUE CHAINS; GOLD; TANZANIA; GHANA	10.1016/j.futures.2013.09.002	ARTICLE		1873-6378	139				AR1JS					GHANA; CHALLENGES; NETWORKS; MERCURY; PERSPECTIVE; INTEGRATION; TANZANIA; MINERS; SECTOR
FIRST AUTHOR	SECOND AUTHOR	THIRD AUTHOR	FOURTH AUTHOR	FIFTH AUTHOR																						SOUTH AFRICA	CASHEW IS A TROPICAL TREE NATIVE TO SOUTH AMERICA. CASHEW WAS INTRODUCED IN ASIA AND AFRICA BY EUROPEAN EXPLORERS IN THE SIXTEENTH CENTURY. THE WORLD PRODUCTION OF CASHEW RAW NUTS REACHED 4.27 MILLION TONS IN 2011. VIETNAM IS THE TOP PRODUCER OF RAW NUTS, AND INDIA IS THE FIRST PROCESSOR AND EXPORTER OF PROCESSED NUTS. THE CASHEW MARKET IS EXPECTED TO REMAIN STRONG DUE TO THE HIGH GROWTH OF PRODU…	753						2022-08-10	ANACARDIUM OCCIDENTALE L.; VALUECHAIN; CASHEW NUT; CASHEW PROCESSING; SMALLHOLDER FARMERS; DEVELOPMENT	10.1007/s13593-014-0240-7	REVIEW		1773-0155	772				AQ0AG					ANACARDIUM-OCCIDENTALE L.; CORONARY HEART-DISEASE; SHELL LIQUID CNSL; APPLE JUICE; TANZANIA; BARK; FERMENTATION; EXTRACT; AFRICA; YIELD
FIRST AUTHOR	SECOND AUTHOR																									SOUTH AFRICA	SOUTH AMERICA SPANS ABOUT 44 DEGREES LATITUDE, COVERS ALMOST 18 MILLION KM(2), AND IS SECOND ONLY TO AFRICA IN CONTINENTAL MAMMAL SPECIES RICHNESS. IN SPITE OF THIS RICHNESS, RESEARCH ON THE STATUS OF THIS FAUNA AND ON THE NATURE AND MAGNITUDE OF CONTEMPORARY THREATS REMAINS LIMITED. DISTILLING THREATS TO THIS DIVERSE FAUNA AT A CONTINENTAL SCALE IS CHALLENGING, IN PART BECAUSE OF THE LIMITED AVA…	705						2022-08-10	CLIMATE CHANGE; CONSERVATION; EXPLOITATION; FIRE; HABITAT DEGRADATION; HABITAT LOSS; NEOTROPICS; SMALL MAMMALS; SOUTH AMERICA	10.1111/brv.12080	REVIEW		1469-185X	722		NSF [DEB-0948583, DEB-0947224]; CONICYT; INSTITUTE FOR ECOLOGY AND BIODIVERSITY; UNIVERSITY OF CALIFORNIA DAVIS; NORTHERN ILLINOIS UNIVERSITY; UNIVERSIDAD DE LA SERENA; CHILE'S NATIONAL FOREST AND PARK SERVICE (CONAF) AND AGRICULTURE SERVICE (SAG); DIVISION OF ENVIRONMENTAL BIOLOGY [0947224] FUNDING SOURCE: NATIONAL SCIENCE FOUNDATION	THIS PAPER IS BASED ON A PRESENTATION IN THE SYMPOSIUM 'SMALL MAMMAL POPULATION DECLINE; ARE PATTERNS OF CHANGE GLOBAL OR PAROCHIAL?' HELD AT THE 2010 MEETING OF THE AMERICAN SOCIETY OF MAMMALOGISTS IN PORTLAND, OREGON, AND ORGANIZED BY ALEX KUTT AND IAIN GORDON. THIS WORK WOULD NOT HAVE BEEN POSSIBLE WITHOUT THE CONCERTED RESEARCH EFFORTS BY MANY OF OUR COLLEAGUES, AND USEFUL RESPONSES TO OUR QU…	AM0UR					VOLANT SMALL MAMMALS; CLIMATE-CHANGE; BIODIVERSITY HOTSPOTS; LAND-USE; ENVIRONMENTAL HISTORY; FOREST FRAGMENTATION; POPULATION-DYNAMICS; ECOLOGICAL IMPACTS; NORTHERN PATAGONIA; BIOTIC INTERCHANGE
FIRST AUTHOR	SECOND AUTHOR																									ITALY	EMERGING SUSTAINABILITY CHALLENGES, SUCH AS FOOD SECURITY, LIVELIHOOD DEVELOPMENT AND CLIMATE CHANGE, REQUIRE INNOVATIVE AND EXPERIMENTAL WAYS OF LINKING SCIENCE, POLICY AND PRACTICE AT ALL SCALES. THIS REQUIRES THE DEVELOPMENT OF PROCESSES THAT INTEGRATE DIVERSE KNOWLEDGE TO GENERATE ADAPTIVE DEVELOPMENT STRATEGIES INTO THE FUTURE. SOCIAL LEARNING IS EMERGING AS A PROMISING WAY TO MAKE THESE LIN…	2685						2022-08-10	SOCIAL LEARNING; SOCIAL DIFFERENTIATION; GENDER; AGRICULTURAL LIVELIHOODS; ADAPTIVE CAPACITY; CLIMATE CHANGE; SUSTAINABLE DEVELOPMENT	10.3390/su6052685	ARTICLE		2071-1050	2717		CGIAR FUND; AUSAID; DANISH INTERNATIONAL DEVELOPMENT AGENCY; ENVIRONMENT CANADA; INSTITUTO DE INVESTIGACAO CIENTIFICA TROPICAL; IRISH AID; NETHERLANDS MINISTRY OF FOREIGN AFFAIRS; SWISS AGENCY FOR DEVELOPMENT AND COOPERATION; GOVERNMENT OF RUSSIA; UK AID; EUROPEANUNION	THE CGIAR RESEARCH PROGRAM ON CLIMATE CHANGE, AGRICULTURE AND FOOD SECURITY PROGRAM (CCAFS) IS FUNDED BY THE CGIAR FUND, AUSAID, DANISH INTERNATIONAL DEVELOPMENT AGENCY, ENVIRONMENT CANADA, INSTITUTO DE INVESTIGACAO CIENTIFICA TROPICAL, IRISH AID, NETHERLANDS MINISTRY OF FOREIGN AFFAIRS, SWISS AGENCY FOR DEVELOPMENT AND COOPERATION, GOVERNMENT OF RUSSIA, UK AID, AND THE EUROPEANUNION, WITH TECHNI…	AI8JX					CLIMATE-CHANGE; ADAPTIVE CAPACITY; ADAPTATION; SCIENCE; VULNERABILITY; KNOWLEDGE; CONTEXT; AFRICA; POLICY
FIRST AUTHOR	SECOND AUTHOR																									SOUTH KOREA	PHOTOVOLTAIC (PV) POWER SYSTEMS ARE ATTRACTIVE FOR USE WITH WATER PUMPING SYSTEMS IN REMOTE, OFF-GRID AREAS WITH NATURALLY HIGH SOLAR INSOLATION. TWO SIMPLIFIED DESIGN PROCEDURES FOR THESE SYSTEMS ARE REVIEWED AND COMPARED TO A MORE DETAILED ANALYSIS FOR A SPECIFIC VILLAGE (YING, 9.7 DEGREES N, 0.8 DEGREES W) IN WEST AFRICA. THE SIMPLE DESIGN METHODS RESULT IN TOO LITTLE FLOW DURING MONTHS WITH B…	288						2022-08-10	SOLAR PHOTOVOLTAIC WATER PUMPING; RURAL DEVELOPMENT; ARRAY TRACKING	10.1016/j.solener.2014.02.024	ARTICLE			302				AH7YR					AVERAGE PERFORMANCE; DIFFUSE-RADIATION; SOLAR COLLECTOR; PLATE; DRIVEN; ENERGY; PANELS; NORTH
FIRST AUTHOR	SECOND AUTHOR	THIRD AUTHOR																								USA	RURAL FARMERS IN MOZAMBIQUE RELY ON RAIN-FED AGRICULTURE FOR FOOD AND INCOME, YET THEY EXPERIENCE HIGH RAINFALL VARIABILITY RANGING FROM EXTREME DROUGHT TO FLOODING RAINFALL FROM TROPICAL CYCLONE SYSTEMS. TO EXPLORE LINKAGES BETWEEN RAINFALL AND AGRICULTURE, THE AUTHORS REGRESS CHANGES IN ANNUAL HOUSEHOLD PER CAPITA AGRICULTURAL INCOME ON RELIANCE ON STAPLE FOOD CROPS, AGRICULTURAL AND DEMOGRAPHI…	218						2022-08-10	AFRICA; SOCIETAL IMPACTS; INTERANNUAL VARIABILITY; AGRICULTURE; INTRASEASONAL VARIABILITY	10.1175/WCAS-D-13-00012.1	ARTICLE		1948-8335	237				AE7JT					TROPICAL-TEMPERATE TROUGHS; CLIMATE-CHANGE; SOUTHERN AFRICA; VARIABILITY; PRECIPITATION; ADAPTATION; INEQUALITY; TRENDS; IMPACT; TRADE
FIRST AUTHOR	SECOND AUTHOR	THIRD AUTHOR	FOURTH AUTHOR	FIFTH AUTHOR																							AGRICULTURAL DEVELOPMENT ACCELERATES THE LOSS OF HABITAT FOR MANY WILDLIFE SPECIES AND BRINGS HUMANS AND ANIMALS IN CLOSE PROXIMITY, RESULTING IN INCREASED HUMAN-WILDLIFE CONFLICT. IN AFRICA, SUCH CONFLICTS CONTRIBUTE TO CARNIVORE POPULATION DECLINES IN THE FORM OF HUMAN RETALIATION FOR LIVESTOCK DEPREDATION. HOWEVER, LITTLE KNOWLEDGE EXISTS ABOUT WHEN AND WHERE CARNIVORES ATTACK LIVESTOCK. GIVEN…	218						2022-08-10			ARTICLE		1936-8046	227				AZ0KC					LIONS; CONSERVATION; PREDATION
FIRST AUTHOR	SECOND AUTHOR	THIRD AUTHOR	FOURTH AUTHOR																							NIGERIA	BIODIVERSITY CONSERVATION HAS BEEN CRITICIZED FOR UNDERMINING OR IGNORING SOCIAL WELL-BEING. CURRENTLY EFFORTS TO MUTUALLY PROMOTE SOCIAL JUSTICE, RURAL DEVELOPMENT, AND BIODIVERSITY CONSERVATION, WHICH HAVE BEEN CONTENTIOUS AND YIELDED MIXED RESULTS, CONTINUE TO SPREAD DESPITE A GENERAL DEARTH OF EFFECTIVE MANAGEMENT STRATEGIES. WE CONTEND THAT SOCIAL AND ECONOMIC CONCERNS SHOULD BE INTEGRAL TO …	1645						2022-08-10	CONSERVATION STRATEGIES; DEMOGRAPHY; ETHNICITY; PROTECTED AREA; SCALE; WEALTH DISPARITY; AREA PROTEGIDA; DEMOGRAFIA; DESIGUALDAD DE RIQUEZA; ESCALA; ESTRATEGIAS DE CONSERVACION; ETNICIDAD	10.1111/cobi.12334	ARTICLE		1523-1739	1656		WARREN DEVELOPMENT GEOGRAPHY FUND; MCGILL FACULTY OF SCIENCE AFRICAN FIELD WORK AWARD; NATIONAL SCIENCE FOUNDATION [CNH-EX 1114977]; UGANDA NATIONAL COUNCIL FOR SCIENCE AND TECHNOLOGY; UGANDA WILDLIFE AUTHORITY; U.S. DEPARTMENT OF EDUCATION (FULBRIGHT-HAYS FELLOWSHIP); NATIONAL SCIENCE FOUNDATION (DDRI); CAROLINA POPULATION CENTER	FUNDING FOR RESEARCH IN UGANDA WAS PROVIDED BY THE WARREN DEVELOPMENT GEOGRAPHY FUND, THE MCGILL FACULTY OF SCIENCE AFRICAN FIELD WORK AWARD, AND THE NATIONAL SCIENCE FOUNDATION (CNH-EX 1114977). THE UGANDA NATIONAL COUNCIL FOR SCIENCE AND TECHNOLOGY, THE UGANDA WILDLIFE AUTHORITY, AND MANY LOCAL OFFICIALS PROVIDED USEFUL ASSISTANCE AND GRANTED PERMISSION FOR THIS RESEARCH. FUNDING FOR RESEARCH I…	AT2WF					COMMUNITY-BASED CONSERVATION; KIBALE NATIONAL-PARK; COLLECTIVE ACTION; RESOURCE EXTRACTION; ATTITUDES; NEPAL; UGANDA; HETEROGENEITY; LANDSCAPE
FIRST AUTHOR	SECOND AUTHOR	THIRD AUTHOR																								ENGLAND	THIS PAPER PRESENTS THE RESULTS OF AN ANALYSIS CARRIED OUT USING AN INTEGRATED SYSTEM DYNAMICS MODEL CUSTOMISED TO SOUTH AFRICA, WHICH WAS DEVELOPED TO STUDY THE CONTRIBUTION OF TECHNOLOGY POLICIES TO A GREEN ECONOMY TRANSITION IN SOUTH AFRICA. TWO BUSINESS-AS-USUAL SCENARIOS (BAU1 AND BAU2) AND TWO GREEN ECONOMY SCENARIOS (GE2% AND GETS) WERE SIMULATED. THE RESULTS SHOW THAT GREEN ECONOMY INTERV…	257						2022-08-10	GREEN ECONOMY; SYSTEM DYNAMICS; SOUTH AFRICA; SAGEM	10.1016/j.techfore.2013.12.022	ARTICLE		1873-5509	273				AN8OD
FIRST AUTHOR	SECOND AUTHOR																									AUSTRALIA	GLOBAL INTEREST IN THE 'GREEN ECONOMY' HAS HEIGHTENED SINCE 2008, AND THIS ARTICLE CONTRIBUTES TO THESE DISCUSSIONS BY ELABORATING ON (A) FOUR ALTERNATIVE, AND SOMETIMES COMPETING, DISCOURSES OF THE GREEN ECONOMY, AND (B) THE PARTICULAR POLITICS OF THE GREEN ECONOMY IN SOUTH AFRICA. MOST RESEARCH ON THE GREEN ECONOMY TENDS TO FOCUS ON EUROPEAN AND NORTH AMERICAN COUNTRIES, HOWEVER IN THE CONTEXT …	1						2022-08-10		10.1080/02589346.2014.885668	ARTICLE		1470-1014	22				AE5WY					STATE
FIRST AUTHOR	SECOND AUTHOR	THIRD AUTHOR																								ENGLAND	MODELLING APPROACHES ARE UTILISED TO UNDERSTAND COMPLEX AND DYNAMIC ISSUES, WHICH ARE CHARACTERISTIC OF THE SOUTH AFRICA POWER SECTOR, ESPECIALLY SINCE THE SECTOR HAS BEEN AT THE CENTRE OF GREEN ECONOMY DEBATES. THIS PAPER THUS DRAWS ON A SYSTEM DYNAMICS APPROACH THAT CAPTURES AND REPRESENTS THE DYNAMIC BEHAVIOUR OF TRANSFORMING THE POWER SECTOR WITH A GREEN ECONOMY FRAMEWORK. THIS WAS DONE UTILI…	744						2022-08-10	GREEN ECONOMY; SYSTEM DYNAMICS; POWER SECTOR; SOUTH AFRICA	10.1080/0376835X.2014.930792	ARTICLE		1470-3637	758				AO4UL					ENERGY; MODEL; JOBS
FIRST AUTHOR																										ENGLAND	THE GREEN ECONOMY CONCEPT PROMISES TO PROVIDE A CONCRETE ROADMAP TO THE IMPLEMENTATION OF SUSTAINABLE DEVELOPMENT WHILE DELIVERING SIGNIFICANT SOCIAL AND ECONOMIC BENEFITS AND REDUCED ENVIRONMENTAL RISKS. HOWEVER, THE CONCEPT OF A GREEN ECONOMY IS STILL BEING DEBATED AND THE EMERGING DISCOURSE HAS YET TO BE FULLY INTERPRETED WITHIN THE INDUSTRIAL, INSTITUTIONAL AND SOCIOECONOMIC REALITIES OF MANY…	642						2022-08-10	GREEN ECONOMY; GREEN ECONOMIC DISCOURSE; DEVELOPING COUNTRIES; SOUTHERN AFRICA; GREEN GROWTH	10.1080/0376835X.2014.933700	ARTICLE		1470-3637	657				AO4UL					SUSTAINABLE DEVELOPMENT; UNEPS
FIRST AUTHOR																										BRAZIL	DOMESTIC CLIMATE POLICIES AND THE ACTUAL ENVIRONMENTAL PERFORMANCE DIFFER BETWEEN EMERGING ECONOMIES. USING A FUZZY SET QUALITATIVE COMPARATIVE ANALYSIS (QCA), THIS PAPER TESTS THE INFLUENCE OF THE DOMESTIC GREEN INDUSTRY, THE RATIO OF FOSSIL FUELS TO FINANCIAL POWER, THE INTERNATIONAL NEGOTIATING POSITION, AND THE ENVIRONMENTAL CIVIL SOCIETY IN BRAZIL, CHINA, INDIA, INDONESIA, SOUTH KOREA, MEXIC…	1						2022-08-10	CLIMATE CHANGE; ENVIRONMENTAL PERFORMANCE; EMERGING ECONOMIES; GREEN ECONOMY; QCA	10.1016/j.worlddev.2014.01.016	ARTICLE			15				AG7RT					GLOBAL ENVIRONMENTAL GOVERNANCE; SOUTH-AFRICA; CHINA; POLITICS; INDIA; NEGOTIATIONS; DEMOCRACY; SOCIETY; STATE; PLUS
FIRST AUTHOR	SECOND AUTHOR	THIRD AUTHOR	FOURTH AUTHOR																							BRAZIL	THE GREEN FUND IS A NATIONAL FUND AIMED AT SUPPORTING SOUTH AFRICA'S TRANSITION TOWARDS A GREEN ECONOMY. THE FUND, MANAGED BY THE DEVELOPMENT BANK OF SOUTHERN AFRICA ON BEHALF OF THE DEPARTMENT OF ENVIRONMENTAL AFFAIRS, IS A THREE-YEAR PROGRAMME PROMOTING INNOVATIVE AND HIGH-IMPACT GREEN INTERVENTIONS. THE GREEN FUND IS MANDATED TO PROVIDE CATALYTIC FINANCE TO PROJECT INITIATION AND DEVELOPMENT; …	658						2022-08-10	GREEN ECONOMY; GREEN FUND; ENVIRONMENTAL FINANCE; LOW CARBON DEVELOPMENT; GREEN GROWTH	10.1080/0376835X.2014.935295	ARTICLE		1470-3637	674				AO4UL
FIRST AUTHOR	SECOND AUTHOR	THIRD AUTHOR	FOURTH AUTHOR	FIFTH AUTHOR	SIXTH AUTHOR																					KENYA	THE HALF CENTENARY OF THE ORGANISATION OF AFRICAN UNITY (OAU) AND THE FIRST DECADE OF THE AFRICAN UNION (AU) WERE CELEBRATED DURING 2013. THE OAU WAS ESTABLISHED ON 25 MAY 1963 IN ADDIS ABABA, WITH THE AIM TO PROMOTE UNITY AMONG AFRICAN COUNTRIES AND TO IMPROVE THE FATE OF THEIR PEOPLES. ON 9 JULY 2002, IT WAS TRANSFORMED INTO THE AFRICAN UNION IN DURBAN. THE MAIN OBJECTIVES OF THE LATTER ARE THE…	267						2022-08-10	AFRICA; AFRICA UNION; OAU; AFRICAN POLITICS; INTERNATIONAL ORGANISATION; REGIONAL CONFLICT; REGIONAL INTEGRATION; REGIONAL CO-OPERATION; SUPRA-NATIONAL ORGANISATION; NEO-FUNCTIONALISM; DEMOCRACY; COHESION		ARTICLE			282				AJ5IU
FIRST AUTHOR	SECOND AUTHOR	THIRD AUTHOR	FOURTH AUTHOR																							GERMANY	SUSTAINABLE ACCESS TO SAFE DRINKING WATER AND BASIC SANITATION IS AN IMPORTANT PART OF THE MILLENNIUM DEVELOPMENT GOALS (MDGS). FOR MOST AFRICAN COUNTRIES, AN EXTENSIVE EFFORT IS NEEDED FOR THE LAST THREE REMAINING YEARS FOR THE ACHIEVEMENT OF THE MDGS, ESPECIALLY IN SUB-SAHARAN AFRICA. CURRENT PRACTICES FOR WATER AND WASTEWATER TREATMENT IN AFRICA ARE INSUFFICIENT TO ENSURE SAFE WATER AND BASIC …	1029						2022-08-10	MILLENNIUM DEVELOPMENT GOALS; SAFE DRINKING WATER; WATER POLLUTION; WATER QUALITY STANDARDS	10.1002/clen.201300208	REVIEW		1863-0669	1035		MINISTRY OF SCIENCE AND TECHNOLOGY OF CHINA (MOST); UNITED NATIONS ENVIRONMENT PROGRAMME (UNEP) [2010DFA92800, 2010DFA92820]; NATIONAL NATURAL SCIENCE FOUNDATION OF CHINA [51108328]; STATE KEY LABORATORY OF POLLUTION CONTROL AND RESOURCE REUSE FOUNDATION [PCRRY11011]; EXCEED FOR SEMINAR AND INVESTIGATION AT KISUMU, KENYA; EXPERT SEMINAR AT HO CHI MIN CITY, VIETNAM	THIS STUDY IS PART OF THE AFRICA-CHINA COOPERATION PROGRAM ON ENVIRONMENT, WHICH IS SUPPORTED BY THE MINISTRY OF SCIENCE AND TECHNOLOGY OF CHINA (MOST) AND COORDINATED BY THE UNITED NATIONS ENVIRONMENT PROGRAMME (UNEP) (NO.2010DFA92800 AND 2010DFA92820). THE RESEARCH WAS ALSO PARTIALLY SUPPORTED BY THE NATIONAL NATURAL SCIENCE FOUNDATION OF CHINA (FUND NO. 51108328) AND STATE KEY LABORATORY OF PO…	AP8OZ					SAFE DRINKING-WATER; SUB-SAHARAN AFRICA; SOLAR DISINFECTION; SOUTH-AFRICA; DEVELOPING-COUNTRIES; WEST-AFRICA; QUALITY; HEALTH; POLLUTION; RAINWATER
FIRST AUTHOR	SECOND AUTHOR	THIRD AUTHOR																								SOUTH AFRICA	URBANISATION IS AN IMPORTANT BUT CONTESTED PROCESS BECAUSE OF ITS FAR-REACHING SOCIAL, ECONOMIC AND ENVIRONMENTAL IMPLICATIONS. THE PAPER EXPLORES THE RELATIONSHIP BETWEEN URBANISATION AND LIVING CONDITIONS IN SOUTH AFRICA OVER THE LAST DECADE. THE CENTRAL QUESTION ADDRESSED IS WHETHER POPULATION GROWTH IN THE MAIN CITIES HAS BEEN ACCOMPANIED BY IMPROVED LIVING STANDARDS, HOUSING AND PUBLIC SERVI…	675						2022-08-10	URBAN INFRASTRUCTURE; ECONOMIC DEVELOPMENT; AFFORDABLE HOUSING; GREEN ECONOMY; SUSTAINABLE URBANISATION	10.1080/0376835X.2014.937524	ARTICLE		1470-3637	691				AO4UL					SETTLEMENTS; RESILIENCE; CITIES
FIRST AUTHOR	SECOND AUTHOR	THIRD AUTHOR	FOURTH AUTHOR																							AUSTRALIA		893						2022-08-10		10.1111/1468-0289.12081	EDITORIAL MATERIAL		1468-0289	906				AQ5CQ					AGRICULTURAL-DEVELOPMENT; GOVERNMENT POLICY; WEST-AFRICA; SETTLER ECONOMIES; SOUTH-AFRICA; GROWTH; GHANA; EARLY-19TH-CENTURY; INSTITUTIONS; PERSPECTIVE
FIRST AUTHOR	SECOND AUTHOR																									SOUTH AFRICA		608						2022-08-10		10.1111/joac.12075	BOOK REVIEW		1471-0366	610		ESRC [ES/J013420/1] FUNDING SOURCE: UKRI; ECONOMIC AND SOCIAL RESEARCH COUNCIL [ES/J013420/1] FUNDING SOURCE: RESEARCHFISH		AP1IV
FIRST AUTHOR	SECOND AUTHOR	THIRD AUTHOR	FOURTH AUTHOR																							ITALY		759						2022-08-10		10.1080/0376835X.2014.933701	BOOK REVIEW		1470-3637	760				AO4UL
FIRST AUTHOR	SECOND AUTHOR	THIRD AUTHOR																								TAIWAN		641						2022-08-10		10.1080/0376835X.2014.937525	EDITORIAL MATERIAL		1470-3637	641				AO4UL
FIRST AUTHOR	SECOND AUTHOR	THIRD AUTHOR	FOURTH AUTHOR	FIFTH AUTHOR	SIXTH AUTHOR	SEVENTH AUTHOR	EIGHTH AUTHOR	NINTH AUTHOR																		USA	THIS ARTICLE IS THE INTRODUCTION TO A VOLUME CONTAINING FINDINGS FROM A PROGRAM CONDUCTED OVER FIVE YEARS IN 11 LATIN AMERICA COUNTRIES, TO ANSWER THREE QUESTIONS: (1) ARE THERE RURAL TERRITORIES THAT HAVE EXPERIENCED SIMULTANEOUS ECONOMIC GROWTH, POVERTY RECHICTION, AND IMPROVED DISTRIBUTION OF INCOME?; (2) WHAT FACTORS DETERMINE THESE TERRITORIAL DYNAMICS?, AND; (3) WHAT CAN BE DONE TO STIMULAT…	1						2022-08-10	LATIN AMERICA; TERRITORIAL DEVELOPMENT; GROWTH; POVERTY; INEQUALITY; RURAL	10.1016/j.worlddev.2014.10.015	ARTICLE			10		INTERNATIONAL DEVELOPMENT RESEARCH CENTRE (IDRC), OTTAWA, CANADA; INTERNATIONAL FUND FOR AGRICULTURAL DEVELOPMENT (IFAD); NEW ZEALAND AID PROGRAM	THE ARTICLES INCLUDED IN THIS SPECIAL ISSUE OF WORLD DEVELOPMENT ARE A PRODUCT OF THE RURAL TERRITORIAL DYNAMICS (RTD) PROGRAM (WWW.RIMISP.ORG/DTR), IMPLEMENTED BY A REGIONAL NETWORK OF PARTNERS AND COORDINATED BY RIMISP-LATIN AMERICAN CENTER FOR RURAL DEVELOPMENT, WITH THE AID OF A GENEROUS GRANT FROM THE INTERNATIONAL DEVELOPMENT RESEARCH CENTRE (IDRC), OTTAWA, CANADA, AND ADDITIONAL SUPPORT FR…	CL1ZL					GLOBAL PRODUCTION NETWORKS; REGIONAL-DEVELOPMENT; POVERTY
FIRST AUTHOR	SECOND AUTHOR	THIRD AUTHOR																								USA	THIS ARTICLE SUMMARIZES THE RESULTS OF A RESEARCH PROGRAM CONDUCTED IN 11 LATIN AMERICA COUNTRIES, ADDRESSING TWO QUESTIONS: (1) WHAT FACTORS DETERMINE TERRITORIAL DEVELOPMENT DYNAMICS THAT LEAD TO ECONOMIC GROWTH, POVERTY REDUCTION, AND IMPROVED INCOME DISTRIBUTION? (2) WHAT CAN BE DONE TO STIMULATE THIS KIND OF TERRITORIAL DYNAMICS? WE HIGHLIGHT FIVE "BUNDLES OF FACTORS" THAT WE FOUND IN 19 CAS…	129						2022-08-10	LATIN AMERICA; TERRITORIAL DEVELOPMENT; GROWTH; POVERTY; INEQUALITY; RURAL	10.1016/j.worlddev.2014.10.018	ARTICLE			137		INTERNATIONAL DEVELOPMENT RESEARCH CENTRE (IDRC), OTTAWA, CANADA; INTERNATIONAL FUND FOR AGRICULTURAL DEVELOPMENT (IFAD); NEW ZEALAND AID PROGRAM	THE ARTICLES INCLUDED IN THIS SPECIAL ISSUE OF WORLD DEVELOPMENT ARE A PRODUCT OF THE RURAL TERRITORIAL DYNAMICS (RTD) PROGRAM (WWW.RIMISP.ORG/DTR), IMPLEMENTED BY A REGIONAL NETWORK OR PARTNERS AND COORDINATED BY RIMISP-LATIN AMERICAN CENTER FOR RURAL DEVELOPMENT, WITH THE AID OF A GENEROUS GRANT FROM THE INTERNATIONAL DEVELOPMENT RESEARCH CENTRE (IDRC), OTTAWA, CANADA, AND ADDITIONAL SUPPORT FR…	CL1ZL
FIRST AUTHOR																										FRANCE	LINKAGE TO DYNAMIC MARKETS IS A KEY FACTOR IN UNDERSTANDING WHY DIFFERENT RURAL TERRITORIES IN LATIN AMERICA PERFORM DIFFERENTLY. THIS PAPER COMBINES TWO CONCEPTUAL FRAMEWORKS (FROM THE NEW ECONOMIC GEOGRAPHY AND ECONOMIC SOCIOLOGY) FOR AN IN-DEPTH ANALYSIS OF THE MECHANISMS THAT OPERATE IN THIS LINKAGE AND TO IDENTIFY KEY FACTORS THAT ALLOW FOR INCLUSIVE ECONOMIC DEVELOPMENT. THIS ANALYSIS CONSI…	44						2022-08-10	DYNAMIC MARKETS; RURAL DEVELOPMENT; TERRITORIAL DEVELOPMENT; LATIN AMERICA	10.1016/j.worlddev.2014.09.017	ARTICLE			55		RURAL TERRITORIAL DYNAMICS PROGRAM OF RIMISP-LATIN AMERICAN CENTER FOR RURAL DEVELOPMENT; INTERNATIONAL DEVELOPMENT RESEARCH CENTRE (IDRC, OTTAWA, CANADA)	THE RESEARCH THAT LED TO THIS ARTICLE WAS SUPPORTED BY RURAL TERRITORIAL DYNAMICS PROGRAM OF RIMISP-LATIN AMERICAN CENTER FOR RURAL DEVELOPMENT, THANKS TO GENEROUS FUNDING FROM THE INTERNATIONAL DEVELOPMENT RESEARCH CENTRE (IDRC, OTTAWA, CANADA). FINAL REVISION ACCEPTED: SEPTEMBER 21, 2014.	CL1ZL					ECONOMIC-GEOGRAPHY; AGGLOMERATION; AREAS
FIRST AUTHOR	SECOND AUTHOR	THIRD AUTHOR	FOURTH AUTHOR																							ENGLAND	RURAL TERRITORIAL DEVELOPMENT POLICY APPROACH WAS LAUNCHED IN EUROPE TO FOSTER RURAL DEVELOPMENT UNDER THE LEADER INITIATIVE. IT SPARKED OFF GREAT INTEREST IN LATIN AMERICA. WE ANALYSE THE ROLE PLAYED BY RTD PRINCIPLES IN THE DYNAMICS AND EVOLUTION OF FOUR RURAL AREAS IN SPAIN AND NICARAGUA. IN DOING SO, WE PROVIDE EMPIRICAL UNDERSTANDING ON THE VALIDITY OF THE PRINCIPLES TO BOOST RURAL CHANGE AN…	35						2022-08-10	EVIDENCE-BASED POLICY-MAKING; REGIONAL PLANNING; EUROPE; LATIN AMERICA	10.11144/Javeriana.cdr12-76.epsa	ARTICLE			56				DC0QA					POVERTY; ISSUES
FIRST AUTHOR	SECOND AUTHOR																									SOUTH AFRICA	WE ADOPT THE MULTIPLE EXPOSURES FRAMEWORK TO REVIEW THE EXISTING LITERATURE ON THE IMPACTS OF CLIMATE CHANGE, TRADE LIBERALIZATION, AND VIOLENT CONFLICT ON COLOMBIAN AGRICULTURE. THESE STRESSORS ACT SIMULTANEOUSLY BUT POLICIES ADDRESS THEM SEPARATELY, OVERLOOKING THE ROOT CAUSES OF VULNERABILITY. WE FIND THAT THE EXPECTED IMPACTS OF THE SINGLE STRESSORS HAVE BEEN RELATIVELY WELL DOCUMENTED, BUT T…	278						2022-08-10	AGRICULTURE; VULNERABILITY; CLIMATE CHANGE; RURAL DEVELOPMENT; LATIN AMERICA	10.1080/17565529.2014.934776	REVIEW		1756-5537	292		WALKER INSTITUTE FOR CLIMATE IMPACTS RESEARCH AT THE UNIVERSITY OF READING; BRITISH ACADEMY; LEVERHULME TRUST	THE AUTHORS ARE GRATEFUL TO THE CARTOGRAPHIC RESEARCH LABORATORY AT THE UNIVERSITY OF ALABAMA FOR PROVIDING THE MAP OF COLOMBIA, AND TO AMY LERNER FOR HER COMMENTS ON A PREVIOUS VERSION OF THIS MANUSCRIPT. THIS RESEARCH WAS FUNDED BY THE WALKER INSTITUTE FOR CLIMATE IMPACTS RESEARCH AT THE UNIVERSITY OF READING THROUGH THE RESEARCH DEVELOPMENT FUND, AND THE BRITISH ACADEMY AND THE LEVERHULME TRUS…	CI1XB					CLIMATE-CHANGE; ADAPTIVE CAPACITY; ADAPTATION; VIOLENCE; IMPACT; VULNERABILITY; PERSPECTIVES; LIVELIHOODS; AMERICA; CONTEXT
FIRST AUTHOR	SECOND AUTHOR	THIRD AUTHOR	FOURTH AUTHOR	FIFTH AUTHOR	SIXTH AUTHOR	SEVENTH AUTHOR	EIGHTH AUTHOR	NINTH AUTHOR	TENTH AUTHOR	ELEVENTH AUTHOR	TWELFTH AUTHOR															UGANDA	DURING THE LAST DECADE, RURAL EXTENSION HAS RECEIVED INTEREST AS BEING A KEY TOOL FOR RURAL DEVELOPMENT. DESPITE RURAL EXTENSION BEING AFFECTED BY MANY PSYCHOSOCIAL PROCESSES, PSYCHOLOGY HAS MADE SCARCE CONTRIBUTIONS TO IT. AN INVESTIGATION WAS CONDUCTED WITH THE AIM OF GAINING KNOWLEDGE OF RURAL EXTENSIONISTS' EXPECTATIONS OF PSYCHOLOGY, AS WELL AS TO CONTRIBUTE TO SHAPING COMMUNITY PSYCHOLOGIST…	359						2022-08-10	CONTRIBUTIONS; RURAL EXTENSION; RURAL ADVISORY SERVICES; COMMUNITY PSYCHOLOGY; LATIN AMERICA; FARMERS	10.1007/s10464-015-9712-4	ARTICLE		1573-2770	368				CH1JT
FIRST AUTHOR	SECOND AUTHOR	THIRD AUTHOR																								CAMEROON	ONE OF HUMANITY'S MAJOR CHALLENGES OF THE 21ST CENTURY WILL BE MEETING FUTURE FOOD DEMANDS ON AN INCREASINGLY RESOURCE CONSTRAINED-PLANET. GLOBAL FOOD PRODUCTION WILL HAVE TO RISE BY 70 PERCENT BETWEEN 2000 AND 2050 TO MEET EFFECTIVE DEMAND WHICH POSES MAJOR CHALLENGES TO FOOD PRODUCTION SYSTEMS. DOING SO WITHOUT COMPROMISING ENVIRONMENTAL INTEGRITY IS AN EVEN GREATER CHALLENGE. THIS STUDY LOOKS …							2022-08-10		10.1371/journal.pone.0116733	ARTICLE					FUNDACION BOTIN-CEIGRAM, UNIVERSIDAD POLITECNICA DE MADRID [P12 0220C-003, P13 0220C-008]	FUNDING PROVIDED BY FUNDACION BOTIN-CEIGRAM, UNIVERSIDAD POLITECNICA DE MADRID (GRANT NUMBERS: P12 0220C-003 AND P13 0220C-008; URLS: WWW.CEIGRAM.UPM.ES AND WWW.FUNDACIONBOTIN.ORG): IF BW AG, CGIAR RESEARCH PROGRAM ON WATER, LAND AND ECOSYSTEMS: HX GP CR AND NDM RECEIVED NO SPECIFIC FUNDING FOR THIS WORK. THE FUNDERS HAD NO ROLE IN STUDY DESIGN, DATA COLLECTION AND ANALYSIS, DECISION TO PUBLISH, …	CC4PT					SUSTAINABLE INTENSIFICATION; LIVESTOCK PRODUCTION; DEFORESTATION; NITROGEN; FOOTPRINT; POLLUTION; DYNAMICS; CLIMATE; IMPACT; MODEL
FIRST AUTHOR	SECOND AUTHOR	THIRD AUTHOR	FOURTH AUTHOR	FIFTH AUTHOR																						AUSTRALIA	DEVELOPMENT STUDIES EMPHASISE THE CRITICAL ROLE OF INSTITUTIONS IN GENERATING CONDITIONS FOR ECONOMIC GROWTH AND SHARED PROSPERITY, CATEGORISING THEM AS EITHER INCLUSIVE (DEVELOPMENT-PROMOTING) OR EXTRACTIVE (DEVELOPMENT-INHIBITING). THIS ARTICLE DEMONSTRATES THAT TRADE BARRIERS LED A MULTINATIONAL CORPORATION TO COOPERATE WITH SMALL-SCALE DAIRY FARMERS, FACILITATING SUCCESSFUL RURAL DEVELOPMENT.…	499						2022-08-10	RURAL DEVELOPMENT; LATIN AMERICA; INSTITUTIONS; COOPERATION; FREE TRADE	10.1080/02255189.2015.1098592	ARTICLE		2158-9100	515		TINKER FOUNDATION	THE 2008 FIELDWORK FOR THIS STUDY WAS FUNDED BY THE TINKER FOUNDATION.	CY8SH					POLITICAL-ECONOMY
FIRST AUTHOR	SECOND AUTHOR																									SOUTH AFRICA	FRAMED BY CONCEPTS OF TERRITORIAL PROJECT, SOCIAL COALITIONS, AND SCALAR RELATIONSHIPS, WE ANALYZE RURAL TERRITORIAL DYNAMICS UNDER CONDITIONS OF RAPID EXPANSION IN NATURAL GAS EXTRACTION. ANALYZING RECENT ECONOMIC, POLITICAL, AND TERRITORIAL TRANSFORMATIONS OF BOLIVIA'S GAS-RICH REGION, TARIJA, WE ARGUE THAT PRE-EXISTING TERRITORIAL PROJECTS OF A DIVERSE SET OF SUBNATIONAL AND NATIONAL ACTORS HA…	105						2022-08-10	RURAL DEVELOPMENT; SOCIAL COALITIONS; TERRITORY; EXTRACTIVE INDUSTRIES; LATIN AMERICA; BOLIVIA	10.1016/j.worlddev.2014.12.016	ARTICLE			117		INTERNATIONAL DEVELOPMENT RESEARCH CENTRE (IDRC, CANADA); FORD FOUNDATION	THIS PAPER IS BASED ON RESEARCH UNDERTAKEN AT THE UNIVERSITY OF MANCHESTER, CLARK UNIVERSITY, FUNDACION TIERRA AND THE CENTRO DE ESTUDIOS REGIONALES PARA EL DESARROLLO DE TARIJA-CERDET, IN COOPERATION WITH RIMISP-CENTRO LATINOAMERICANO PARA EL DESARROLLO RURAL AND FUNDED BY THE INTERNATIONAL DEVELOPMENT RESEARCH CENTRE (IDRC, CANADA). TONY BEBBINGTON ALSO GRATEFULLY ACKNOWLEDGES THE SUPPORT OF TH…	CL1ZL					POPULAR PROTEST; RESOURCE; GOVERNANCE; NETWORKS; SECTOR; CURSE
FIRST AUTHOR	SECOND AUTHOR																									GERMANY	THE IMPACT OF ENERGY CROPS AND BIOFUEL PRODUCTION ON DEVELOPMENT, SOCIAL WELFARE AND CONSERVATION OF ECOSYSTEMS AND ECOLOGICAL SERVICES HAS CONSTITUTED A HEATED DEBATE. AT THE CENTER OF THESE CONTROVERSIES IS THE DEVELOPMENT OF AGRO-INDUSTRIAL PLANTATIONS, PARTICULARLY OIL PALM. TO CONTRIBUTE TO A BETTER INFORMED DEBATE, WE USE EXISTING DATA TO ANALYZE THE SOCIOECONOMIC IMPACTS OF THE EXPANSION O…	31						2022-08-10	BIOFUELS; RURAL DEVELOPMENT; AGRIBUSINESS; SOCIAL WELFARE; STAPLE THESIS; STAPLE TRAP	10.1016/j.landusepol.2014.10.007	ARTICLE		1873-5754	43		INSTITUTO DE ESTUDIOS AMBIENTALES-IDEA (UNIVERSIDAD NACIONAL DE COLOMBIA)	WE EXPRESS OUR GRATITUDE TO PROFESSOR ALVARO MORENO RIVAS FROM UNIVERSIDAD NACIONAL DE COLOMBIA FOR HIS ADVICE IN THE DEVELOPMENT OF THE CONCEPTUAL FRAMEWORK. WE THANK THE ANONYMOUS REVIEWERS FOR THEIR DETAILED COMMENTS AND CRITICISM THAT HELPED TO IMPROVE THE MANUSCRIPT IN MANY WAYS. CC WAS FUNDED BY THE INSTITUTO DE ESTUDIOS AMBIENTALES-IDEA (UNIVERSIDAD NACIONAL DE COLOMBIA).	CE4LY					POLITICAL-ECONOMY; LAND-USE; BIOFUELS; CONSEQUENCES; INSTITUTIONS; WELFARE; COSTS; FOOD
FIRST AUTHOR	SECOND AUTHOR	THIRD AUTHOR	FOURTH AUTHOR	FIFTH AUTHOR																						BRAZIL	RECENT DECADES HAVE SEEN THE RURAL AREAS OF DEVELOPING AND EMERGING COUNTRIES UNDERGO SIGNIFICANT STRUCTURAL CHANGES. THEY ARE THE SOURCE OF SEVERAL PERTINENT INTERNATIONAL CONCERNS, INCLUDING EXTREME POVERTY AND HUNGER, AND RISING SPATIAL AND INTERPERSONAL DISPARITIES, CHALLENGES THAT NATIONAL GOVERNMENTS AND THE INTERNATIONAL COMMUNITY HAVE MADE LIMITED HEADWAY IN ALLEVIATING TO DATE. BY ANALYS…	11						2022-08-10	POVERTY; INEQUALITY; RURAL DEVELOPMENT; TERRITORIAL APPROACHES; PLACE-BASED DEVELOPMENT	10.1016/j.apgeog.2015.02.005	ARTICLE		1873-7730	23		EUROPEAN RESEARCH COUNCIL (ERC) [269868]	WE WOULD LIKE TO ACKNOWLEDGE THE CONSTRUCTIVE COMMENTS AND SUPPORT BY THE EDITOR OF THIS SPECIAL ISSUE, YEHUA DENNIS WEI, AND BY TWO ANONYMOUS REFEREES TO EARLIER VERSIONS OF THIS ARTICLE. WE ARE GRATEFUL FOR THE FINANCIAL SUPPORT BY THE EUROPEAN RESEARCH COUNCIL (FP7/2007-2013) ERC GRANT AGREEMENT NO. 269868 WHICH HAS MADE THIS PAPER POSSIBLE.	CL8LJ					REGIONAL INEQUALITY; NONFARM EMPLOYMENT; INCOME; AFRICA; GROWTH; REDUCTION; DIVERSIFICATION; URBANIZATION; LIVELIHOODS; DYNAMICS
FIRST AUTHOR	SECOND AUTHOR	THIRD AUTHOR	FOURTH AUTHOR	FIFTH AUTHOR																						NETHERLANDS	PURPOSE - THE PURPOSE OF THIS PAPER IS TO PROVIDE AN ANALYSIS OF SISTEMATIZACION'S USE AS A RESEARCH TOOL IN THE OPERATIONALIZATION OF A "NEIGHBORHOOD APPROACH" TO THE IMPLEMENTATION OF DISASTER RISK REDUCTION (DRR) IN INFORMAL URBAN SETTLEMENTS. DESIGN/METHODOLOGY/APPROACH - THE FIRST SECTION HIGHLIGHTS SISTEMATIZACION'S HISTORICAL ORIGINS IN LATIN AMERICA IN THE FIELDS OF POPULAR ADULT EDUCATIO…	221						2022-08-10	DISASTERS; COMMUNITY MOBILIZATION; DISASTER RISK REDUCTION; INFORMAL SETTLEMENTS; SISTEMATIZACION; URBAN RISK	10.1108/DPM-10-2014-0201	ARTICLE		1758-6100	229		USAID	THE AUTHORS ACKNOWLEDGE THE CONTRIBUTIONS OF COLLEAGUES AT USAID/OFDA, PARTICULARLY MR PHIL GELMAN, REGIONAL ADVISOR, WHO HAS BEEN THE FOCAL POINT FOR THE URBAN DRR NEIGHBORHOOD APPROACH INITIATIVE IN THE LATIN AMERICAN REGION, AND AT THE USAID-SPONSORED URBAN DRR PROJECT TEAMS: PROJECT CONCERN INTERNATIONAL (PCI) AND CATHOLIC RELIEF SERVICES (CRS) IN MIXCO AND QUETZALTENANGO, GUATEMALA, RESPECTI…	CF7CB
FIRST AUTHOR	SECOND AUTHOR																									MADAGASCAR	BIOFUEL PRODUCTION HAS STOOD OUT AT THE INTERNATIONAL LEVEL ON ACCOUNT OF ITS MORE ENVIRONMENTALLY SUSTAINABLE CHARACTERISTICS AND THE POTENTIAL TO PROMOTE RURAL DEVELOPMENT IN DEVELOPING COUNTRIES. IN BRAZIL, BIODIESEL IS BEING PRODUCED THROUGH LEGISLATION REQUIRING THE ADDITION (CURRENTLY 7%) OF BIOFUEL TO PETROLEUM DIESEL. THE FEDERAL PROGRAM (PNPB) AIMED THE SOCIAL INCLUSION OF SMALL FARMERS …	1213						2022-08-10	ACROCOMIA ACULEATE; MACAUBA; NON-EDIBLE FEEDSTOCK; BIOFUEL; BIOENERGY; BRAZIL	10.1016/j.rser.2015.04.125	REVIEW			1220				CL7HA
FIRST AUTHOR	SECOND AUTHOR	THIRD AUTHOR	FOURTH AUTHOR																							COSTA RICA	THIS PAPER, PUBLISHED IN TWO PARTS, CONTAINS AN ANALYSIS OF THE LINKS BETWEEN THE AGRARIAN QUESTION' IN THE ECUADORIAN ANDES AND THE CREATION OF A NETWORK OF INDIGENOUS-PEASANT ORGANIZATIONS THAT BECAME THE BACKBONE OF THE NATIONAL INDIGENOUS MOVEMENT. BASED ON A MONOGRAPHIC STUDY IN THE PROVINCE OF COTOPAXI, IN ECUADOR'S CENTRAL SIERRA, I EXPLORE THE RELATIONS BETWEEN AGRARIAN AND SOCIAL CHANGE.…	89						2022-08-10	ECUADOR; ANDES; AGRARIAN REFORM; RURAL DEVELOPMENT; INDIGENOUS MOVEMENT; NEO-LIBERALISM	10.1111/joac.12072	ARTICLE		1471-0366	115				AW3IR					RIGHTS
FIRST AUTHOR	SECOND AUTHOR	THIRD AUTHOR	FOURTH AUTHOR	FIFTH AUTHOR	SIXTH AUTHOR																					BELGIUM	THE IMPORTANCE OF SEED PROVISIONING IN FOOD SECURITY AND NUTRITION, AGRICULTURAL DEVELOPMENT AND RURAL LIVELIHOODS, AND AGROBIODIVERSITY AND GERMPLASM CONSERVATION IS WELL ACCEPTED BY POLICY MAKERS, PRACTITIONERS AND RESEARCHERS. THE ROLE OF FARMER SEED NETWORKS IS LESS WELL UNDERSTOOD AND YET IS CENTRAL TO DEBATES ON CURRENT ISSUES RANGING FROM SEED SOVEREIGNTY AND RIGHTS FOR FARMERS TO GMOS AND…	41						2022-08-10	SEED SUPPLY; FARMER SEED SYSTEMS; CROP GENETIC RESOURCE MANAGEMENT; INFORMAL SEED SECTOR; PLANTING MATERIAL CIRCULATION; SOCIAL NETWORKS	10.1016/j.foodpol.2015.07.008	ARTICLE		1873-5657	50		SOCIAL SCIENCES AND HUMANITIES RESEARCH COUNCIL OF CANADA; FRANCE'S CENTRE NATIONAL DE LA RECHERCHE SCIENTIFIQUE (CNRS); NATIONAL NETWORK ON COMPLEX SYSTEMS (RNSC); RESEARCH COUNCIL OF UNIVERSITY MONTPELLIER II	THE AUTHORS GRATEFULLY ACKNOWLEDGE THE FRENCH FONDATION POUR LA RECHERCHE SUR LA BIODIVERSITE (FRB) THAT MADE POSSIBLE NETSEED, AN INTERNATIONAL COLLABORATION OF RESEARCHERS STUDYING FARMER SEED NETWORKS. THE CENTRE DE SYNTHESE ET D'ANALYSE SUR LA BIODIVERSITE (CESAB) PROVIDED ESSENTIAL LOGISTICAL SUPPORT FOR THE BIANNUAL WORKSHOPS HELD IN AIX-EN-PROVENCE. ADDITIONAL SUPPORT OF THIS RESEARCH COLL…	CT5NV					PLANT VARIETY PROTECTION; SUB-SAHARAN AFRICA; ON-FARM; GENETIC-RESOURCES; MAIZE SEED; EXCHANGE NETWORKS; AGROBIODIVERSITY CONSERVATION; DIVERSITY MANAGEMENT; CONCEPTUAL-FRAMEWORK; SECTOR DEVELOPMENT
FIRST AUTHOR																										NETHERLANDS	SATELLITE IMAGERY IS A FORM OF BIG DATA THAT CAN BE HARNESSED FOR MANY SOCIAL GOOD APPLICATIONS, ESPECIALLY THOSE FOCUSING ON RURAL AREAS. IN THIS ARTICLE, WE DESCRIBE THE COMMON PROBLEM OF SELECTING SITES FOR AND PLANNING RURAL DEVELOPMENT ACTIVITIES AS INFORMED BY REMOTE SENSING AND SATELLITE IMAGE ANALYSIS. EFFECTIVE PLANNING IN POOR RURAL AREAS BENEFITS FROM INFORMATION THAT IS NOT AVAILABLE …	41						2022-08-10	DATA MINING; PREDICTIVE ANALYTICS; MACHINE LEARNING	10.1089/big.2014.0061	ARTICLE		2167-647X	53		IDEAS GLOBAL CHALLENGE; TATA CENTER FOR INNOVATION AND DESIGN	THE AUTHORS THANK RAMESH SRIDHARAN FOR INTRODUCING THEM TO EACH OTHER, AND TILEK MAMUTOV FOR DISCUSSIONS ABOUT PROJECT LOON. VARSHNEY AND ABELSON THANK DATAKIND FOR TEAMING THEM, CONNECTING THEM TO GIVEDIRECTLY, AND SUPPORTING THE CASH TRANSFER VILLAGE SELECTION PROJECT. THEY ALSO THANK GIVEDIRECTLY FOR PARTNERSHIP, ESPECIALLY JOY SUN AND CAROLINA TOTH. CHEN, NOWOCIN, SAKHRANI, XU, AND SPATOCCO T…	CJ5WK
FIRST AUTHOR																										GERMANY	WE REVIEW THE TREND AND TYPES OF LARGE-SCALE LAND TRANSACTION IN ETHIOPIA SINCE 1992 AND ASSESS THE IMPACTS OF ONE SUCH INVESTMENT USING FOUR SCENARIOS: (I) A BASELINE SCENARIO; (II) THE FOREST LOSS RESULTING FROM THE LAND TRANSFER; (III) THE OPERATION OF THE INVESTMENT AT FULL SCALE; AND (IV) AN ALTERNATIVE SCENARIO OF A SMALLER INVESTMENT PAIRED WITH A MORE INCLUSIVE RURAL DEVELOPMENT POLICY. R…	175						2022-08-10	RURAL DEVELOPMENT; AGRICULTURAL LABOR MARKETS; LAND RIGHTS; LAND MARKETS; ETHIOPIA; AFRICA	10.1016/j.worlddev.2015.02.017	ARTICLE		1873-5991	190		UNIVERSITY OF BONN; CENTRE FOR DEVELOPMENT RESEARCH (ZEF); FIANT PANIS FOUNDATION; PROTESTANT MERIT FOUNDATION VILLIGST E. V.	THE AUTHORS ARE GRATEFUL FOR FINANCIAL SUPPORT OF THE UNIVERSITY OF BONN, THE CENTRE FOR DEVELOPMENT RESEARCH (ZEF), THE FIANT PANIS FOUNDATION AND THE PROTESTANT MERIT FOUNDATION VILLIGST E. V. ESPECIAL THANKS GO TO ASSEFA ADMASSIE AND THE SENIOR RESEARCHERS AT THE ETHIOPIAN ECONOMICS ASSOCIATION FOR THEIR GUIDANCE AND SUPPORT. DURING EXTENDED FIELD WORK IN RURAL ETHIOPIA MANY PEOPLE WERE VERY S…	CJ2YC					DIVERSIFICATION
FIRST AUTHOR																										GERMANY	UNEVEN DEVELOPMENT IS A LONG-ESTABLISHED FEATURE OF SOUTH AFRICA'S SPACE ECONOMY. RECENT POLICY INITIATIVES HAVE BEEN LAUNCHED FOR TOURISM TO BE A VEHICLE FOR REGIONAL DEVELOPMENT. AGAINST THE BACKGROUND OF INTERNATIONAL DEBATES ABOUT TOURISM AND REGIONAL DEVELOPMENT, THIS ARTICLE EXAMINES THE TOURISM ECONOMY OF SOUTH AFRICA'S 23 PRIORITY DEVELOPMENT DISTRICTS OR DISTRESSED AREAS THAT ARE THE CUR…	277						2022-08-10	SOUTH AFRICA; TOURISM; VISITING FRIENDS AND RELATIVES TRAVEL; PERIPHERAL REGIONS; REGIONAL DEVELOPMENT	10.1080/0376835X.2015.1010713	ARTICLE		1470-3637	291		UNIVERSITY OF JOHANNESBURG	THE UNIVERSITY OF JOHANNESBURG IS THANKED FOR FINANCIAL SUPPORT OF THIS RESEARCH AND WENDY JOB IS ACKNOWLEDGED FOR THE PRODUCTION OF THE ACCOMPANYING MAPS.	CF1LW					LINKAGES
FIRST AUTHOR	SECOND AUTHOR																									BELGIUM	HOME GARDENING IS EXTREMELY IMPORTANT FOR RESOURCE-POOR HOUSEHOLDS THAT HAVE LIMITED ACCESS TO PRODUCTION INPUTS. HOWEVER, IN SOUTH AFRICA ATTEMPTS TO IMPLEMENT HOME GARDEN PROGRAMMES OFTEN FAIL TO IMPROVE FOOD SECURITY OF THE POOR DUE TO WATER SCARCITY. RAINWATER HARVESTING TECHNOLOGY (RWHT) HAS BEEN USED TO SUPPLEMENT THE CONVENTIONAL WATER SUPPLY SYSTEMS, BUT ITS POTENTIAL HAS NOT BEEN FULLY E…	33						2022-08-10	HOME GARDENING; RAINWATER HARVESTING TECHNOLOGY; ADOPTION; LOGISTIC REGRESSION; SOUTH AFRICA	10.4314/wsa.v41i1.6	ARTICLE		1816-7950	39				CC5KV					DECISION; FARMERS; IRRIGATION; EASTERN; SOIL
FIRST AUTHOR	SECOND AUTHOR	THIRD AUTHOR	FOURTH AUTHOR	FIFTH AUTHOR	SIXTH AUTHOR	SEVENTH AUTHOR	EIGHTH AUTHOR	NINTH AUTHOR																		FRANCE	THIS PAPER IS BASED ON A CASE STUDY ON A CHINESE INVESTMENT PROPOSAL IN ICELAND AND SETS OUT TO EXPLORE THE DIFFERENT WAYS IN WHICH ACTORS FROM DIFFERENT BACKGROUNDS, WITH AN EXTENSIVE RANGE OF EXPECTATIONS AND IDEAS OF WHAT A DESTINATION COULD AND SHOULD BE, PRODUCE AND SUSTAIN IDEAS ABOUT TOURISM DEVELOPMENT. OUR POINT OF DEPARTURE IS HOW TOURISM REPRESENTS A NEW GLOBALISED ECONOMIC EXPANSION P…	433						2022-08-10	CHINA; POLITICS AND TOURISM; STAKEHOLDERS; TERRITORIALITY; ICELAND; PERIPHERY	10.1080/13683500.2013.837867	ARTICLE		1747-7603	449				CD5VQ					SOFT POWER; ECOTOURISM; AFRICA
FIRST AUTHOR	SECOND AUTHOR																									FRANCE	AGRICULTURAL DEVELOPMENT IS AN ESSENTIAL ENGINE OF GROWTH AND POVERTY REDUCTION, YET AGRICULTURAL DATA SUFFER FROM POOR QUALITY AND NARROW SECTORAL FOCUS. THERE ARE SEVERAL REASONS FOR THIS: (1) DIFFICULT-TO-MEASURE SMALLHOLDER AGRICULTURE IS PREVALENT IN POOR COUNTRIES; (2) AGRICULTURAL DATA ARE COLLECTED WITH LITTLE COORDINATION ACROSS SECTORS; AND (3) POOR ANALYSIS UNDERMINES THE DEMAND FOR HI…	133						2022-08-10		10.1080/00220388.2014.968140	ARTICLE		1743-9140	148		BILL AND MELINDA GATES FOUNDATION	THE AUTHORS ARE GRATEFUL TO MORTEN JERVEN AND DEBORAH JOHNSTON FOR THEIR VALUABLE FEEDBACK, AS WELL AS TO PARTICIPANTS AT THE CONFERENCE ON 'AFRICAN ECONOMIC DEVELOPMENT: MEASURING SUCCESS AND FAILURE', SIMON FRASER UNIVERSITY, FOR MANY USEFUL COMMENTS ON AN EARLIER DRAFT OF THIS ARTICLE. THE AUTHORS GRATEFULLY ACKNOWLEDGE FINANCIAL SUPPORT FROM THE BILL AND MELINDA GATES FOUNDATION IN SUPPORT OF…	CE3SG					AFRICA; IMPACT; FARM; SIZE
FIRST AUTHOR	SECOND AUTHOR	THIRD AUTHOR	FOURTH AUTHOR																							GERMANY	INTEREST IN THE PROMOTION OF BIOFUEL INVESTMENTS TO MEDIATE THE ENERGY CRISIS AND ASSIST RURAL DEVELOPMENT IS GROWING ACROSS SUB-SAHARAN AFRICA. HOWEVER, EMPIRICAL EVIDENCE ON HOW POLICY CAN EFFECTIVELY PROMOTE SUSTAINABLE BIOFUELS IS LARGELY LACKING. THIS PAPER PRESENTS NEW, MULTI-LEVEL ASSESSMENTS OF THE IMPLICATIONS OF THE MALIAN STRATEGY FOR BIOFUELS DEVELOPMENT FOR THE PROMOTION OF THE OIL-B…	36						2022-08-10	BIODIESEL; JATROPHA CURCAS; MALI; RURAL DEVELOPMENT; SUSTAINABLE ENERGY; POLICY ANALYSIS	10.1002/eet.1663	ARTICLE		1756-9338	54		CENTRE FOR CLIMATE CHANGE ECONOMICS AND POLICY OF THE UNIVERSITY OF LEEDS; LONDON SCHOOL OF ECONOMICS, ROYAL GEOGRAPHICAL SOCIETY AND EUROPEAN UNION DESIRE PROJECT; ESRC [ES/K006576/1] FUNDING SOURCE: UKRI; ECONOMIC AND SOCIAL RESEARCH COUNCIL [ES/K006576/1] FUNDING SOURCE: RESEARCHFISH	THIS RESEARCH WAS FUNDED BY THE CENTRE FOR CLIMATE CHANGE ECONOMICS AND POLICY OF THE UNIVERSITY OF LEEDS AND THE LONDON SCHOOL OF ECONOMICS, ROYAL GEOGRAPHICAL SOCIETY AND EUROPEAN UNION DESIRE PROJECT.	CC3YL
FIRST AUTHOR	SECOND AUTHOR	THIRD AUTHOR	FOURTH AUTHOR																							ENGLAND	THE ROLE OF AGRICULTURAL DEVELOPMENT FOR INDUSTRIALIZATION IS CENTRAL TO SEVERAL THEORIES OF ECONOMIC DEVELOPMENT AND POLICY. HOWEVER, EMPIRICALLY ASSESSING THE IMPACT OF AGRICULTURAL GROWTH ON MANUFACTURING GROWTH IS CHALLENGING BECAUSE OF ENDOGENEITY CONCERNS. TO ADDRESS THE IDENTIFICATION CHALLENGE, I USE RANDOM WEATHER VARIATIONS TO INSTRUMENT AGRICULTURAL GROWTH. THE INSTRUMENTAL VARIABLE ES…	1107						2022-08-10		10.1111/ecca.12142	ARTICLE		1468-0335	1125				DA9LS					ECONOMIC-GROWTH; SHOCKS; TRADE; PRODUCTIVITY; IMPACT; SIZE
FIRST AUTHOR	SECOND AUTHOR																									NETHERLANDS	THIS PAPER IS SET AGAINST THE BACKDROP OF CRITICISM FROM CERTAIN QUARTERS FRAMING SECOND HOMES AS AN ELITIST PHENOMENON THAT IS PART OF THE NEGATIVE CONSEQUENCES OF CHANGING RURAL GEOGRAPHIES. IT IS SHOWN THAT SOUTH AFRICA HAS A LONG HISTORY AND EVER GROWING NUMBER OF SECOND HOME OWNERS ACROSS THE WHOLE SPECTRUM OF CLASS COHORTS WHO FORM AN INTEGRAL PART OF THE COUNTRY'S RURAL GEOGRAPHIES. IT IS …	179						2022-08-10	SECOND HOMES; UNITED KINGDOM; SOUTH AFRICA	10.1111/area.12156	ARTICLE		1475-4762	184				CG1SM					ECONOMIC-DEVELOPMENT; MIGRATION; TOURISM
FIRST AUTHOR	SECOND AUTHOR	THIRD AUTHOR																								SOUTH AFRICA	THE LINKED DATA MOVEMENT HAS FACILITATED EFFICIENT DATA SHARING IN MANY DOMAINS. HOWEVER, PEOPLE IN RURAL DEVELOPING AREAS ARE MOSTLY LEFT OUT. LACK OF RELEVANT CONTENT AND SUITABLE INTERFACES PROHIBIT POTENTIAL USERS IN RURAL COMMUNITIES TO PRODUCE AND CONSUME LINKED DATA. IN THIS PAPER, WE PRESENT A CASE STUDY EXPOSING LOCALLY PRODUCED MARKET DATA AS LINKED DATA, WHICH SHOWS THAT LINKED DATA CA…	23						2022-08-10	VOICE INTERFACE; LINKED DATA FOR AFRICA; LINKED MARKET DATA	10.3233/SW-130132	ARTICLE		2210-4968	33		EUROPEAN UNION THROUGH THE 7TH FRAMEWORK PROGRAMME (FP7) [269954]	THE AUTHORS WOULD LIKE TO THANK MARY ALLEN AND AMADOU TANGARA OF SAHEL ECO, STEPHANE BOYERA, MAX FROUMENTIN, AMAN GREWAL AND THE FARMERS AND RADIO EMPLOYEES IN MALI FOR THEIR COLLABORATION. WE WOULD ALSO LIKE TO THANK CHRISTOPHE GUERET, HENK KROON AND ROKHSAREH NAKHAIE FOR THEIR INVOLVEMENT. THIS RESEARCH IS PARTLY FUNDED BY THE EUROPEAN UNION THROUGH THE 7TH FRAMEWORK PROGRAMME (FP7) UNDER GRANT…	CM7LF
FIRST AUTHOR	SECOND AUTHOR																									USA	CENTRAL AFRICA'S TROPICAL FORESTS ARE AMONG THE WORLD'S LARGEST CARBON RESERVES. HISTORICALLY, THEY HAVE EXPERIENCED LOW RATES OF DEFORESTATION. PRESSURES TO CLEAR LAND ARE INCREASING DUE TO DEVELOPMENT OF INFRASTRUCTURE AND LIVELIHOODS, FOREIGN INVESTMENT IN AGRICULTURE, AND SHIFTING LAND USE MANAGEMENT, PARTICULARLY IN THE DEMOCRATIC REPUBLIC OF CONGO (DRC). THE DRC CONTAINS THE GREATEST AREA O…							2022-08-10		10.1371/journal.pone.0128473	ARTICLE					GORDON AND BETTY MOORE FOUNDATION; GOOGLE.ORG; DAVID & LUCILE PACKARD FOUNDATION; NASA APPLIED SCIENCES PROGRAM [NNX12AL27G]; CONGO BASIN FOREST FUND; GUND INSTITUTE FOR ECOLOGICAL ECONOMICS; CONSELHO NACIONAL DE DESENVOLVIMENTO CIENTIFICO E TECNOLOGICO; CLIMATE AND LAND USE ALLIANCE	THIS WORK WAS SUPPORTED BY THE GORDON AND BETTY MOORE FOUNDATION, GOOGLE.ORG, THE DAVID & LUCILE PACKARD FOUNDATION, THE NASA APPLIED SCIENCES PROGRAM (GRANT NNX12AL27G), THE CONGO BASIN FOREST FUND, AND THE GUND INSTITUTE FOR ECOLOGICAL ECONOMICS. BRITALDO SOARES-FILHO RECEIVES SUPPORT FROM CONSELHO NACIONAL DE DESENVOLVIMENTO CIENTIFICO E TECNOLOGICO AND THE CLIMATE AND LAND USE ALLIANCE. THE F…	CL4OM					LAND-USE CHANGE; GLOBAL LAND; CELLULAR-AUTOMATA; CLIMATE-CHANGE; CARBON; DEFORESTATION; CONSERVATION; EMISSIONS
FIRST AUTHOR																										AUSTRALIA	IN THE CONTEXT OF BROAD SCALE SYSTEM CHANGES (E.G. CLIMATE CHANGE) AND THE PRIORITISATION OF IMPACT-AT-SCALE DEVELOPMENT, THERE IS A PARTICULAR NEED FOR FARMING SYSTEMS RESEARCH (FSR) TO IMPROVE OUR UNDERSTANDING OF THE LINKS BETWEEN SYSTEMS AT MULTIPLE SCALES. DRAWING ON THREE EMPIRICAL CASE STUDIES OF LARGE-SCALE AGRICULTURAL INTERVENTIONS IN EASTERN AND SOUTHERN AFRICA, WE HIGHLIGHT PROBLEMS T…	54						2022-08-10	FARM AND FARMING SYSTEMS; EASTERN AND SOUTHERN AFRICA; AGRICULTURAL CHANGE; CONCEPTS	10.1016/j.agsy.2014.09.005	ARTICLE		1873-2267	62				CA5MC					CONSERVATION AGRICULTURE; TECHNOLOGY; SUSTAINABILITY; ADOPTION; FARMERS
FIRST AUTHOR	SECOND AUTHOR	THIRD AUTHOR	FOURTH AUTHOR																							SOUTH AFRICA	THE OBJECTIVE OF THIS ARTICLE IS TO EVALUATE THE REGIONAL DEVELOPMENT RISK FOR THE LUXURY TOURISM SECTOR IN SAIDIA, NORTH-EASTERN MOROCCO. THE STUDY AIMS TO PROVIDE INPUT FOR TOURISM-RELATED WATER MANAGEMENT AND GOVERNANCE. BASED ON A THEMATIC LITERATURE REVIEW FROM DIFFERENT DISCIPLINARY ANGLES KEY PRESSURES FOR REGIONAL WATER RESOURCES ARE CATEGORIZED. THE IDENTIFIED KEY PROBLEMS AND PRESSURES …	325						2022-08-10	NORTH-EASTERN MOROCCO; LUXURY TOURISM; ECONOMIC DEVELOPMENT; WATER RESOURCES MANAGEMENT; SUSTAINABLE TOURISM; SWOT ANALYSIS	10.1016/j.tmp.2015.09.001	ARTICLE		2211-9744	334		PROJECT "ACCMA-ADAPTATION TO CLIMATE CHANGE IN MOROCCO" AS PART OF THE PROGRAM "ADAPTATION AUX CHANGEMENTS CLIMATIQUES EN AFRIQUE (ACCA)" OF THE INTERNATIONAL DEVELOPMENT RESEARCH CENTRE CANADA (IDRC); UK DEPARTMENT FOR INTERNATIONAL DEVELOPMENT (DFID)	THIS WORK WAS SUPPORTED BY THE PROJECT "ACCMA-ADAPTATION TO CLIMATE CHANGE IN MOROCCO" (2007-2011) AS PART OF THE PROGRAM "ADAPTATION AUX CHANGEMENTS CLIMATIQUES EN AFRIQUE (ACCA)" OF THE INTERNATIONAL DEVELOPMENT RESEARCH CENTRE CANADA (IDRC) AND THE UK DEPARTMENT FOR INTERNATIONAL DEVELOPMENT (DFID). FINALLY WE WOULD LIKE TO THANK LUIS COSTA CARVALHO, TABEA LISSNER, SUSANNE STOLL-KLEEMANN, AND …	V2W7U					CARRYING-CAPACITY; CLIMATE-CHANGE; COASTAL ZONE; MIDDLE-EAST; SOLAR POWER; SCARCITY; IMPACTS; AQUIFER; AFRICA; VULNERABILITY
FIRST AUTHOR	SECOND AUTHOR	THIRD AUTHOR	FOURTH AUTHOR	FIFTH AUTHOR	SIXTH AUTHOR	SEVENTH AUTHOR																				BOLIVIA	HUNDREDS OF MILLIONS OF PEOPLE IN SUB-SAHARAN AFRICA DO NOT HAVE ACCESS TO ELECTRICITY AND WILL NOT RECEIVE IT FROM NATIONAL GRIDS IN THE NEXT FEW DECADES. ELECTRICITY MAKES UP AN IMPORTANT COMPONENT OF RURAL DEVELOPMENT AND SO INCREASING ACCESS CAN HAVE POSITIVE SOCIOECONOMIC BENEFITS. IN THIS STUDY, WE USE CONTINGENT BEHAVIOR ANALYSIS TO QUANTIFY THE POTENTIAL BENEFITS OF ELECTRICITY IN RURAL R…	393						2022-08-10	RURAL ENERGY; ELECTRICITY ACCESS; STATED PREFERENCES; CONTINGENT BEHAVIOR; RURAL ECONOMIC DEVELOPMENT	10.1016/j.enpol.2015.06.032	ARTICLE		1873-6777	401		COLORADO STATE UNIVERSITY ENERGY INSTITUTE	WE WOULD LIKE TO THANK THE RURAL DEVELOPMENT INTERDIOCESAN SERVICE IN RWANDA FOR EXCELLENT FIELDWORK ASSISTANCE AS WELL AS MEMBERS OF THE RWANDAN GOVERNMENT AND MINISTRY OF INFRASTRUCTURE FOR FACILITATING THIS RESEARCH. THANKS TO THE COLORADO STATE UNIVERSITY ENERGY INSTITUTE FOR SEED FUNDING THAT ALLOWED THIS SURVEY TO TAKE PLACE. ALSO, THANKS TO CHRIS GOEMANS AND JORDAN SUTER FOR HELPFUL FEEDBA…	CV4OJ					WILLINGNESS-TO-PAY; VALUATION; IMPACTS; KENYA; PREFERENCE; WORLD; INDIA; POWER; BIAS
FIRST AUTHOR	SECOND AUTHOR	THIRD AUTHOR																								USA	THE PAPER EXAMINES THE IMPACT OF FOOD AID ON HOUSEHOLDS' MARKETING BEHAVIOR, BASED ON A PANEL OF HOUSEHOLDS FOLLOWED DURING 1994-2009 IN 15 VILLAGES OF ETHIOPIA. THE IMPACT OF AID IS EXAMINED AT THE INTENSIVE MARGIN (ON QUANTITIES PRODUCED, SOLD OR BOUGHT BY THE HOUSEHOLDS) AND AT THE EXTENSIVE MARGIN (ON THE NUMBER OF PRODUCERS, SELLERS AND BUYERS). FOOD AID REDUCES THE PROBABILITY OF BEING A PR…	114						2022-08-10	FOOD AID; MARKET PARTICIPATION; PRODUCTION; EXTENSIVE AND INTENSIVE MARGIN; PANEL TOBIT; ETHIOPIA	10.1016/j.worlddev.2015.07.002	ARTICLE			131		UNIVERSITY OF PARIS 1 PANTHEON SORBONNE; EUROPEAN UNION'S SEVENTH FRAMEWORK PROGRAMME FP7 UNDER FOODSECURE [N290693]; EUROPEAN UNION'S SEVENTH FRAMEWORK PROGRAMME UNDER CEPREMAP; ECONOMIC AND SOCIAL RESEARCH COUNCIL (ESRC); SWEDISH INTERNATIONAL DEVELOPMENT AGENCY (SIDA); UNITED STATES AGENCY FOR INTERNATIONAL DEVELOPMENT (USAID)	WE THANK THE ANONYMOUS REFEREES AND PARTICIPANTS OF THE XIVTH CONGRESS OF THE EUROPEAN ASSOCIATION OF AGRICULTURAL ECONOMISTS, THE CASUAL FRIDAY DEVELOPMENT SEMINAR AT THE PARIS SCHOOL OF ECONOMICS AND THE FIRST INTERNATIONAL CONFERENCE ON GLOBAL FOOD SECURITY. FOR THEIR HELPFUL COMMENTS WE ARE ESPECIALLY GRATEFUL TO LUC BEHAGHEL, DENIS COGNEAU AND KAREN MACOURS. NATHALIE FERRIERE THANKS UNIVERSI…	CS2RW					SAFETY NET PROGRAM; AGRICULTURAL PRODUCTIVITY; REGIONAL PROCUREMENT; PRICES; IMPACT; TRANSFERS; AFRICA; CASH
[truncated: 1,396 more rows]
[truncated: 37 more columns]
